# Supplementary material for: Inflammation and vascular remodeling in COVID-19 hearts
Source: Angiogenesis. 2022 Nov 12;26(2):233–48. doi: 10.1007/s10456-022-09860-7 (PMC9660162; doi:10.1007/s10456-022-09860-7)
Supplement: Supplementary file 1 — Supplementary file1 (XLSX 366 kb) [file 10456_2022_9860_MOESM1_ESM.xlsx]

## Sheet: DEGs against controls
Probe	RefSeq	Entrez	Longname	Gene	group 1	group 2	p-value	FDR	p-value holm
NM_024756.2:3040	NM_024756	79812	multimerin 2	MMRN2	COVID-19	Control	1.07145e-11	8.16635e-09	8.17514e-09
NM_001175.4:833	NM_001175	397	Rho GDP dissociation inhibitor beta	ARHGDIB	COVID-19	Control	2.14059e-11	8.16635e-09	1.63113e-08
NM_001425.2:350	NM_001425	2014	epithelial membrane protein 3	EMP3	COVID-19	Control	1.52619e-10	3.88161e-08	1.16143e-07
NM_024574.3:395	NM_024574	79625	neuron derived neurotrophic factor	NDNF	COVID-19	Control	6.91e-10	1.31808e-07	5.2516e-07
							7.6601e-10		5.84466e-07
NM_002231.3:1211	NM_002231	3732	CD82 molecule	CD82	COVID-19	Control	1.84491e-09	2.81533e-07	1.40029e-06
NM_004184.3:1851	NM_004184	7453	tryptophanyl-tRNA synthetase	WARS	COVID-19	Control	2.73683e-09	3.33162e-07	2.07451e-06
NM_005682.4:1145	NM_005682	9289	adhesion G protein-coupled receptor G1	GPR56	COVID-19	Control	3.05653e-09	3.33162e-07	2.31379e-06
NM_001164831.1:875	NM_001164831	53826	FXYD domain containing ion transport regulator 6	FXYD6	COVID-19	Control	3.74327e-09	3.57014e-07	2.82991e-06
NM_003199.1:1455	NM_003199	6925	transcription factor 4	TCF4	COVID-19	Control	4.97768e-09	4.11103e-07	3.75815e-06
							5.92458e-09		4.51453e-06
NM_001331.2:146	NM_001331	1500	catenin delta 1	CTNND1	COVID-19	Control	6.14402e-09	4.11103e-07	4.63259e-06
NR_003573.1:1013	NR_003573	304	annexin A2 pseudogene 2	ANXA2P2	COVID-19	Control	6.35766e-09	4.11103e-07	4.78732e-06
NM_002658.2:793	NM_002658	5328	plasminogen activator, urokinase	PLAU	COVID-19	Control	6.70056e-09	4.11103e-07	5.03882e-06
NM_030662.3:839	NM_030662	5605	mitogen-activated protein kinase kinase 2	MAP2K2	COVID-19	Control	7.00438e-09	4.11103e-07	5.26029e-06
NM_004689.2:450	NM_004689	9112	metastasis associated 1	MTA1	Influenza	Control	1.42616e-08	7.37246e-06	1.08816e-05
							1.44781e-08		1.10178e-05
NM_000020.1:1710	NM_000020	94	activin A receptor like type 1	ACVRL1	COVID-19	Control	1.56668e-08	8.53842e-07	1.17501e-05
NM_001278506.1:304	NM_001278506	4682	nucleotide binding protein 1	NUBP1	Influenza	Control	1.93249e-08	7.37246e-06	1.47256e-05
NM_006096.2:565	NM_006096	10397	N-myc downstream regulated 1	NDRG1	COVID-19	Control	2.95018e-08	1.44095e-06	2.20968e-05
NM_000660.3:1260	NM_000660	7040	transforming growth factor beta 1	TGFB1	COVID-19	Control	3.02166e-08	1.44095e-06	2.2602e-05
NM_002481.3:7480	NM_002481	4660	protein phosphatase 1 regulatory subunit 12B	PPP1R12B	COVID-19	Control	4.15519e-08	1.86495e-06	3.10393e-05
NM_138578.1:1560	NM_138578	598	BCL2 like 1	BCL2L1	COVID-19	Control	6.61351e-08	2.80339e-06	4.93368e-05
							7.0138e-08		5.33048e-05
NM_000212.2:4485	NM_000212	3690	integrin subunit beta 3	ITGB3	COVID-19	Control	7.21189e-08	2.88443e-06	5.37285e-05
NM_001168278.1:1050	NM_001168278	25937	WW domain containing transcription regulator 1	WWTR1	COVID-19	Control	7.56076e-08	2.88443e-06	5.62521e-05
NM_139276.2:4535	NM_139276	6774	signal transducer and activator of transcription 3	STAT3	COVID-19	Control	1.17028e-07	4.25202e-06	8.69518e-05
NR_036430.1:65	NR_036430			SRGN	COVID-19	Control	1.29404e-07	4.48796e-06	9.60177e-05
NM_139276.2:4535	NM_139276	6774	signal transducer and activator of transcription 3	STAT3	Influenza	Control	1.3751e-07	2.68289e-05	0.000104645
							1.46002e-07		0.000110815
NM_001114309.1:460	NM_001114309	1999	E74 like ETS transcription factor 3	ELF3	Influenza	Control	1.58767e-07	2.68289e-05	0.000120663
NM_005424.2:2610	NM_005424	7075	tyrosine kinase with immunoglobulin like and EGF like domains 1	TIE1	COVID-19	Control	1.7241e-07	5.2505e-06	0.000127756
NM_017617.3:735	NM_017617	4851	notch 1	NOTCH1	COVID-19	Control	1.75315e-07	5.2505e-06	0.000129733
NM_018326.2:315	NM_018326	55303	GTPase, IMAP family member 4	GIMAP4	COVID-19	Control	1.75375e-07	5.2505e-06	0.000129733
NM_005985.2:63	NM_005985	6615	snail family transcriptional repressor 1	SNAI1	Influenza	Control	1.75812e-07	2.68289e-05	0.000133441
NM_000442.3:1365	NM_000442	5175	platelet and endothelial cell adhesion molecule 1	PECAM1	COVID-19	Control	1.78916e-07	5.2505e-06	0.00013204
XM_005254140.1:174	XM_005254140			CHP1	COVID-19	Control	2.08726e-07	5.89843e-06	0.000153831
							2.09643e-07		0.00015891
NM_207195.1:1355	NM_207195	8751	ADAM metallopeptidase domain 15	ADAM15	COVID-19	Control	2.2657e-07	5.95611e-06	0.000166755
NM_006665.3:1625	NM_006665	10855	heparanase	HPSE	COVID-19	Control	2.32685e-07	5.95611e-06	0.000171024
NM_004444.4:1680	NM_004444	2050	EPH receptor B4	EPHB4	COVID-19	Control	2.34185e-07	5.95611e-06	0.000171892
NM_001572.3:1763	NM_001572	3665	interferon regulatory factor 7	IRF7	Influenza	Control	2.50143e-07	2.91056e-05	0.000189608
NM_003289.3:891	NM_003289	7169	tropomyosin 2	TPM2	COVID-19	Control	2.51222e-07	6.18331e-06	0.000184146
NM_001276.2:475	NM_001276	1116	chitinase 3 like 1	CHI3L1	Influenza	Control	2.67024e-07	2.91056e-05	0.000202137
NM_001050.2:1060	NM_001050	6752	somatostatin receptor 2	SSTR2	COVID-19	Control	2.99384e-07	7.13844e-06	0.000219149
NM_000062.2:305	NM_000062	710	serpin family G member 1	SERPING1	COVID-19	Control	3.26579e-07	7.5509e-06	0.000238729
							3.81885e-07		0.000289087
NM_000945.3:2385	NM_000945	5534	protein phosphatase 3 regulatory subunit B, alpha	PPP3R1	COVID-19	Control	4.35089e-07	9.76391e-06	0.000317615
							4.51638e-07		0.0003446
NM_001400.4:802	NM_001400	1901	sphingosine-1-phosphate receptor 1	S1PR1	COVID-19	Control	4.67506e-07	1.01916e-05	0.000340812
NM_000551.2:1280	NM_000551	7428	von Hippel-Lindau tumor suppressor	VHL	COVID-19	Control	5.72541e-07	1.21347e-05	0.00041681
NM_002467.3:1610	NM_002467	4609	MYC proto-oncogene, bHLH transcription factor	MYC	Influenza	Control	6.79495e-07	5.83426e-05	0.000513699
NM_001993.3:1030	NM_001993	2152	coagulation factor III, tissue factor	F3	COVID-19	Control	7.05323e-07	1.42207e-05	0.00051277
NM_004994.2:1530	NM_004994	4318	matrix metallopeptidase 9	MMP9	COVID-19	Control	7.08237e-07	1.42207e-05	0.00051418
NM_002852.3:1152	NM_002852	5806	pentraxin 3	PTX3	Influenza	Control	7.40064e-07	5.83426e-05	0.000558749
NM_005419.2:1965	NM_005419	6773	signal transducer and activator of transcription 2	STAT2	Influenza	Control	7.64648e-07	5.83426e-05	0.000576545
NM_001712.3:2455	NM_001712	634	carcinoembryonic antigen related cell adhesion molecule 1	CEACAM1	COVID-19	Control	7.93514e-07	1.55244e-05	0.000575298
NM_000961.3:1409	NM_000961	5740	prostaglandin I2 synthase	PTGIS	COVID-19	Control	9.04722e-07	1.72189e-05	0.000655019
NM_139266.1:455	NM_139266	6772	signal transducer and activator of transcription 1	STAT1.1	COVID-19	Control	9.25259e-07	1.72189e-05	0.000668962
NM_024065.4:23	NM_024065	79031	phosducin like 3	PDCL3	COVID-19	Control	9.58458e-07	1.7412e-05	0.000692007
							9.69864e-07		0.000733217
NM_000442.3:1365	NM_000442	5175	platelet and endothelial cell adhesion molecule 1	PECAM1	Influenza	Control	9.7703e-07	6.77704e-05	0.000735704
NM_001552.2:1520	NM_001552	3487	insulin like growth factor binding protein 4	IGFBP4	COVID-19	Control	9.83446e-07	1.74504e-05	0.000709064
NM_004684.4:2265	NM_004684	8404	SPARC like 1	SPARCL1	COVID-19	Control	1.15426e-06	2.00158e-05	0.000831064
NM_001845.4:780	NM_001845	1282	collagen type IV alpha 1 chain	COL4A1	Influenza	Control	1.21818e-06	7.74562e-05	0.000916074
NM_000906.2:3490	NM_000906	4881	natriuretic peptide receptor 1	NPR1	COVID-19	Control	1.3928e-06	2.36156e-05	0.00100142
NM_019074.2:893	NM_019074	54567	delta like canonical Notch ligand 4	DLL4	COVID-19	Control	1.51026e-06	2.47373e-05	0.00108437
NM_005406.1:2660	NM_005406	6093	Rho associated coiled-coil containing protein kinase 1	ROCK1	COVID-19	Control	1.52379e-06	2.47373e-05	0.00109256
							1.54149e-06		0.00116383
NM_005498.4:78	NM_005498	10053	adaptor related protein complex 1 mu 2 subunit	AP1M2	COVID-19	Control	1.83236e-06	2.91268e-05	0.00131197
NM_005560.3:787	NM_005560	3911	laminin subunit alpha 5	LAMA5	COVID-19	Control	1.87377e-06	2.91773e-05	0.00133974
NM_002954.5:650	NM_002954	6233	ribosomal protein S27a	RPS27A	COVID-19	Control	2.0515e-06	3.13059e-05	0.00146477
NM_003278.2:607	NM_003278	7123	C-type lectin domain family 3 member B	CLEC3B	COVID-19	Control	2.26849e-06	3.39384e-05	0.00161743
NM_005498.4:78	NM_005498	10053	adaptor related protein complex 1 mu 2 subunit	AP1M2	Influenza	Control	2.31631e-06	0.000135949	0.00173955
							2.68267e-06		0.00202274
							2.78223e-06		0.00212006
NM_002072.2:1100	NM_002072	2776	G protein subunit alpha q	GNAQ	Influenza	Control	2.78355e-06	0.000143235	0.00208767
							2.79386e-06		0.00210377
NM_002468.3:2145	NM_002468	4615	myeloid differentiation primary response 88	MYD88	Influenza	Control	2.81589e-06	0.000143235	0.0021091
NM_001024847.1:1760	NM_001024847	7048	transforming growth factor beta receptor 2	TGFBR2	COVID-19	Control	3.00024e-06	4.40227e-05	0.00213617
							3.08359e-06		0.00231886
NM_005041.3:2120	NM_005041	5551	perforin 1	PRF1	COVID-19	Control	3.2281e-06	4.64725e-05	0.00229518
NM_198098.1:1230	NM_198098	358	aquaporin 1 (Colton blood group)	AQP1	COVID-19	Control	3.64107e-06	5.1447e-05	0.00258516
NM_001845.4:780	NM_001845	1282	collagen type IV alpha 1 chain	COL4A1	COVID-19	Control	3.73954e-06	5.18776e-05	0.00265133
							3.83375e-06		0.00292515
NM_022361.4:980	NM_022361	64208	popeye domain containing 3	POPDC3	COVID-19	Control	4.22295e-06	5.75377e-05	0.00298985
NM_004425.3:1345	NM_004425	1893	extracellular matrix protein 1	ECM1	COVID-19	Control	4.31762e-06	5.77955e-05	0.00305255
NM_002133.2:781	NM_002133	3162	heme oxygenase 1	HMOX1	Influenza	Control	4.71882e-06	0.000218386	0.00352968
							4.72974e-06		0.00355204
NM_002993.3:539	NM_002993	6372	C-X-C motif chemokine ligand 6	CXCL6	Influenza	Control	4.95184e-06	0.000218386	0.00369903
NM_001511.1:742	NM_001511	2919	C-X-C motif chemokine ligand 1	CXCL1	Influenza	Control	5.26114e-06	0.000218386	0.00392481
NM_005682.4:1145	NM_005682	9289	adhesion G protein-coupled receptor G1	GPR56	Influenza	Control	5.43819e-06	0.000218386	0.00405145
							5.5192e-06		0.00420011
NM_002989.2:180	NM_002989	6366	C-C motif chemokine ligand 21	CCL21	COVID-19	Control	5.67959e-06	7.47159e-05	0.00400979
NM_014059.2:765	NM_014059	28984	regulator of cell cycle	RGCC	COVID-19	Control	5.83945e-06	7.48168e-05	0.00411682
NM_002467.3:1610	NM_002467	4609	MYC proto-oncogene, bHLH transcription factor	MYC	COVID-19	Control	5.88337e-06	7.48168e-05	0.00414189
NM_198576.2:2750	NM_198576	375790	agrin	AGRN	COVID-19	Control	6.27139e-06	7.84438e-05	0.00440879
NM_004965.6:380	NM_004965	3150	high mobility group nucleosome binding domain 1	HMGN1	Influenza	Control	6.51656e-06	0.000248607	0.00484832
NM_000300.2:715	NM_000300	5320	phospholipase A2 group IIA	PLA2G2A	COVID-19	Control	6.63977e-06	8.1712e-05	0.00466112
							6.8405e-06		0.00513037
NM_000295.4:760	NM_000295	5265	serpin family A member 1	SERPINA1	COVID-19	Control	7.29584e-06	8.83607e-05	0.00511438
NM_003183.4:1595	NM_003183	6868	ADAM metallopeptidase domain 17	ADAM17	COVID-19	Control	7.61148e-06	9.07431e-05	0.00532804
NM_002011.3:1585	NM_002011	2264	fibroblast growth factor receptor 4	FGFR4	COVID-19	Control	7.79627e-06	9.15162e-05	0.00544959
NM_001065.2:515	NM_001065	7132	TNF receptor superfamily member 1A	TNFRSF1A	COVID-19	Control	8.22894e-06	9.51316e-05	0.0057438
NM_001167681.2:1406	NM_001167681	2313	Fli-1 proto-oncogene, ETS transcription factor	FLI1	COVID-19	Control	8.4266e-06	9.59626e-05	0.00587334
							8.54001e-06		0.00639647
NM_005985.2:63	NM_005985	6615	snail family transcriptional repressor 1	SNAI1	COVID-19	Control	9.22104e-06	0.000102634	0.00641784
NM_005938.2:35	NM_005938	4303	forkhead box O4	FOXO4	COVID-19	Control	9.28146e-06	0.000102634	0.00645061
NM_004830.2:640	NM_004830	9439	mediator complex subunit 23	MED23	Influenza	Control	9.48354e-06	0.000344569	0.00704627
NM_004763.3:1690	NM_004763	9270	integrin subunit beta 1 binding protein 1	ITGB1BP1	COVID-19	Control	9.82024e-06	0.000107041	0.00681525
							1.07064e-05		0.0081369
NM_004084.2:346	NM_004084	1667	defensin alpha 1	DEFA1	COVID-19	Control	1.07843e-05	0.000115893	0.00747352
NM_002318.2:40	NM_002318	4017	lysyl oxidase like 2	LOXL2	Influenza	Control	1.14183e-05	0.000378869	0.00847234
NM_000603.4:1456	NM_000603	4846	nitric oxide synthase 3	NOS3	Influenza	Control	1.14207e-05	0.000378869	0.00847234
							1.17245e-05		0.00876989
NM_001145.4:949	NM_001145	283	angiogenin	ANG	COVID-19	Control	1.17814e-05	0.00012485	0.00815271
NM_005560.3:787	NM_005560	3911	laminin subunit alpha 5	LAMA5	Influenza	Control	1.22328e-05	0.0003889	0.00905224
NM_000474.3:393	NM_000474	7291	twist family bHLH transcription factor 1	TWIST1	COVID-19	Control	1.26978e-05	0.000132669	0.00877419
							1.2792e-05		0.00970911
NM_000587.2:310	NM_000587	730	complement C7	C7	COVID-19	Control	1.2867e-05	0.000132669	0.00887823
NM_002462.2:1485	NM_002462	4599	MX dynamin like GTPase 1	MX1	Influenza	Control	1.31048e-05	0.000399959	0.00968445
							1.33255e-05		0.00995417
NM_199168.3:69	NM_199168	6387	C-X-C motif chemokine ligand 12	CXCL12	COVID-19	Control	1.41446e-05	0.000143897	0.00974561
NM_001147.2:1775	NM_001147	285	angiopoietin 2	ANGPT2	Influenza	Control	1.43519e-05	0.000421174	0.0105917
NM_001100431.1:160	NM_001100431	11326	V-set and immunoglobulin domain containing 4	VSIG4	COVID-19	Control	1.47464e-05	0.000148046	0.0101455
NM_016215.3:1252	NM_016215	51162	EGF like domain multiple 7	EGFL7	COVID-19	Control	1.52419e-05	0.000151034	0.0104712
NM_001114309.1:460	NM_001114309	1999	E74 like ETS transcription factor 3	ELF3	COVID-19	Control	1.61812e-05	0.000158285	0.0111003
NR_104213.1:475	NR_104213	51129	angiopoietin like 4	ANGPTL4	Influenza	Control	1.63404e-05	0.000461767	0.0120429
NM_001030049.1:433	NM_001030049	354	kallikrein related peptidase 3	KLK3	COVID-19	Control	1.71773e-05	0.000165902	0.0117665
NM_002610.3:401	NM_002610	5163	pyruvate dehydrogenase kinase 1	PDK1	Influenza	Control	1.75753e-05	0.000478926	0.0129354
NM_002146.4:2840	NM_002146	3213	homeobox B3	HOXB3	COVID-19	Control	1.78786e-05	0.000170517	0.012229
NM_000450.2:1505	NM_000450	6401	selectin E	SELE	Influenza	Control	1.83055e-05	0.000481624	0.0134545
NM_000450.2:1505	NM_000450	6401	selectin E	SELE	COVID-19	Control	1.84385e-05	0.000173686	0.0125935
							1.8471e-05		0.0137794
NM_001955.2:770	NM_001955	1906	endothelin 1	EDN1	COVID-19	Control	1.87276e-05	0.000174258	0.0127722
NM_005127.2:980	NM_005127	9976	C-type lectin domain family 2 member B	CLEC2B	COVID-19	Control	1.91466e-05	0.000176011	0.0130389
NM_013258.3:714	NM_013258	29108	PYD and CARD domain containing	PYCARD	COVID-19	Control	1.97606e-05	0.000179492	0.0134372
NM_002658.2:793	NM_002658	5328	plasminogen activator, urokinase	PLAU	Influenza	Control	1.99363e-05	0.000507048	0.0146333
NM_000581.2:745	NM_000581	2876	glutathione peroxidase 1	GPX1	COVID-19	Control	2.01046e-05	0.000180468	0.013651
							2.07578e-05		0.0157344
							2.11596e-05		0.0157639
NM_003873.5:370	NM_003873	8829	neuropilin 1	NRP1	COVID-19	Control	2.21901e-05	0.000196873	0.0150449
NM_001704.1:885	NM_001704	577	adhesion G protein-coupled receptor B3	BAI3	Influenza	Control	2.2814e-05	0.000561518	0.0167226
NM_005507.2:225	NM_005507	1072	cofilin 1	CFL1	COVID-19	Control	2.28245e-05	0.000200174	0.0154522
NM_002165.2:345	NM_002165	3397	inhibitor of DNA binding 1, HLH protein	ID1	COVID-19	Control	2.34619e-05	0.000201238	0.0158603
NM_001127491.1:1103	NM_001127491	3689	integrin subunit beta 2	ITGB2.1	COVID-19	Control	2.34734e-05	0.000201238	0.0158603
NM_001270837.1:1042	NM_001270837	1397	cysteine rich protein 2	CRIP2	COVID-19	Control	2.39828e-05	0.000202026	0.0161644
NM_003012.3:3320	NM_003012	6422	secreted frizzled related protein 1	SFRP1	COVID-19	Control	2.40948e-05	0.000202026	0.0162158
NM_000577.3:480	NM_000577	3557	interleukin 1 receptor antagonist	IL1RN.1	COVID-19	Control	2.46e-05	0.000204019	0.0165312
							2.48283e-05		0.0184722
							2.56803e-05		0.0190804
NM_004689.2:450	NM_004689	9112	metastasis associated 1	MTA1	COVID-19	Control	2.63182e-05	0.000215923	0.0176595
NM_005855.2:200	NM_005855	10267	receptor activity modifying protein 1	RAMP1	Influenza	Control	2.67868e-05	0.000638698	0.019608
							2.69149e-05		0.0199708
NM_022119.3:499	NM_022119	64063	protease, serine 22	PRSS22	COVID-19	Control	2.75317e-05	0.000223476	0.0184463
NM_006274.2:401	NM_006274	6363	C-C motif chemokine ligand 19	CCL19	Influenza	Control	2.80349e-05	0.0006482	0.0204935
							2.85589e-05		0.0216191
							2.88524e-05		0.0219856
							2.88637e-05		0.021388
							3.0647e-05		0.0226788
NM_022361.4:980	NM_022361	64208	popeye domain containing 3	POPDC3	Influenza	Control	3.06474e-05	0.000687764	0.0223726
NM_001147.2:1775	NM_001147	285	angiopoietin 2	ANGPT2	COVID-19	Control	3.09884e-05	0.000248886	0.0207312
							3.12147e-05		0.0237544
NM_001734.2:775	NM_001734	716	complement C1s	C1S	COVID-19	Control	3.20382e-05	0.000254637	0.0214015
NM_001040056.1:580	NM_001040056	5595	mitogen-activated protein kinase 3	MAPK3	COVID-19	Control	3.24245e-05	0.00025505	0.0216271
NM_003469.3:1400	NM_003469	7857	secretogranin II	SCG2	COVID-19	Control	3.45714e-05	0.000269163	0.0230245
							3.52706e-05		0.026065
NM_001024847.1:1760	NM_001024847	7048	transforming growth factor beta receptor 2	TGFBR2	Influenza	Control	3.53665e-05	0.000770989	0.0257821
							3.54288e-05		0.0261464
NM_032470.3:1621	NM_032470	7148	tenascin XB	TNXB	COVID-19	Control	3.56471e-05	0.000274735	0.0237053
NM_001001392.1:429	NM_001001392	960	CD44 molecule (Indian blood group)	CD44	COVID-19	Control	3.62497e-05	0.000276585	0.0240698
							3.63586e-05		0.0276325
NM_003256.2:1000	NM_003256	7079	TIMP metallopeptidase inhibitor 4	TIMP4	COVID-19	Control	3.75387e-05	0.000283584	0.0248881
NM_006092.1:3285	NM_006092	10392	nucleotide binding oligomerization domain containing 1	NOD1	Influenza	Control	3.79773e-05	0.000804907	0.0276475
							3.80213e-05		0.0287441
							3.8249e-05		0.0281895
							3.93631e-05		0.0289712
NM_020848.2:7395	NM_020848	57608	junctional cadherin 5 associated	KIAA1462	COVID-19	Control	3.94563e-05	0.000295149	0.0261201
NM_001161572.1:1373	NM_001161572	23764	MAF bZIP transcription factor F	MAFF	Influenza	Control	3.95707e-05	0.000816011	0.0287679
							4.14484e-05		0.0314594
NM_004864.2:180	NM_004864	9518	growth differentiation factor 15	GDF15	COVID-19	Control	4.48984e-05	0.000329406	0.0296779
NM_002115.1:495	NM_002115	3101	hexokinase 3	HK3	COVID-19	Control	4.50948e-05	0.000329406	0.0297626
NM_003810.2:115	NM_003810	8743	TNF superfamily member 10	TNFSF10	COVID-19	Control	4.53311e-05	0.000329406	0.0298732
NM_001664.2:1230	NM_001664	387	ras homolog family member A	RHOA	COVID-19	Control	4.7243e-05	0.000340061	0.0310859
NM_139266.1:455	NM_139266	6772	signal transducer and activator of transcription 1	STAT1.1	Influenza	Control	4.89993e-05	0.000983854	0.0355735
NM_017729.3:1914	NM_017729	54869	EPS8 like 1	EPS8L1	COVID-19	Control	5.01926e-05	0.000357915	0.0329765
NM_013230.2:1859	NM_013230	100133941	CD24 molecule	CD24	COVID-19	Control	5.3902e-05	0.000380808	0.0353597
							5.44196e-05		0.0410868
NM_006017.1:925	NM_006017	8842	prominin 1	PROM1	Influenza	Control	5.44288e-05	0.00105614	0.0394609
NM_001953.3:719	NM_001953	1890	thymidine phosphorylase	TYMP	Influenza	Control	5.63527e-05	0.00105614	0.0407994
NM_001425.2:350	NM_001425	2014	epithelial membrane protein 3	EMP3	Influenza	Control	5.67521e-05	0.00105614	0.0410318
NR_024168.1:2575	NR_024168			TLR4.1	COVID-19	Control	5.71918e-05	0.000400342	0.0374606
							5.86944e-05		0.0431404
NM_001050.2:1060	NM_001050	6752	somatostatin receptor 2	SSTR2	Influenza	Control	5.93787e-05	0.00107871	0.0428714
NM_001077269.1:1660	NM_001077269	7456	WAS/WASL interacting protein family member 1	WIPF1	COVID-19	Control	5.98104e-05	0.000414866	0.039116
NM_005429.2:565	NM_005429	7424	vascular endothelial growth factor C	VEGFC	COVID-19	Control	6.264e-05	0.000428848	0.0409039
NM_004799.2:2135	NM_004799	9372	zinc finger FYVE-type containing 9	ZFYVE9	COVID-19	Control	6.29502e-05	0.000428848	0.0410435
NM_000960.3:1270	NM_000960	5739	prostaglandin I2 receptor	PTGIR	Influenza	Control	6.45445e-05	0.00114529	0.0465366
NM_021975.2:360	NM_021975	5970	RELA proto-oncogene, NF-kB subunit	RELA	Influenza	Control	6.78728e-05	0.00117698	0.0488684
							6.96026e-05		0.0510883
NM_001276.2:475	NM_001276	1116	chitinase 3 like 1	CHI3L1	COVID-19	Control	7.15977e-05	0.000479585	0.0466101
NM_002483.4:1217	NM_002483	4680	carcinoembryonic antigen related cell adhesion molecule 6	CEACAM6	COVID-19	Control	7.16548e-05	0.000479585	0.0466101
NM_000954.5:180	NM_000954	5730	prostaglandin D2 synthase	PTGDS	COVID-19	Control	7.25244e-05	0.000481184	0.0470684
NM_006290.2:260	NM_006290	7128	TNF alpha induced protein 3	TNFAIP3	Influenza	Control	7.30105e-05	0.00123793	0.0524946
NM_002463.1:2188	NM_002463	4600	MX dynamin like GTPase 2	MX2	Influenza	Control	7.54765e-05	0.00125193	0.0541922
NM_012232.5:86	NM_012232	284119	caveolae associated protein 1	PTRF	COVID-19	Control	8.0848e-05	0.000531785	0.0523895
NM_004444.4:1680	NM_004444	2050	EPH receptor B4	EPHB4	Influenza	Control	8.26139e-05	0.00134116	0.0592342
NM_030662.3:839	NM_030662	5605	mitogen-activated protein kinase kinase 2	MAP2K2	Influenza	Control	8.44366e-05	0.00134219	0.0604566
NM_002852.3:1152	NM_002852	5806	pentraxin 3	PTX3	COVID-19	Control	8.48467e-05	0.000553317	0.0548958
NM_030955.2:1955	NM_030955	81792	ADAM metallopeptidase with thrombospondin type 1 motif 12	ADAMTS12	Influenza	Control	8.85876e-05	0.00137943	0.0633401
NM_001305.3:1242	NM_001305	1364	claudin 4	CLDN4	COVID-19	Control	8.8858e-05	0.000574565	0.0574023
NM_012098.2:540	NM_012098	23452	angiopoietin like 2	ANGPTL2	COVID-19	Control	9.09561e-05	0.000583189	0.0586667
NM_002481.3:7480	NM_002481	4660	protein phosphatase 1 regulatory subunit 12B	PPP1R12B	Influenza	Control	9.12889e-05	0.00139307	0.0651802
NM_001704.1:885	NM_001704	577	adhesion G protein-coupled receptor B3	BAI3	COVID-19	Control	9.18423e-05	0.000583964	0.0591464
NM_014333.3:2840	NM_014333	23705	cell adhesion molecule 1	CADM1	COVID-19	Control	9.35253e-05	0.00058975	0.0601367
							9.40516e-05		0.0689398
NM_018046.3:35	NM_018046	55109	angiogenic factor with G-patch and FHA domains 1	AGGF1	COVID-19	Control	9.44899e-05	0.000590949	0.0606625
NM_053046.3:1538	NM_053046	112398	egl-9 family hypoxia inducible factor 2	EGLN2	Influenza	Control	9.91613e-05	0.00148353	0.070702
							0.000101458		0.0742671
							0.000102125		0.0770021
XM_006711928.1:724	XM_006711928			EMILIN1	COVID-19	Control	0.000103764	0.000643677	0.066513
NM_002382.3:240	NM_002382	4149	MYC associated factor X	MAX	Influenza	Control	0.000103879	0.00152423	0.0739622
							0.000103899		0.0759503
NM_002256.3:125	NM_002256	3814	KiSS-1 metastasis-suppressor	KISS1	COVID-19	Control	0.000105545	0.000649443	0.0675489
							0.000106552		0.0777833
NM_004864.2:180	NM_004864	9518	growth differentiation factor 15	GDF15	Influenza	Control	0.000107428	0.00152915	0.0763812
NM_138578.1:1560	NM_138578	598	BCL2 like 1	BCL2L1	Influenza	Control	0.000108223	0.00152915	0.0768384
NM_000020.1:1710	NM_000020	94	activin A receptor like type 1	ACVRL1	Influenza	Control	0.000112061	0.00155459	0.0794514
NM_001993.3:1030	NM_001993	2152	coagulation factor III, tissue factor	F3	Influenza	Control	0.000114371	0.0015583	0.0809746
							0.000115355		0.0874393
NM_001079846.1:4818	NM_001079846	1387	CREB binding protein	CREBBP	COVID-19	Control	0.000116748	0.000709473	0.0746018
							0.000116912		0.0852288
NM_032364.5:1166	NM_032364	85406	DnaJ heat shock protein family (Hsp40) member C14	DNAJC14	COVID-19	Control	0.000117161	0.000709473	0.0747485
							0.000118919		0.0895456
NM_001430.3:4246	NM_001430	2034	endothelial PAS domain protein 1	EPAS1	COVID-19	Control	0.000121511	0.000730025	0.0774028
NM_003668.2:1020	NM_003668	8550	mitogen-activated protein kinase-activated protein kinase 5	MAPKAPK5	Influenza	Control	0.000125237	0.00167642	0.0885428
NM_001552.2:1520	NM_001552	3487	insulin like growth factor binding protein 4	IGFBP4	Influenza	Control	0.000128547	0.00169105	0.0907539
							0.000129222		0.0940736
NM_002993.3:539	NM_002993	6372	C-X-C motif chemokine ligand 6	CXCL6	COVID-19	Control	0.00013601	0.000807568	0.0865026
NM_006802.2:2060	NM_006802	10946	splicing factor 3a subunit 3	SF3A3	COVID-19	Control	0.000136535	0.000807568	0.0866998
							0.000141329		0.106279
NM_001077693.3:168	NM_001077693	641700	endothelial cell surface expressed chemotaxis and apoptosis regulator	ECSCR	COVID-19	Control	0.000145476	0.000853831	0.0922317
							0.000147835		0.107476
NM_004084.2:346	NM_004084	1667	defensin alpha 1	DEFA1	Influenza	Control	0.000149908	0.00193865	0.105685
							0.000155056		0.112571
							0.000157936		0.114503
NM_000300.2:715	NM_000300	5320	phospholipase A2 group IIA	PLA2G2A	Influenza	Control	0.00016262	0.00206798	0.114484
NM_000041.2:96	NM_000041	348	apolipoprotein E	APOE	COVID-19	Control	0.000164145	0.000956051	0.103904
NM_006472.1:255	NM_006472	10628	thioredoxin interacting protein	TXNIP	COVID-19	Control	0.000166323	0.000961396	0.105116
NM_003199.1:1455	NM_003199	6925	transcription factor 4	TCF4	Influenza	Control	0.000166642	0.00208439	0.117149
NM_005507.2:225	NM_005507	1072	cofilin 1	CFL1	Influenza	Control	0.000182456	0.00224539	0.128084
NM_002293.3:4915	NM_002293	3915	laminin subunit gamma 1	LAMC1	COVID-19	Control	0.000186156	0.00106795	0.117465
NM_001235.2:880	NM_001235	871	serpin family H member 1	SERPINH1	COVID-19	Control	0.000188985	0.00107608	0.11906
							0.000190618		0.143154
NM_001005376.1:440	NM_001005376	5329	plasminogen activator, urokinase receptor	PLAUR	COVID-19	Control	0.000192363	0.00108721	0.120997
NM_024164.5:521	NM_024164	64499	tryptase beta 2 (gene/pseudogene)	TPSB2	Influenza	Control	0.000196093	0.00235593	0.137461
NM_006270.3:330	NM_006270	6237	RAS related	RRAS	Influenza	Control	0.000197614	0.00235593	0.13833
NM_007052.4:455	NM_007052	27035	NADPH oxidase 1	NOX1	COVID-19	Control	0.00019847	0.00111348	0.124639
NM_134261.2:1715	NM_134261	6095	RAR related orphan receptor A	RORA	COVID-19	Control	0.000213852	0.00119101	0.134085
NM_001100431.1:160	NM_001100431	11326	V-set and immunoglobulin domain containing 4	VSIG4	Influenza	Control	0.000214612	0.0024925	0.150014
NM_002986.2:378	NM_002986	6356	C-C motif chemokine ligand 11	CCL11	Influenza	Control	0.000215603	0.0024925	0.150491
NM_014210.3:564	NM_014210	2123	ecotropic viral integration site 2A	EVI2A	COVID-19	Control	0.000215671	0.00119244	0.13501
NM_001773.2:2050	NM_001773	947	CD34 molecule	CD34	COVID-19	Control	0.000218057	0.00119696	0.136286
NM_001429.2:715	NM_001429	2033	E1A binding protein p300	EP300	COVID-19	Control	0.00022027	0.00120047	0.137448
							0.000233909		0.175432
							0.000239234		0.173205
NM_005904.2:1835	NM_005904	4092	SMAD family member 7	SMAD7	COVID-19	Control	0.000240969	0.00130397	0.150124
NM_001077693.3:168	NM_001077693	641700	endothelial cell surface expressed chemotaxis and apoptosis regulator	ECSCR	Influenza	Control	0.000243912	0.00272816	0.170007
NM_001175.4:833	NM_001175	397	Rho GDP dissociation inhibitor beta	ARHGDIB	Influenza	Control	0.000246538	0.00272816	0.17159
NM_000212.2:4485	NM_000212	3690	integrin subunit beta 3	ITGB3	Influenza	Control	0.000246714	0.00272816	0.17159
NM_004103.3:735	NM_004103	2185	protein tyrosine kinase 2 beta	PTK2B	COVID-19	Control	0.000252409	0.00135626	0.156999
							0.000255943		0.191701
NM_005474.4:3160	NM_005474	10014	histone deacetylase 5	HDAC5	COVID-19	Control	0.0002633	0.00140189	0.16351
							0.000263938		0.197425
NM_004817.2:2785	NM_004817	9414	tight junction protein 2	TJP2	COVID-19	Control	0.000264578	0.00140189	0.164038
							0.000273116		0.197463
							0.000276561		0.199677
							0.000278585		0.208103
							0.000279449		0.211543
NM_000961.3:1409	NM_000961	5740	prostaglandin I2 synthase	PTGIS	Influenza	Control	0.000284137	0.0030575	0.197191
							0.000284357		0.205021
							0.000287613		0.21456
NM_005424.2:2610	NM_005424	7075	tyrosine kinase with immunoglobulin like and EGF like domains 1	TIE1	Influenza	Control	0.000287843	0.0030575	0.199475
NM_001733.4:760	NM_001733	715	complement C1r	C1R	COVID-19	Control	0.000290083	0.00152644	0.179562
NM_001235.2:880	NM_001235	871	serpin family H member 1	SERPINH1	Influenza	Control	0.000292586	0.0030575	0.20247
NM_000577.3:480	NM_000577	3557	interleukin 1 receptor antagonist	IL1RN.1	Influenza	Control	0.000294705	0.0030575	0.203641
NM_033305.2:8260	NM_033305	23230	vacuolar protein sorting 13 homolog A	VPS13A	Influenza	Control	0.000296534	0.0030575	0.204608
NM_003012.3:3320	NM_003012	6422	secreted frizzled related protein 1	SFRP1	Influenza	Control	0.000300703	0.00305915	0.207184
NM_022093.1:3580	NM_022093	63923	tenascin N	TNN	COVID-19	Control	0.000313872	0.0016403	0.193973
NM_002133.2:781	NM_002133	3162	heme oxygenase 1	HMOX1	COVID-19	Control	0.000321774	0.00167016	0.198535
							0.000329131		0.236974
							0.000333033		0.239451
NM_002115.1:495	NM_002115	3101	hexokinase 3	HK3	Influenza	Control	0.000335383	0.00334729	0.230744
NM_005854.2:282	NM_005854	10266	receptor activity modifying protein 2	RAMP2	COVID-19	Control	0.000335941	0.00173191	0.20694
NM_004763.3:1690	NM_004763	9270	integrin subunit beta 1 binding protein 1	ITGB1BP1	Influenza	Control	0.0003378	0.00334729	0.232069
NM_001060.3:385	NM_001060	6915	thromboxane A2 receptor	TBXA2R	COVID-19	Control	0.000340146	0.00174182	0.20919
							0.000344089		0.256346
NM_000477.5:855	NM_000477	213	albumin	ALB	COVID-19	Control	0.000346279	0.00176141	0.212615
							0.000350793		0.26099
NM_001079846.1:4818	NM_001079846	1387	CREB binding protein	CREBBP	Influenza	Control	0.000352259	0.00344582	0.24165
							0.000354427		0.254478
NM_004799.2:2135	NM_004799	9372	zinc finger FYVE-type containing 9	ZFYVE9	Influenza	Control	0.000360064	0.00347758	0.246644
							0.000360668		0.258599
							0.00038025		0.287469
NM_001161572.1:1373	NM_001161572	23764	MAF bZIP transcription factor F	MAFF	COVID-19	Control	0.000381663	0.00192854	0.23396
							0.00040516		0.301034
NM_002483.4:1217	NM_002483	4680	carcinoembryonic antigen related cell adhesion molecule 6	CEACAM6	Influenza	Control	0.000405636	0.00386875	0.277455
NM_006988.3:2840	NM_006988	9510	ADAM metallopeptidase with thrombospondin type 1 motif 1	ADAMTS1	COVID-19	Control	0.000414289	0.00207962	0.253545
NM_000582.2:760	NM_000582	6696	secreted phosphoprotein 1	SPP1	Influenza	Control	0.000416059	0.00391917	0.284168
NM_001963.4:1022	NM_001963	1950	epidermal growth factor	EGF	Influenza	Control	0.000424561	0.00395049	0.289551
NM_000041.2:96	NM_000041	348	apolipoprotein E	APOE	Influenza	Control	0.000437386	0.00402079	0.29786
							0.000452539		0.324018
							0.000462754		0.343363
							0.000474757		0.339452
NM_000600.1:220	NM_000600	3569	interleukin 6	IL6	COVID-19	Control	0.000478152	0.00238451	0.292151
							0.000486286		0.347208
NM_005127.2:980	NM_005127	9976	C-type lectin domain family 2 member B	CLEC2B	Influenza	Control	0.000488028	0.00443282	0.331859
NM_003064.2:330	NM_003064	6590	secretory leukocyte peptidase inhibitor	SLPI	COVID-19	Control	0.000490829	0.00243183	0.299406
XM_006711928.1:724	XM_006711928			EMILIN1	Influenza	Control	0.000493827	0.00443282	0.335308
							0.000508509		0.362567
							0.000511039		0.36386
NM_000581.2:745	NM_000581	2876	glutathione peroxidase 1	GPX1	Influenza	Control	0.000521301	0.00462503	0.353442
NM_001146289.1:860	NM_001146289	64175	prolyl 3-hydroxylase 1	P3H1	COVID-19	Control	0.000522571	0.0025724	0.318246
							0.000522694		0.371636
							0.000524396		0.395919
NM_207195.1:1355	NM_207195	8751	ADAM metallopeptidase domain 15	ADAM15	Influenza	Control	0.000528889	0.00463842	0.358058
							0.000531041		0.393501
							0.000533354		0.402149
							0.000547688		0.388859
NM_053046.3:1538	NM_053046	112398	egl-9 family hypoxia inducible factor 2	EGLN2	COVID-19	Control	0.000549269	0.00268649	0.333956
NM_000063.3:1075	NM_000063	717	complement C2	C2	COVID-19	Control	0.000559225	0.00271776	0.33945
							0.000559721		0.414194
NM_002996.3:140	NM_002996	6376	C-X3-C motif chemokine ligand 1	CX3CL1	Myocarditis	Control	0.00056433	0.116109	0.430584
NM_000603.4:1456	NM_000603	4846	nitric oxide synthase 3	NOS3	COVID-19	Control	0.000565186	0.00272935	0.342503
							0.000567109		0.40208
NM_001105209.1:287	NM_001105209	3910	laminin subunit alpha 4	LAMA4	COVID-19	Control	0.000569143	0.00273117	0.344332
NM_004329.2:1720	NM_004329	657	bone morphogenetic protein receptor type 1A	BMPR1A	COVID-19	Control	0.000580607	0.00276877	0.350686
NM_002256.3:125	NM_002256	3814	KiSS-1 metastasis-suppressor	KISS1	Influenza	Control	0.00058536	0.00507534	0.395704
NM_006274.2:401	NM_006274	6363	C-C motif chemokine ligand 19	CCL19	COVID-19	Control	0.00059603	0.00282466	0.359406
							0.00060818		0.430591
NM_017617.3:735	NM_017617	4851	notch 1	NOTCH1	Influenza	Control	0.000612251	0.00522086	0.41327
NM_006147.2:1430	NM_006147	3664	interferon regulatory factor 6	IRF6	Influenza	Control	0.000615829	0.00522086	0.415069
NM_002011.3:1585	NM_002011	2264	fibroblast growth factor receptor 4	FGFR4	Influenza	Control	0.000625176	0.00524186	0.420743
							0.000628597		0.444418
							0.000633177		0.467918
NM_005251.2:1389	NM_005251	2303	forkhead box C2	FOXC2	Myocarditis	Control	0.000642019	0.116109	0.489218
							0.000650825		0.459482
NM_005545.3:2072	NM_005545	3671	immunoglobulin superfamily containing leucine rich repeat	ISLR	COVID-19	Control	0.000655217	0.00308599	0.394441
							0.000657802		0.485458
XM_005269604.1:379	XM_005269604			ZCCHC24	Influenza	Control	0.000673567	0.00554801	0.452637
NM_001706.2:675	NM_001706	604	B-cell CLL/lymphoma 6	BCL6	Influenza	Control	0.000676232	0.00554801	0.453752
NM_005919.2:373	NM_005919	4207	BORCS8-MEF2B readthrough	MEF2BNB-MEF2B	COVID-19	Control	0.000678228	0.00317477	0.407615
NM_001135935.1:910	NM_001135935	10631	periostin	POSTN	Myocarditis	Control	0.000684282	0.116109	0.520739
NM_003684.3:50	NM_003684	8569	MAP kinase interacting serine/threonine kinase 1	MKNK1	Influenza	Control	0.000685067	0.0055607	0.458995
NM_000660.3:1260	NM_000660	7040	transforming growth factor beta 1	TGFB1	Influenza	Control	0.000692934	0.00556535	0.463573
							0.000694638		0.48972
NM_005855.2:200	NM_005855	10267	receptor activity modifying protein 1	RAMP1	COVID-19	Control	0.000735045	0.00341765	0.441027
NM_003467.2:1335	NM_003467	7852	C-X-C motif chemokine receptor 4	CXCR4	COVID-19	Control	0.000739072	0.00341765	0.442704
							0.000741879		0.558635
							0.000744294		0.523983
							0.000747127		0.52523
							0.000750022		0.552766
NM_133468.4:476	NM_133468	168667	BMP binding endothelial regulator	BMPER	COVID-19	Control	0.000754368	0.00344802	0.451112
NM_006528.3:524	NM_006528	7980	tissue factor pathway inhibitor 2	TFPI2	COVID-19	Control	0.000754677	0.00344802	0.451112
NM_182734.1:170	NM_182734	23236	phospholipase C beta 1	PLCB1	Influenza	Control	0.000755975	0.0059956	0.504991
NM_004095.3:363	NM_004095	1978	eukaryotic translation initiation factor 4E binding protein 1	EIF4EBP1	Influenza	Control	0.00076222	0.0059956	0.5084
NM_001098424.1:1460	NM_001098424	1739	discs large MAGUK scaffold protein 1	DLG1	COVID-19	Control	0.000765248	0.00347504	0.456088
NM_002341.1:330	NM_002341	4050	lymphotoxin beta	LTB	COVID-19	Control	0.000769701	0.00347504	0.457972
							0.000775233		0.544213
NM_181501.1:1875	NM_181501	3672	integrin subunit alpha 1	ITGA1	COVID-19	Control	0.000778159	0.00349256	0.462226
NM_006665.3:1625	NM_006665	10855	heparanase	HPSE	Influenza	Control	0.000784977	0.00610493	0.522795
							0.000786453		0.57883
NM_007293.2:1217	NM_007293	720	complement C4A (Rodgers blood group)	C4A	COVID-19	Control	0.000787658	0.00351452	0.467081
NM_001130040.1:1985	NM_001130040	6464	SHC adaptor protein 1	SHC1	Influenza	Control	0.00079212	0.00610493	0.52676
							0.000798703		0.600625
NM_183404.1:1110	NM_183404	5933	RB transcriptional corepressor like 1	RBL1	COVID-19	Control	0.000824616	0.00365804	0.488173
NM_016242.3:160	NM_016242	51705	endomucin	EMCN	Myocarditis	Control	0.000836528	0.116109	0.635761
NM_002872.3:1069	NM_002872	5880	Rac family small GTPase 2	RAC2	COVID-19	Control	0.000838176	0.0036967	0.495362
							0.000840994		0.631586
NM_002989.2:180	NM_002989	6366	C-C motif chemokine ligand 21	CCL21	Influenza	Control	0.000850254	0.00648744	0.564569
NM_002006.4:620	NM_002006	2247	fibroblast growth factor 2	FGF2	COVID-19	Control	0.000851789	0.00373514	0.502555
NM_000104.3:1715	NM_000104	1545	cytochrome P450 family 1 subfamily B member 1	CYP1B1	Influenza	Control	0.000863617	0.00652416	0.572578
NM_003380.2:694	NM_003380	7431	vimentin	VIM	COVID-19	Control	0.000866649	0.00376048	0.510456
NM_000396.2:415	NM_000396	1513	cathepsin K	CTSK	COVID-19	Control	0.000869008	0.00376048	0.510977
NM_000104.3:1715	NM_000104	1545	cytochrome P450 family 1 subfamily B member 1	CYP1B1	COVID-19	Control	0.000873069	0.00376048	0.512491
NM_001647.3:613	NM_001647	347	apolipoprotein D	APOD	COVID-19	Control	0.000877281	0.00376048	0.514087
							0.000904931		0.665124
							0.000912852		0.63991
NM_005795.3:1585	NM_005795	10203	calcitonin receptor like receptor	CALCRL	COVID-19	Control	0.000918455	0.00391498	0.537296
NM_007052.4:455	NM_007052	27035	NADPH oxidase 1	NOX1	Influenza	Control	0.000923888	0.00691104	0.611614
NM_022093.1:3580	NM_022093	63923	tenascin N	TNN	Influenza	Control	0.0009374	0.00694404	0.619622
NM_001030049.1:433	NM_001030049	354	kallikrein related peptidase 3	KLK3	Influenza	Control	0.000956064	0.0070142	0.631002
NM_144503.1:3650	NM_144503	50848	F11 receptor	F11R	COVID-19	Control	0.000964476	0.00408831	0.563254
							0.000975031		0.682522
NM_001114309.1:460	NM_001114309	1999	E74 like ETS transcription factor 3	ELF3	Influenza	Myocarditis	0.000995421	0.053951	0.746565
NM_001256741.1:1962	NM_001256741	25904	CCR4-NOT transcription complex subunit 10	CNOT10	Myocarditis	Control	0.00102266	0.116109	0.776196
NM_003264.3:180	NM_003264	7097	toll like receptor 2	TLR2	Myocarditis	Control	0.00103831	0.116109	0.787036
							0.00104026		0.763554
NM_001711.3:1935	NM_001711	633	biglycan	BGN	COVID-19	Control	0.00104091	0.00438794	0.606852
NM_000587.2:310	NM_000587	730	complement C7	C7	Influenza	Control	0.0010497	0.00750352	0.691755
NR_003573.1:1013	NR_003573	304	annexin A2 pseudogene 2	ANXA2P2	Influenza	Control	0.00105131	0.00750352	0.691759
NM_000877.2:4295	NM_000877	3554	interleukin 1 receptor type 1	IL1R1	Influenza	Control	0.00105226	0.00750352	0.691759
NM_002658.2:793	NM_002658	5328	plasminogen activator, urokinase	PLAU	Influenza	Myocarditis	0.00106064	0.053951	0.794416
NM_001146289.1:860	NM_001146289	64175	prolyl 3-hydroxylase 1	P3H1	Influenza	Control	0.00107993	0.00757709	0.708435
NM_004994.2:1530	NM_004994	4318	matrix metallopeptidase 9	MMP9	Influenza	Control	0.00108244	0.00757709	0.708999
							0.00109067		0.762376
NM_001305.3:1242	NM_001305	1364	claudin 4	CLDN4	Influenza	Control	0.00111755	0.00775174	0.730878
							0.00111832		0.819726
							0.00113468		0.792006
NM_000600.1:220	NM_000600	3569	interleukin 6	IL6	Influenza	Control	0.0011705	0.00804584	0.764333
NM_001540.3:374	NM_001540	3315	heat shock protein family B (small) member 1	HSPB1	COVID-19	Control	0.00118619	0.00497286	0.69036
NM_002166.4:505	NM_002166	3398	inhibitor of DNA binding 2	ID2	COVID-19	Control	0.00120313	0.00501633	0.699019
NM_000584.2:25	NM_000584	3576	C-X-C motif chemokine ligand 8	IL8	Influenza	Control	0.00123199	0.00839291	0.803255
NM_001338.3:1937	NM_001338	1525	CXADR, Ig-like cell adhesion molecule	CXADR	COVID-19	Control	0.00124173	0.00514913	0.720204
NM_002410.4:1233	NM_002410	4249	mannosyl (alpha-1,6-)-glycoprotein beta-1,6-N-acetyl-glucosaminyltransferase	MGAT5	Influenza	Control	0.00125055	0.00844401	0.814111
NM_002318.2:40	NM_002318	4017	lysyl oxidase like 2	LOXL2	COVID-19	Control	0.00125929	0.00519371	0.729128
NM_002198.1:510	NM_002198	3659	interferon regulatory factor 1	IRF1	COVID-19	Control	0.00126743	0.00519919	0.732575
							0.00127537		0.888932
NM_015962.4:1022	NM_015962	51077	FCF1, rRNA-processing protein	FCF1	Influenza	Control	0.00128564	0.00859277	0.835663
							0.00128951		0.897498
NM_006096.2:565	NM_006096	10397	N-myc downstream regulated 1	NDRG1	Influenza	Control	0.00129511	0.00859277	0.840526
NM_080425.1:1910	NM_080425	2778	GNAS complex locus	GNAS	Myocarditis	Control	0.00130253	0.116109	0.986012
							0.00131672		0.963842
NM_001270407.1:840	NM_001270407	58494	junctional adhesion molecule 2	JAM2	COVID-19	Control	0.00134721	0.0054969	0.77734
							0.00134975		0.986664
NM_001928.2:859	NM_001928	1675	complement factor D	CFD	COVID-19	Control	0.00136763	0.0055264	0.787753
NM_002986.2:378	NM_002986	6356	C-C motif chemokine ligand 11	CCL11	COVID-19	Control	0.00136892	0.0055264	0.787753
NM_006290.2:260	NM_006290	7128	TNF alpha induced protein 3	TNFAIP3	COVID-19	Control	0.00137959	0.00554015	0.791886
							0.0013955		0.969872
NM_031902.3:390	NM_031902	64969	mitochondrial ribosomal protein S5	MRPS5	COVID-19	Control	0.00140069	0.00559543	0.802596
							0.00141531		0.982223
							0.00141715		0.982223
							0.00142902		0.988879
NM_001165413.1:1670	NM_001165413	5054	serpin family E member 1	SERPINE1	Influenza	Control	0.00143195	0.00941879	0.927905
							0.00143839		0.993927
NR_002766.2:691	NR_002766	55384	maternally expressed 3 (non-protein coding)	MEG3	COVID-19	Control	0.00148754	0.00591141	0.850872
							0.00148906		1
NM_005408.2:320	NM_005408	6357	C-C motif chemokine ligand 13	CCL13	Influenza	Control	0.00149683	0.00976139	0.96845
							0.00150757		1
NM_004994.2:1530	NM_004994	4318	matrix metallopeptidase 9	MMP9	Myocarditis	Control	0.00151232	0.116109	1
NM_001001392.1:429	NM_001001392	960	CD44 molecule (Indian blood group)	CD44	Influenza	Control	0.00151941	0.00982465	0.981538
NM_000295.4:760	NM_000295	5265	serpin family A member 1	SERPINA1	Influenza	Control	0.00153939	0.00987024	0.99291
NM_134261.2:1715	NM_134261	6095	RAR related orphan receptor A	RORA	Myocarditis	Control	0.00156136	0.116109	1
NM_002421.2:700	NM_002421	4312	matrix metallopeptidase 1	MMP1	Influenza	Control	0.00156244	0.00993449	1
NM_003212.2:1567	NM_003212	6997	teratocarcinoma-derived growth factor 1	TDGF1	COVID-19	Control	0.00157592	0.00623019	0.89985
							0.00157777		1
NM_004912.3:2648	NM_004912	889	KRIT1, ankyrin repeat containing	KRIT1	Influenza	Control	0.00162106	0.0102221	1
NM_000095.2:2164	NM_000095	1311	cartilage oligomeric matrix protein	COMP	COVID-19	Control	0.00162944	0.00640857	0.92878
NM_015364.2:360	NM_015364	23643	lymphocyte antigen 96	LY96	COVID-19	Control	0.00167067	0.00653701	0.950609
NM_032777.9:1278	NM_032777	25960	adhesion G protein-coupled receptor A2	GPR124	Influenza	Control	0.00167169	0.0104549	1
NM_000395.2:492	NM_000395	1439	colony stimulating factor 2 receptor beta common subunit	CSF2RB	COVID-19	Control	0.00169035	0.00658027	0.960116
NM_000020.1:1710	NM_000020	94	activin A receptor like type 1	ACVRL1	Influenza	Myocarditis	0.00171083	0.0748997	1
							0.00172608		1
NM_006472.1:255	NM_006472	10628	thioredoxin interacting protein	TXNIP	Influenza	Control	0.00172924	0.0106545	1
NM_006988.3:2840	NM_006988	9510	ADAM metallopeptidase with thrombospondin type 1 motif 1	ADAMTS1	Influenza	Control	0.00173154	0.0106545	1
NM_001315.1:450	NM_001315	1432	mitogen-activated protein kinase 14	MAPK14	COVID-19	Control	0.00175172	0.00678459	0.993226
NM_001015002.1:1065	NM_001015002	3993	LLGL2, scribble cell polarity complex component	LLGL2	Influenza	Control	0.00177949	0.010862	1
NM_002203.2:475	NM_002203	3673	integrin subunit alpha 2	ITGA2	COVID-19	Control	0.00179696	0.00692465	1
NM_002982.3:123	NM_002982	6347	C-C motif chemokine ligand 2	CCL2	Influenza	Myocarditis	0.00181378	0.0748997	1
							0.0018176		1
NM_001015002.1:1065	NM_001015002	3993	LLGL2, scribble cell polarity complex component	LLGL2	COVID-19	Control	0.00181863	0.00697293	1
							0.0018271		1
							0.00184296		1
NM_000877.2:4295	NM_000877	3554	interleukin 1 receptor type 1	IL1R1	COVID-19	Control	0.00185688	0.00708399	1
NM_003677.3:2091	NM_003677	8562	density regulated re-initiation and release factor	DENR	Influenza	Control	0.00187144	0.0113326	1
NM_006509.2:250	NM_006509	5971	RELB proto-oncogene, NF-kB subunit	RELB	Influenza	Myocarditis	0.00188108	0.0748997	1
							0.00188603		1
NM_000269.2:500	NM_000269	4830	NME/NM23 nucleoside diphosphate kinase 1	NME1	Influenza	Control	0.00196315	0.0117944	1
NM_001723.4:1870	NM_001723	667	dystonin	DST	COVID-19	Control	0.00198319	0.00752823	1
NM_004083.4:40	NM_004083	1649	DNA damage inducible transcript 3	DDIT3	Influenza	Control	0.00198983	0.0118612	1
NM_001307.3:175	NM_001307	1366	claudin 7	CLDN7	COVID-19	Control	0.00204417	0.0077213	1
NM_017680.3:175	NM_017680	54829	asporin	ASPN	Influenza	Myocarditis	0.00204867	0.0748997	1
NM_015874.3:850	NM_015874	3516	recombination signal binding protein for immunoglobulin kappa J region	RBPJ	Myocarditis	Control	0.00205823	0.116109	1
NM_003255.4:1555	NM_003255	7077	TIMP metallopeptidase inhibitor 2	TIMP2	COVID-19	Control	0.00206081	0.0077458	1
							0.00207023		1
							0.00209845		1
NM_016639.1:575	NM_016639	51330	TNF receptor superfamily member 12A	TNFRSF12A	COVID-19	Control	0.00209942	0.00785223	1
							0.00211655		1
NM_002421.2:700	NM_002421	4312	matrix metallopeptidase 1	MMP1	Influenza	Myocarditis	0.00212798	0.0748997	1
NM_002020.1:955	NM_002020	2324	fms related tyrosine kinase 4	FLT4	COVID-19	Control	0.00216338	0.008052	1
NM_001256725.1:806	NM_001256725	10713	ubiquitin specific peptidase 39	USP39	Influenza	Control	0.00216681	0.0127958	1
NM_002310.3:2995	NM_002310	3977	LIF receptor alpha	LIFR	Myocarditis	Control	0.00216718	0.116109	1
NM_024422.3:2200	NM_024422	1824	desmocollin 2	DSC2	Myocarditis	Control	0.00217254	0.116109	1
							0.0021777		1
NM_199168.3:69	NM_199168	6387	C-X-C motif chemokine ligand 12	CXCL12	Influenza	Control	0.00218014	0.0127958	1
NM_001565.1:40	NM_001565	3627	C-X-C motif chemokine ligand 10	CXCL10	COVID-19	Control	0.00220879	0.00818111	1
							0.00222415		1
NM_005507.2:225	NM_005507	1072	cofilin 1	CFL1	Influenza	Myocarditis	0.00222764	0.0748997	1
NM_006528.3:524	NM_006528	7980	tissue factor pathway inhibitor 2	TFPI2	Influenza	Control	0.0022427	0.0129988	1
NM_003809.2:339	NM_003809	8742	TNF superfamily member 12	TNFSF12	COVID-19	Control	0.00224537	0.00823665	1
NM_001135000.1:920	NM_001135000	10979	fermitin family member 2	FERMT2	COVID-19	Control	0.00224538	0.00823665	1
NM_000582.2:760	NM_000582	6696	secreted phosphoprotein 1	SPP1	COVID-19	Control	0.00226266	0.00826032	1
NM_018046.3:35	NM_018046	55109	angiogenic factor with G-patch and FHA domains 1	AGGF1	Influenza	Control	0.00226819	0.0129988	1
NM_003469.3:1400	NM_003469	7857	secretogranin II	SCG2	Influenza	Control	0.00227025	0.0129988	1
NM_181349.1:5162	NM_181349	57154	SMAD specific E3 ubiquitin protein ligase 1	SMURF1	Influenza	Myocarditis	0.00228992	0.0748997	1
							0.00229145		1
NM_019055.5:3080	NM_019055	54538	roundabout guidance receptor 4	ROBO4	Influenza	Control	0.00229554	0.0129988	1
NM_001706.2:675	NM_001706	604	B-cell CLL/lymphoma 6	BCL6	COVID-19	Control	0.0023045	0.008373	1
NM_138554.2:2570	NM_138554	7099	toll like receptor 4	TLR4	Influenza	Control	0.00231001	0.0129988	1
NM_003872.2:805	NM_003872	8828	neuropilin 2	NRP2	Influenza	Control	0.00232191	0.0129988	1
							0.00233312		1
NM_005229.3:2350	NM_005229	2002	ELK1, ETS transcription factor	ELK1	Influenza	Control	0.00233399	0.0129988	1
NM_005498.4:78	NM_005498	10053	adaptor related protein complex 1 mu 2 subunit	AP1M2	Myocarditis	Control	0.00233606	0.116109	1
XM_005269604.1:379	XM_005269604			ZCCHC24	COVID-19	Control	0.00234604	0.00845878	1
NM_000393.3:4075	NM_000393	1290	collagen type V alpha 2 chain	COL5A2	COVID-19	Control	0.00235799	0.00845878	1
NM_006869.2:570	NM_006869	11033	ArfGAP with dual PH domains 1	ADAP1	COVID-19	Control	0.00236136	0.00845878	1
NM_005009.2:820	NM_005009	4833	NME/NM23 nucleoside diphosphate kinase 4	NME4	Influenza	Control	0.00236661	0.013085	1
NM_001657.2:547	NM_001657	374	amphiregulin	AREG	Myocarditis	Control	0.00237281	0.116109	1
NM_003264.3:180	NM_003264	7097	toll like receptor 2	TLR2	Influenza	Control	0.00239614	0.0131529	1
NM_000546.2:1330	NM_000546	7157	tumor protein p53	TP53	Influenza	Myocarditis	0.00241688	0.0748997	1
NM_005230.2:905	NM_005230	2004	ELK3, ETS transcription factor	ELK3	COVID-19	Control	0.00242222	0.00863625	1
NM_005419.2:1965	NM_005419	6773	signal transducer and activator of transcription 2	STAT2	Influenza	Myocarditis	0.00243044	0.0748997	1
NM_016215.3:1252	NM_016215	51162	EGF like domain multiple 7	EGFL7	Influenza	Control	0.00243676	0.0132803	1
NM_000759.2:160	NM_000759	1440	colony stimulating factor 3	CSF3	COVID-19	Control	0.00243769	0.00865098	1
NM_030662.3:839	NM_030662	5605	mitogen-activated protein kinase kinase 2	MAP2K2	Myocarditis	Control	0.00245733	0.116109	1
NM_002104.2:700	NM_002104	3003	granzyme K	GZMK	COVID-19	Control	0.00247398	0.0087391	1
							0.00248991		1
							0.00250168		1
NM_000201.2:2253	NM_000201	3383	intercellular adhesion molecule 1	ICAM1	Influenza	Control	0.00251829	0.0135341	1
NM_000477.5:855	NM_000477	213	albumin	ALB	Influenza	Control	0.00251879	0.0135341	1
NM_000393.3:4075	NM_000393	1290	collagen type V alpha 2 chain	COL5A2	Myocarditis	Control	0.00253376	0.116109	1
							0.00253708		1
NM_000029.3:1711	NM_000029	183	angiotensinogen	AGT	COVID-19	Control	0.00254229	0.00893901	1
NM_000358.2:2030	NM_000358	7045	transforming growth factor beta induced	TGFBI	COVID-19	Control	0.00259088	0.00906807	1
NM_178310.1:820	NM_178310	333929	snail family transcriptional repressor 3	SNAI3	COVID-19	Control	0.00261496	0.00911058	1
NM_006092.1:3285	NM_006092	10392	nucleotide binding oligomerization domain containing 1	NOD1	Influenza	Myocarditis	0.00263304	0.0748997	1
NM_001553.1:690	NM_001553	3490	insulin like growth factor binding protein 7	IGFBP7	Influenza	Control	0.00264197	0.0140967	1
							0.00269652		1
							0.00273818		1
							0.00275519		1
							0.00276197		1
NM_000064.2:4396	NM_000064	718	complement C3	C3	COVID-19	Control	0.00276404	0.0095862	1
NM_021138.3:1325	NM_021138	7186	TNF receptor associated factor 2	TRAF2	Influenza	Control	0.00276631	0.0146576	1
NM_000584.2:25	NM_000584	3576	C-X-C motif chemokine ligand 8	IL8	Influenza	Myocarditis	0.00277417	0.0748997	1
NM_001168298.1:840	NM_001168298	3579	C-X-C motif chemokine receptor 2	CXCR2.1	COVID-19	Control	0.00277696	0.00958742	1
NM_001098210.1:1815	NM_001098210	1499	catenin beta 1	CTNNB1	Myocarditis	Control	0.00279287	0.116109	1
NM_006147.2:1430	NM_006147	3664	interferon regulatory factor 6	IRF6	Influenza	Myocarditis	0.00280126	0.0748997	1
NM_013372.5:575	NM_013372	26585	gremlin 1, DAN family BMP antagonist	GREM1	Influenza	Myocarditis	0.00281819	0.0748997	1
							0.00282847		1
NM_002438.2:2693	NM_002438	4360	mannose receptor C-type 1	MRC1.1	Influenza	Myocarditis	0.00284678	0.0748997	1
NM_006068.2:2530	NM_006068	10333	toll like receptor 6	TLR6	COVID-19	Control	0.00286143	0.00983456	1
NM_000474.3:393	NM_000474	7291	twist family bHLH transcription factor 1	TWIST1	Influenza	Control	0.00288179	0.0151642	1
NM_019074.2:893	NM_019074	54567	delta like canonical Notch ligand 4	DLL4	Influenza	Control	0.0029078	0.0151963	1
							0.00290809		1
NM_005429.2:565	NM_005429	7424	vascular endothelial growth factor C	VEGFC	Influenza	Control	0.00294126	0.0152665	1
							0.00295816		1
NM_005360.4:888	NM_005360	4094	MAF bZIP transcription factor	MAF	COVID-19	Control	0.00299945	0.0102627	1
NM_032801.3:890	NM_032801	83700	junctional adhesion molecule 3	JAM3	COVID-19	Control	0.00301294	0.0102628	1
NM_181504.2:1105	NM_181504	5295	phosphoinositide-3-kinase regulatory subunit 1	PIK3R1	Myocarditis	Control	0.00301691	0.116109	1
NM_001142633.1:3335	NM_001142633	23533	phosphoinositide-3-kinase regulatory subunit 5	PIK3R5	Myocarditis	Control	0.00305946	0.116109	1
NM_000584.2:25	NM_000584	3576	C-X-C motif chemokine ligand 8	IL8	COVID-19	Control	0.00308574	0.010452	1
NM_004846.3:670	NM_004846	9470	eukaryotic translation initiation factor 4E family member 2	EIF4E2	COVID-19	Control	0.00309588	0.010452	1
							0.00310619		1
NM_007361.3:1995	NM_007361	22795	nidogen 2	NID2	COVID-19	Control	0.00312049	0.0104887	1
NM_024065.4:23	NM_024065	79031	phosducin like 3	PDCL3	Myocarditis	Control	0.00313928	0.116109	1
NM_003872.2:805	NM_003872	8828	neuropilin 2	NRP2	COVID-19	Control	0.00319487	0.0106916	1
NM_018046.3:35	NM_018046	55109	angiogenic factor with G-patch and FHA domains 1	AGGF1	Myocarditis	Control	0.00319565	0.116109	1
NM_001273.2:2680	NM_001273	1108	chromodomain helicase DNA binding protein 4	CHD4	COVID-19	Control	0.00324601	0.0108153	1
							0.00328054		1
NM_001733.4:760	NM_001733	715	complement C1r	C1R	Influenza	Myocarditis	0.00329429	0.0837849	1
							0.00332211		1
NM_002166.4:505	NM_002166	3398	inhibitor of DNA binding 2	ID2	Influenza	Control	0.0033236	0.0171345	1
NM_003118.2:910	NM_003118	6678	secreted protein acidic and cysteine rich	SPARC	COVID-19	Control	0.00334094	0.0110832	1
NM_001030049.1:433	NM_001030049	354	kallikrein related peptidase 3	KLK3	COVID-19	Myocarditis	0.00336525	0.0533988	1
NM_005529.5:2715	NM_005529	3339	heparan sulfate proteoglycan 2	HSPG2	COVID-19	Control	0.00336824	0.0111254	1
NM_014059.2:765	NM_014059	28984	regulator of cell cycle	RGCC	Influenza	Control	0.00337315	0.0172298	1
NM_000576.2:840	NM_000576	3553	interleukin 1 beta	IL1B	Influenza	Control	0.00338724	0.0172298	1
NM_133468.4:476	NM_133468	168667	BMP binding endothelial regulator	BMPER	COVID-19	Myocarditis	0.00340229	0.0533988	1
							0.00340841		1
							0.00341308		1
NM_001331.2:146	NM_001331	1500	catenin delta 1	CTNND1	Influenza	Control	0.00341491	0.0172555	1
NM_000088.3:4272	NM_000088	1277	collagen type I alpha 1 chain	COL1A1	COVID-19	Myocarditis	0.00342928	0.0533988	1
NM_001018074.1:1000	NM_001018074	2908	nuclear receptor subfamily 3 group C member 1	NR3C1	COVID-19	Control	0.00343235	0.0112883	1
NM_024756.2:3040	NM_024756	79812	multimerin 2	MMRN2	Influenza	Control	0.00345139	0.0173117	1
NM_032777.9:1278	NM_032777	25960	adhesion G protein-coupled receptor A2	GPR124	Myocarditis	Control	0.00345981	0.119853	1
NM_001065.2:515	NM_001065	7132	TNF receptor superfamily member 1A	TNFRSF1A	Influenza	Control	0.00347141	0.0173117	1
NM_002416.1:1975	NM_002416	4283	C-X-C motif chemokine ligand 9	CXCL9	COVID-19	Control	0.00350139	0.0114659	1
NM_002872.3:1069	NM_002872	5880	Rac family small GTPase 2	RAC2	Influenza	Control	0.00352457	0.0174626	1
NM_001267.2:810	NM_001267	1101	chondroadherin	CHAD	COVID-19	Control	0.00355724	0.0115898	1
NM_004759.3:710	NM_004759	9261	mitogen-activated protein kinase-activated protein kinase 2	MAPKAPK2	Influenza	Control	0.00356802	0.017518	1
NM_005417.3:1410	NM_005417	6714	SRC proto-oncogene, non-receptor tyrosine kinase	SRC	COVID-19	Control	0.00356961	0.0115898	1
NM_002982.3:123	NM_002982	6347	C-C motif chemokine ligand 2	CCL2	Influenza	Control	0.00358166	0.017518	1
NM_145859.1:320	NM_145859	11235	programmed cell death 10	PDCD10	COVID-19	Control	0.00363332	0.0117467	1
NM_003189.2:4635	NM_003189	6886	TAL bHLH transcription factor 1, erythroid differentiation factor	TAL1	Influenza	Control	0.00364104	0.0176263	1
NM_024065.4:23	NM_024065	79031	phosducin like 3	PDCL3	Influenza	Control	0.00365001	0.0176263	1
NM_001159597.1:216	NM_001159597	26751	SH3 and SYLF domain containing 1	SH3YL1	COVID-19	Control	0.00366823	0.0118095	1
NM_172174.1:1685	NM_172174	3600	interleukin 15	IL15.1	Influenza	Control	0.00368147	0.0176664	1
NM_001273.2:2680	NM_001273	1108	chromodomain helicase DNA binding protein 4	CHD4	Influenza	Control	0.0037262	0.0177693	1
NM_001025366.1:1325	NM_001025366	7422	vascular endothelial growth factor A	VEGFA	COVID-19	Control	0.00373823	0.0119843	1
NR_024168.1:2575	NR_024168			TLR4.1	Influenza	Control	0.00377199	0.017876	1
NM_001846.2:1150	NM_001846	1284	collagen type IV alpha 2 chain	COL4A2	COVID-19	Control	0.00377579	0.0120541	1
							0.00378194		1
NM_000095.2:2164	NM_000095	1311	cartilage oligomeric matrix protein	COMP	Myocarditis	Control	0.0037839	0.119853	1
NM_001963.4:1022	NM_001963	1950	epidermal growth factor	EGF	Myocarditis	Control	0.00379624	0.119853	1
NM_013230.2:1859	NM_013230	100133941	CD24 molecule	CD24	Influenza	Control	0.0038103	0.017946	1
NM_002483.4:1217	NM_002483	4680	carcinoembryonic antigen related cell adhesion molecule 6	CEACAM6	Influenza	Myocarditis	0.00381077	0.0937942	1
NM_003265.2:230	NM_003265	7098	toll like receptor 3	TLR3	COVID-19	Myocarditis	0.00381393	0.0581199	1
NM_032569.3:1470	NM_032569	84656	glyoxylate reductase 1 homolog	GLYR1	Influenza	Control	0.00387375	0.0181329	1
NM_001955.2:770	NM_001955	1906	endothelin 1	EDN1	COVID-19	Myocarditis	0.00388482	0.0581199	1
NM_002996.3:140	NM_002996	6376	C-X3-C motif chemokine ligand 1	CX3CL1	COVID-19	Control	0.00390694	0.0124208	1
NM_001710.5:2029	NM_001710	629	complement factor B	CFB	Influenza	Control	0.00390918	0.0181872	1
NM_134261.2:1715	NM_134261	6095	RAR related orphan receptor A	RORA	Influenza	Control	0.00394382	0.0182372	1
							0.00397286		1
NM_001712.3:2455	NM_001712	634	carcinoembryonic antigen related cell adhesion molecule 1	CEACAM1	Influenza	Control	0.00397531	0.018272	1
							0.00398354		1
							0.00398398		1
NM_019055.5:3080	NM_019055	54538	roundabout guidance receptor 4	ROBO4	COVID-19	Control	0.00401807	0.0127211	1
NM_001164831.1:875	NM_001164831	53826	FXYD domain containing ion transport regulator 6	FXYD6	Influenza	Control	0.00405125	0.0184406	1
NM_001553.1:690	NM_001553	3490	insulin like growth factor binding protein 7	IGFBP7	COVID-19	Control	0.00405728	0.0127922	1
NM_018326.2:315	NM_018326	55303	GTPase, IMAP family member 4	GIMAP4	Influenza	Control	0.00406033	0.0184406	1
NM_152852.2:146	NM_152852	64231	membrane spanning 4-domains A6A	MS4A6A	COVID-19	Control	0.00407928	0.0128086	1
NM_005406.1:2660	NM_005406	6093	Rho associated coiled-coil containing protein kinase 1	ROCK1	Influenza	Control	0.00410215	0.0185203	1
NM_001159597.1:216	NM_001159597	26751	SH3 and SYLF domain containing 1	SH3YL1	Myocarditis	Control	0.00412396	0.119853	1
NM_018326.2:315	NM_018326	55303	GTPase, IMAP family member 4	GIMAP4	COVID-19	Myocarditis	0.00415125	0.0609116	1
NM_001005731.1:4151	NM_001005731	3691	integrin subunit beta 4	ITGB4	COVID-19	Control	0.00423293	0.0132366	1
NM_000698.2:735	NM_000698	240	arachidonate 5-lipoxygenase	ALOX5	Myocarditis	Control	0.00423361	0.119853	1
NM_004689.2:450	NM_004689	9112	metastasis associated 1	MTA1	Myocarditis	Control	0.00424119	0.119853	1
NM_001953.3:719	NM_001953	1890	thymidine phosphorylase	TYMP	COVID-19	Control	0.00427826	0.0133093	1
NM_001920.3:420	NM_001920	1634	decorin	DCN	COVID-19	Control	0.00429107	0.0133093	1
NM_017680.3:175	NM_017680	54829	asporin	ASPN	Influenza	Control	0.00430213	0.019309	1
							0.00431528		1
NM_014467.2:1420	NM_014467	27286	sushi repeat containing protein, X-linked 2	SRPX2	COVID-19	Control	0.0043224	0.0133522	1
							0.00433467		1
							0.00434104		1
NM_006509.2:250	NM_006509	5971	RELB proto-oncogene, NF-kB subunit	RELB	COVID-19	Myocarditis	0.0043444	0.0619309	1
NM_024045.1:1185	NM_024045	79009	DExD-box helicase 50	DDX50	COVID-19	Myocarditis	0.00438305	0.0619309	1
NM_001620.2:14454	NM_001620	79026	AHNAK nucleoprotein	AHNAK	Influenza	Myocarditis	0.0044088	0.094021	1
NM_000698.2:735	NM_000698	240	arachidonate 5-lipoxygenase	ALOX5	COVID-19	Control	0.00443868	0.0136561	1
NM_002019.4:530	NM_002019	2321	fms related tyrosine kinase 1	FLT1	COVID-19	Control	0.00448574	0.0137455	1
NM_000759.2:160	NM_000759	1440	colony stimulating factor 3	CSF3	Influenza	Control	0.00450484	0.0200304	1
NM_001565.1:40	NM_001565	3627	C-X-C motif chemokine ligand 10	CXCL10	Influenza	Myocarditis	0.00452265	0.094021	1
NM_001754.4:635	NM_001754	861	runt related transcription factor 1	RUNX1	Influenza	Control	0.0045227	0.0200304	1
NM_000454.4:35	NM_000454	6647	superoxide dismutase 1	SOD1	Influenza	Control	0.00454751	0.0200304	1
NM_000459.3:1894	NM_000459	7010	TEK receptor tyrosine kinase	TEK	COVID-19	Control	0.00457715	0.0139695	1
NM_001220.3:365	NM_001220	816	calcium/calmodulin dependent protein kinase II beta	CAMK2B	Influenza	Control	0.00458072	0.0200304	1
NM_001228.4:301	NM_001228	841	caspase 8	CASP8	Influenza	Control	0.00459535	0.0200304	1
NM_018286.2:655	NM_018286	55273	transmembrane protein 100	TMEM100	COVID-19	Control	0.00459806	0.0139774	1
NM_019009.2:1320	NM_019009	54472	toll interacting protein	TOLLIP	Influenza	Myocarditis	0.00460294	0.094021	1
							0.00460421		1
NM_016155.4:804	NM_016155	4326	matrix metallopeptidase 17	MMP17	Influenza	Control	0.00462039	0.0200304	1
							0.00465287		1
							0.00468116		1
NM_002166.4:505	NM_002166	3398	inhibitor of DNA binding 2	ID2	Influenza	Myocarditis	0.00472175	0.094021	1
NM_080425.1:1910	NM_080425	2778	GNAS complex locus	GNAS	Influenza	Myocarditis	0.00472498	0.094021	1
NM_002089.3:854	NM_002089	2920	C-X-C motif chemokine ligand 2	CXCL2	COVID-19	Control	0.00472539	0.0143074	1
NM_030955.2:1955	NM_030955	81792	ADAM metallopeptidase with thrombospondin type 1 motif 12	ADAMTS12	Influenza	Myocarditis	0.00474379	0.094021	1
							0.00477725		1
NM_004244.4:1630	NM_004244	9332	CD163 molecule	CD163	Myocarditis	Control	0.00478124	0.124512	1
NM_001912.4:1072	NM_001912	1514	cathepsin L	CTSL	Myocarditis	Control	0.00481784	0.124512	1
NM_000212.2:4485	NM_000212	3690	integrin subunit beta 3	ITGB3	Influenza	Myocarditis	0.00483583	0.094021	1
							0.0048871		1
NM_001175.4:833	NM_001175	397	Rho GDP dissociation inhibitor beta	ARHGDIB	Myocarditis	Control	0.00489561	0.124512	1
NM_001032409.1:805	NM_001032409	4938	2'-5'-oligoadenylate synthetase 1	OAS1	Influenza	Control	0.00490905	0.0211413	1
NM_004612.2:4280	NM_004612	7046	transforming growth factor beta receptor 1	TGFBR1	Influenza	Control	0.00493819	0.0211413	1
NM_005026.3:2978	NM_005026	5293	phosphatidylinositol-4,5-bisphosphate 3-kinase catalytic subunit delta	PIK3CD	Influenza	Control	0.00495976	0.0211413	1
							0.00498809		1
NM_199511.1:3235	NM_199511	151887	coiled-coil domain containing 80	CCDC80	Influenza	Myocarditis	0.00500681	0.094021	1
NM_012098.2:540	NM_012098	23452	angiopoietin like 2	ANGPTL2	Influenza	Control	0.00502612	0.0213052	1
							0.00503434		1
NM_001350.3:1875	NM_001350	1616	death domain associated protein	DAXX	Influenza	Myocarditis	0.0050582	0.094021	1
NM_002121.4:931	NM_002121	3115	major histocompatibility complex, class II, DP beta 1	HLA-DPB1	COVID-19	Control	0.00511075	0.0154131	1
NM_007085.4:1610	NM_007085	11167	follistatin like 1	FSTL1	Myocarditis	Control	0.00512817	0.126219	1
NM_001127500.1:1925	NM_001127500	4233	MET proto-oncogene, receptor tyrosine kinase	MET	Influenza	Control	0.00517316	0.0217715	1
NM_004817.2:2785	NM_004817	9414	tight junction protein 2	TJP2	Influenza	Control	0.00521849	0.0217715	1
NM_000906.2:3490	NM_000906	4881	natriuretic peptide receptor 1	NPR1	Influenza	Control	0.00522688	0.0217715	1
NM_022093.1:3580	NM_022093	63923	tenascin N	TNN	Influenza	Myocarditis	0.00524428	0.094021	1
NM_001130688.1:125	NM_001130688	3148	high mobility group box 2	HMGB2	Influenza	Control	0.00525027	0.0217715	1
NM_148979.2:800	NM_148979	1512	cathepsin H	CTSH	COVID-19	Myocarditis	0.00528356	0.0730373	1
NM_016155.4:804	NM_016155	4326	matrix metallopeptidase 17	MMP17	COVID-19	Control	0.00528716	0.0158823	1
NM_000698.2:735	NM_000698	240	arachidonate 5-lipoxygenase	ALOX5	Influenza	Control	0.00528955	0.0218158	1
NM_005795.3:1585	NM_005795	10203	calcitonin receptor like receptor	CALCRL	Influenza	Myocarditis	0.00530435	0.094021	1
NM_001530.2:1985	NM_001530	3091	hypoxia inducible factor 1 alpha subunit	HIF1A	Influenza	Control	0.00534088	0.0219091	1
NM_012340.3:1815	NM_012340	4773	nuclear factor of activated T-cells 2	NFATC2	COVID-19	Myocarditis	0.00536054	0.0730373	1
NM_022078.2:1685	NM_022078	63906	G-patch domain containing 3	GPATCH3	COVID-19	Control	0.00538884	0.0161243	1
							0.00539126		1
NM_012082.3:1850	NM_012082	23414	zinc finger protein, FOG family member 2	ZFPM2	Influenza	Control	0.0054262	0.0220623	1
NM_001733.4:760	NM_001733	715	complement C1r	C1R	Influenza	Control	0.00543605	0.0220623	1
NM_005359.3:1370	NM_005359	4089	SMAD family member 4	SMAD4	Myocarditis	Control	0.0054485	0.127775	1
							0.00546186		1
							0.00547843		1
NM_005230.2:905	NM_005230	2004	ELK3, ETS transcription factor	ELK3	Influenza	Control	0.00550382	0.0222191	1
NM_002468.3:2145	NM_002468	4615	myeloid differentiation primary response 88	MYD88	Myocarditis	Control	0.0055263	0.127775	1
NM_145259.2:5168	NM_145259	130399	activin A receptor type 1C	ACVR1C	COVID-19	Myocarditis	0.0055446	0.0742199	1
NM_000565.2:993	NM_000565	3570	interleukin 6 receptor	IL6R	COVID-19	Control	0.00558849	0.016619	1
NM_002463.1:2188	NM_002463	4600	MX dynamin like GTPase 2	MX2	Influenza	Myocarditis	0.00559677	0.094021	1
NM_002880.2:1990	NM_002880	5894	Raf-1 proto-oncogene, serine/threonine kinase	RAF1	COVID-19	Control	0.00559776	0.016619	1
NM_016817.2:480	NM_016817	4939	2'-5'-oligoadenylate synthetase 2	OAS2	Influenza	Control	0.00562579	0.022592	1
NM_020377.2:1690	NM_020377	57105	cysteinyl leukotriene receptor 2	CYSLTR2	COVID-19	Control	0.00565164	0.016714	1
NM_005650.1:925	NM_005650	6942	transcription factor 20	TCF20	Influenza	Myocarditis	0.005655	0.094021	1
NM_000062.2:305	NM_000062	710	serpin family G member 1	SERPING1	COVID-19	Myocarditis	0.00572668	0.0753355	1
NM_001350.3:1875	NM_001350	1616	death domain associated protein	DAXX	Influenza	Control	0.00572835	0.0228834	1
NM_002382.3:240	NM_002382	4149	MYC associated factor X	MAX	Influenza	Myocarditis	0.00574484	0.094021	1
NM_000600.1:220	NM_000600	3569	interleukin 6	IL6	Influenza	Myocarditis	0.00577509	0.094021	1
NM_007085.4:1610	NM_007085	11167	follistatin like 1	FSTL1	Influenza	Myocarditis	0.00579159	0.094021	1
NM_006869.2:570	NM_006869	11033	ArfGAP with dual PH domains 1	ADAP1	Myocarditis	Control	0.00580422	0.130254	1
NM_152852.2:146	NM_152852	64231	membrane spanning 4-domains A6A	MS4A6A	Influenza	Control	0.00582636	0.0231537	1
							0.00582765		1
NR_024115.1:2175	NR_024115			GIMAP6	COVID-19	Control	0.00583148	0.0171792	1
NM_001165413.1:1670	NM_001165413	5054	serpin family E member 1	SERPINE1	COVID-19	Control	0.00588717	0.0172766	1
NM_005027.2:3100	NM_005027	5296	phosphoinositide-3-kinase regulatory subunit 2	PIK3R2	COVID-19	Control	0.00595699	0.0174145	1
NM_002845.3:1680	NM_002845	5797	protein tyrosine phosphatase, receptor type M	PTPRM	COVID-19	Control	0.00600459	0.0174867	1
NM_001620.2:14454	NM_001620	79026	AHNAK nucleoprotein	AHNAK	Influenza	Control	0.00603647	0.0238644	1
NM_005100.3:640	NM_005100	9590	A-kinase anchoring protein 12	AKAP12	COVID-19	Myocarditis	0.00604265	0.0769	1
NM_022361.4:980	NM_022361	64208	popeye domain containing 3	POPDC3	COVID-19	Myocarditis	0.00604718	0.0769	1
							0.00606369		1
NM_138735.2:1095	NM_138735	9378	neurexin 1	NRXN1	Influenza	Myocarditis	0.00612517	0.0953695	1
NM_005682.4:1145	NM_005682	9289	adhesion G protein-coupled receptor G1	GPR56	Influenza	Myocarditis	0.0061662	0.0953695	1
NM_003189.2:4635	NM_003189	6886	TAL bHLH transcription factor 1, erythroid differentiation factor	TAL1	COVID-19	Control	0.00616873	0.0178964	1
NM_000546.2:1330	NM_000546	7157	tumor protein p53	TP53	COVID-19	Myocarditis	0.00621438	0.0777306	1
NM_001387.2:4790	NM_001387	1809	dihydropyrimidinase like 3	DPYSL3	Influenza	Myocarditis	0.00624964	0.0953695	1
NM_004244.4:1630	NM_004244	9332	CD163 molecule	CD163	Influenza	Control	0.00626286	0.0246318	1
							0.00628529		1
							0.00635385		1
NM_000584.2:25	NM_000584	3576	C-X-C motif chemokine ligand 8	IL8	COVID-19	Myocarditis	0.00641544	0.0789302	1
NM_057179.2:482	NM_057179	117581	twist family bHLH transcription factor 2	TWIST2	Influenza	Myocarditis	0.00646529	0.0967258	1
NM_005251.2:1389	NM_005251	2303	forkhead box C2	FOXC2	COVID-19	Control	0.00650877	0.0188113	1
NM_001079846.1:4818	NM_001079846	1387	CREB binding protein	CREBBP	COVID-19	Myocarditis	0.00653594	0.0789302	1
							0.0065413		1
							0.00657151		1
NM_199511.1:3235	NM_199511	151887	coiled-coil domain containing 80	CCDC80	Myocarditis	Control	0.00658838	0.136647	1
NM_001012331.1:1365	NM_001012331	4914	neurotrophic receptor tyrosine kinase 1	NTRK1	COVID-19	Control	0.00659756	0.018996	1
NM_002880.3:1444	NM_002880	5894	Raf-1 proto-oncogene, serine/threonine kinase	RAF1.1	Influenza	Control	0.00660973	0.0255973	1
NM_007008.2:275	NM_007008	57142	reticulon 4	RTN4	COVID-19	Myocarditis	0.00662062	0.0789302	1
NM_057179.2:482	NM_057179	117581	twist family bHLH transcription factor 2	TWIST2	Influenza	Control	0.00664101	0.0255973	1
NM_007293.2:1217	NM_007293	720	complement C4A (Rodgers blood group)	C4A	Influenza	Control	0.00664417	0.0255973	1
NM_016232.4:700	NM_016232	9173	interleukin 1 receptor like 1	IL1RL1	Influenza	Control	0.00666628	0.0255973	1
							0.00669693		1
NM_003873.5:370	NM_003873	8829	neuropilin 1	NRP1	Influenza	Control	0.00669707	0.0255973	1
NM_005903.5:1044	NM_005903	4090	SMAD family member 5	SMAD5	COVID-19	Myocarditis	0.00673128	0.0790148	1
NM_001429.2:715	NM_001429	2033	E1A binding protein p300	EP300	Influenza	Control	0.00673423	0.0255973	1
NM_002404.1:370	NM_002404	4239	microfibril associated protein 4	MFAP4	Influenza	Control	0.00674319	0.0255973	1
							0.00685342		1
							0.00686233		1
NM_002345.3:1285	NM_002345	4060	lumican	LUM	Influenza	Control	0.00696301	0.0263009	1
							0.0069687		1
NM_181504.2:1105	NM_181504	5295	phosphoinositide-3-kinase regulatory subunit 1	PIK3R1	Influenza	Myocarditis	0.00699049	0.102572	1
NM_032364.5:1166	NM_032364	85406	DnaJ heat shock protein family (Hsp40) member C14	DNAJC14	Myocarditis	Control	0.00700164	0.136647	1
							0.00703639		1
NM_000062.2:305	NM_000062	710	serpin family G member 1	SERPING1	Influenza	Control	0.00707311	0.0265852	1
							0.00708288		1
NM_002146.4:2840	NM_002146	3213	homeobox B3	HOXB3	Influenza	Control	0.00710847	0.0265871	1
NM_001425.2:350	NM_001425	2014	epithelial membrane protein 3	EMP3	COVID-19	Myocarditis	0.00716433	0.0821257	1
NM_002253.2:1420	NM_002253	3791	kinase insert domain receptor	KDR	COVID-19	Myocarditis	0.00721156	0.0821257	1
NM_001657.2:547	NM_001657	374	amphiregulin	AREG	COVID-19	Control	0.00724207	0.0207733	1
NM_000122.1:1950	NM_000122	2071	ERCC excision repair 3, TFIIH core complex helicase subunit	ERCC3	Influenza	Control	0.007248	0.0269767	1
NM_000442.3:1365	NM_000442	5175	platelet and endothelial cell adhesion molecule 1	PECAM1	Influenza	Myocarditis	0.00727848	0.104783	1
NM_006472.1:255	NM_006472	10628	thioredoxin interacting protein	TXNIP	Myocarditis	Control	0.00734183	0.136647	1
NM_003467.2:1335	NM_003467	7852	C-X-C motif chemokine receptor 4	CXCR4	Myocarditis	Control	0.00736248	0.136647	1
NM_005251.2:1389	NM_005251	2303	forkhead box C2	FOXC2	Influenza	Control	0.00743407	0.0275349	1
NM_001937.3:1510	NM_001937	1805	dermatopontin	DPT	COVID-19	Control	0.00760849	0.0217426	1
NM_181349.1:5162	NM_181349	57154	SMAD specific E3 ubiquitin protein ligase 1	SMURF1	Influenza	Control	0.00762288	0.0280979	1
NM_001977.3:2940	NM_001977	2028	glutamyl aminopeptidase	ENPEP	COVID-19	Control	0.00763828	0.0217463	1
							0.00764938		1
NM_001702.1:3640	NM_001702	575	adhesion G protein-coupled receptor B1	BAI1	COVID-19	Control	0.00770241	0.0218473	1
NM_004763.3:1690	NM_004763	9270	integrin subunit beta 1 binding protein 1	ITGB1BP1	Myocarditis	Control	0.00781866	0.136647	1
							0.00785716		1
							0.00788044		1
NM_022045.4:1792	NM_022045	27085	MDM2 binding protein	MTBP	COVID-19	Control	0.0078875	0.0222895	1
NM_005938.2:35	NM_005938	4303	forkhead box O4	FOXO4	Myocarditis	Control	0.00795301	0.136647	1
NM_006017.1:925	NM_006017	8842	prominin 1	PROM1	Myocarditis	Control	0.00796285	0.136647	1
NM_002182.2:460	NM_002182	3556	interleukin 1 receptor accessory protein	IL1RAP	Influenza	Control	0.0080015	0.0293517	1
NR_104213.1:475	NR_104213	51129	angiopoietin like 4	ANGPTL4	COVID-19	Control	0.00805023	0.0226654	1
NM_002607.5:1276	NM_002607	5154	platelet derived growth factor subunit A	PDGFA.1	Influenza	Control	0.00807237	0.0294699	1
NM_001937.3:1510	NM_001937	1805	dermatopontin	DPT	Influenza	Myocarditis	0.00807967	0.112888	1
NM_001299.4:496	NM_001299	1264	calponin 1	CNN1	Influenza	Myocarditis	0.00813738	0.112888	1
NM_001050.2:1060	NM_001050	6752	somatostatin receptor 2	SSTR2	Myocarditis	Control	0.00815364	0.136647	1
NM_000454.4:35	NM_000454	6647	superoxide dismutase 1	SOD1	COVID-19	Myocarditis	0.0081797	0.0901956	1
NM_002755.2:970	NM_002755	5604	mitogen-activated protein kinase kinase 1	MAP2K1	COVID-19	Myocarditis	0.00823599	0.0901956	1
NM_002438.2:2693	NM_002438	4360	mannose receptor C-type 1	MRC1.1	Myocarditis	Control	0.00828595	0.136647	1
NM_181501.1:1875	NM_181501	3672	integrin subunit alpha 1	ITGA1	Influenza	Control	0.00830294	0.0301674	1
NM_032569.3:1470	NM_032569	84656	glyoxylate reductase 1 homolog	GLYR1	Myocarditis	Control	0.00832028	0.136647	1
NM_001114309.1:460	NM_001114309	1999	E74 like ETS transcription factor 3	ELF3	COVID-19	Myocarditis	0.00837276	0.0901956	1
NM_000201.2:2253	NM_000201	3383	intercellular adhesion molecule 1	ICAM1	COVID-19	Control	0.00838907	0.0234949	1
NM_001928.2:859	NM_001928	1675	complement factor D	CFD	Influenza	Control	0.00838963	0.0303379	1
NM_016242.3:160	NM_016242	51705	endomucin	EMCN	COVID-19	Control	0.00840645	0.0234949	1
NM_004369.3:2782	NM_004369	1293	collagen type VI alpha 3 chain	COL6A3	COVID-19	Control	0.00847273	0.0235938	1
NM_024164.5:521	NM_024164	64499	tryptase beta 2 (gene/pseudogene)	TPSB2	COVID-19	Control	0.00853098	0.0235984	1
NM_007293.2:1217	NM_007293	720	complement C4A (Rodgers blood group)	C4A	COVID-19	Myocarditis	0.00856147	0.0901956	1
NM_178190.2:334	NM_178190	93974	ATPase inhibitory factor 1	ATPIF1	COVID-19	Control	0.00858966	0.0235984	1
NM_004850.3:3140	NM_004850	9475	Rho associated coiled-coil containing protein kinase 2	ROCK2	COVID-19	Control	0.00859414	0.0235984	1
NM_000094.2:390	NM_000094	1294	collagen type VII alpha 1 chain	COL7A1	Myocarditis	Control	0.00859527	0.136647	1
NM_001130688.1:125	NM_001130688	3148	high mobility group box 2	HMGB2	COVID-19	Control	0.00859812	0.0235984	1
NM_015364.2:360	NM_015364	23643	lymphocyte antigen 96	LY96	Influenza	Control	0.0086799	0.0312394	1
NM_000474.3:393	NM_000474	7291	twist family bHLH transcription factor 1	TWIST1	Myocarditis	Control	0.00869549	0.136647	1
NM_022740.4:10305	NM_022740	28996	homeodomain interacting protein kinase 2	HIPK2	COVID-19	Influenza	0.00869615	0.0539444	1
NM_022045.4:1792	NM_022045	27085	MDM2 binding protein	MTBP	COVID-19	Myocarditis	0.00871629	0.0901956	1
NM_002615.4:888	NM_002615	5176	serpin family F member 1	SERPINF1	COVID-19	Control	0.00876355	0.0239663	1
NM_000064.2:4396	NM_000064	718	complement C3	C3	Influenza	Myocarditis	0.00877637	0.119578	1
NM_001702.1:3640	NM_001702	575	adhesion G protein-coupled receptor B1	BAI1	Influenza	Control	0.00886096	0.031731	1
NM_000094.2:390	NM_000094	1294	collagen type VII alpha 1 chain	COL7A1	COVID-19	Myocarditis	0.00888289	0.0901956	1
NM_001849.2:1925	NM_001849	1292	collagen type VI alpha 2 chain	COL6A2	COVID-19	Influenza	0.00888509	0.0542995	1
NM_013258.3:714	NM_013258	29108	PYD and CARD domain containing	PYCARD	Influenza	Control	0.00889965	0.031731	1
NM_001307.3:175	NM_001307	1366	claudin 7	CLDN7	COVID-19	Influenza	0.00895204	0.0542995	1
NM_053046.3:1538	NM_053046	112398	egl-9 family hypoxia inducible factor 2	EGLN2	COVID-19	Myocarditis	0.00895401	0.0901956	1
NM_001165928.2:965	NM_001165928	1605	dystroglycan 1	DAG1	COVID-19	Influenza	0.00896688	0.0542995	1
NM_001250.4:1265	NM_001250	958	CD40 molecule	CD40	COVID-19	Myocarditis	0.00897632	0.0901956	1
NM_002074.3:2949	NM_002074	2782	G protein subunit beta 1	GNB1	COVID-19	Myocarditis	0.0090012	0.0901956	1
NM_003012.3:3320	NM_003012	6422	secreted frizzled related protein 1	SFRP1	Myocarditis	Control	0.00900292	0.136647	1
NM_000304.2:1644	NM_000304	5376	peripheral myelin protein 22	PMP22	COVID-19	Control	0.00903492	0.0246201	1
NM_177438.2:5060	NM_177438	23405	dicer 1, ribonuclease III	DICER1	COVID-19	Myocarditis	0.00913661	0.0901956	1
NM_024045.1:1185	NM_024045	79009	DExD-box helicase 50	DDX50	Influenza	Myocarditis	0.00914762	0.120575	1
NM_000088.3:4272	NM_000088	1277	collagen type I alpha 1 chain	COL1A1	Myocarditis	Control	0.00921907	0.136647	1
NM_002421.2:700	NM_002421	4312	matrix metallopeptidase 1	MMP1	COVID-19	Myocarditis	0.00925113	0.0901956	1
NM_004867.4:988	NM_004867	9452	integral membrane protein 2A	ITM2A	COVID-19	Control	0.00925679	0.025135	1
NM_001168278.1:1050	NM_001168278	25937	WW domain containing transcription regulator 1	WWTR1	Influenza	Control	0.00926002	0.0328623	1
NM_001015002.1:1065	NM_001015002	3993	LLGL2, scribble cell polarity complex component	LLGL2	Myocarditis	Control	0.0093156	0.136647	1
NM_001963.4:1022	NM_001963	1950	epidermal growth factor	EGF	COVID-19	Control	0.00931684	0.0252083	1
NM_001657.2:547	NM_001657	374	amphiregulin	AREG	Influenza	Control	0.0093271	0.0329471	1
NM_004425.3:1345	NM_004425	1893	extracellular matrix protein 1	ECM1	Myocarditis	Control	0.0093302	0.136647	1
NM_000304.2:1644	NM_000304	5376	peripheral myelin protein 22	PMP22	COVID-19	Myocarditis	0.00933873	0.0901956	1
NM_001203.1:430	NM_001203	658	bone morphogenetic protein receptor type 1B	BMPR1B	Influenza	Control	0.00939419	0.032998	1
NM_053046.3:1538	NM_053046	112398	egl-9 family hypoxia inducible factor 2	EGLN2	Influenza	Myocarditis	0.0094054	0.120575	1
NM_000546.2:1330	NM_000546	7157	tumor protein p53	TP53	Influenza	Control	0.009428	0.032998	1
NM_005408.2:320	NM_005408	6357	C-C motif chemokine ligand 13	CCL13	Influenza	Myocarditis	0.00942991	0.120575	1
NM_001039802.1:390	NM_001039802	998	cell division cycle 42	CDC42	Myocarditis	Control	0.00952635	0.136647	1
NM_001024847.1:1760	NM_001024847	7048	transforming growth factor beta receptor 2	TGFBR2	COVID-19	Influenza	0.00954194	0.0569544	1
NM_001278506.1:304	NM_001278506	4682	nucleotide binding protein 1	NUBP1	Influenza	Myocarditis	0.00954267	0.120575	1
NM_005343.2:396	NM_005343	3265	HRas proto-oncogene, GTPase	HRAS	COVID-19	Myocarditis	0.0095675	0.0912501	1
NM_000389.2:1975	NM_000389	1026	cyclin dependent kinase inhibitor 1A	CDKN1A	COVID-19	Control	0.00957352	0.0258113	1
NM_004635.3:415	NM_004635	7867	mitogen-activated protein kinase-activated protein kinase 3	MAPKAPK3	COVID-19	Influenza	0.00959401	0.0569544	1
NM_016274.4:475	NM_016274	51177	pleckstrin homology domain containing O1	PLEKHO1	COVID-19	Influenza	0.00962924	0.0569544	1
NM_002019.4:530	NM_002019	2321	fms related tyrosine kinase 1	FLT1	Influenza	Myocarditis	0.00963966	0.120575	1
NM_002276.4:96	NM_002276	3880	keratin 19	KRT19	COVID-19	Control	0.00964612	0.0259155	1
NM_006218.2:2445	NM_006218	5290	phosphatidylinositol-4,5-bisphosphate 3-kinase catalytic subunit alpha	PIK3CA	COVID-19	Myocarditis	0.00971748	0.0915363	1
NM_033305.2:8260	NM_033305	23230	vacuolar protein sorting 13 homolog A	VPS13A	COVID-19	Control	0.0097233	0.0259516	1
NM_053276.3:604	NM_053276	5212	vitrin	VIT	COVID-19	Control	0.00972759	0.0259516	1
NM_198576.2:2750	NM_198576	375790	agrin	AGRN	Influenza	Control	0.00973854	0.0339292	1
NM_003761.3:260	NM_003761	8673	vesicle associated membrane protein 8	VAMP8	COVID-19	Control	0.00976467	0.0259597	1
NM_005558.3:1860	NM_005558	3898	ladinin 1	LAD1	Myocarditis	Control	0.00977625	0.136647	1
NM_005903.5:1044	NM_005903	4090	SMAD family member 5	SMAD5	Myocarditis	Control	0.00986598	0.136647	1
NM_203384.1:1192	NM_203384	6050	ribonuclease/angiogenin inhibitor 1	RNH1	COVID-19	Influenza	0.00987707	0.0579708	1
NM_003289.3:891	NM_003289	7169	tropomyosin 2	TPM2	Myocarditis	Control	0.00988217	0.136647	1
NM_022136.3:560	NM_022136	64092	SAM domain, SH3 domain and nuclear localization signals 1	SAMSN1	Myocarditis	Control	0.00990044	0.136647	1
NM_002228.3:140	NM_002228	3725	Jun proto-oncogene, AP-1 transcription factor subunit	JUN	Influenza	Control	0.00991351	0.0343819	1
NM_001723.4:1870	NM_001723	667	dystonin	DST	COVID-19	Myocarditis	0.00998615	0.0929199	1
NM_001079846.1:4818	NM_001079846	1387	CREB binding protein	CREBBP	Influenza	Myocarditis	0.00999266	0.122974	1
NM_000962.2:3732	NM_000962	5742	prostaglandin-endoperoxide synthase 1	PTGS1	COVID-19	Control	0.0100178	0.0265402	1
NM_145859.1:320	NM_145859	11235	programmed cell death 10	PDCD10	Myocarditis	Control	0.0100291	0.136647	1
NM_000029.3:1711	NM_000029	183	angiotensinogen	AGT	COVID-19	Influenza	0.010139	0.0590536	1
NM_024896.2:852	NM_024896	79956	endoplasmic reticulum metallopeptidase 1	ERMP1	Influenza	Control	0.0101408	0.0347948	1
NM_002984.2:35	NM_002984	6351	C-C motif chemokine ligand 4	CCL4	Influenza	Control	0.010169	0.0347948	1
NM_016639.1:575	NM_016639	51330	TNF receptor superfamily member 12A	TNFRSF12A	Influenza	Control	0.0101694	0.0347948	1
NM_005903.5:1044	NM_005903	4090	SMAD family member 5	SMAD5	COVID-19	Influenza	0.0102621	0.0593179	1
NM_139266.1:455	NM_139266	6772	signal transducer and activator of transcription 1	STAT1.1	COVID-19	Myocarditis	0.0102735	0.094442	1
NM_002089.3:854	NM_002089	2920	C-X-C motif chemokine ligand 2	CXCL2	Influenza	Control	0.0103024	0.0350207	1
NM_005041.3:2120	NM_005041	5551	perforin 1	PRF1	Influenza	Control	0.0103272	0.0350207	1
NM_148979.2:800	NM_148979	1512	cathepsin H	CTSH	COVID-19	Influenza	0.0103686	0.0594833	1
NM_005560.3:787	NM_005560	3911	laminin subunit alpha 5	LAMA5	Myocarditis	Control	0.0105236	0.138214	1
NM_003183.4:1595	NM_003183	6868	ADAM metallopeptidase domain 17	ADAM17	Influenza	Control	0.0105552	0.0356355	1
NM_001429.2:715	NM_001429	2033	E1A binding protein p300	EP300	Myocarditis	Control	0.0106246	0.138214	1
NM_002256.3:125	NM_002256	3814	KiSS-1 metastasis-suppressor	KISS1	COVID-19	Myocarditis	0.0106248	0.0965085	1
NM_001142633.1:3335	NM_001142633	23533	phosphoinositide-3-kinase regulatory subunit 5	PIK3R5	Influenza	Control	0.0106286	0.0357252	1
NM_001130688.1:125	NM_001130688	3148	high mobility group box 2	HMGB2	Myocarditis	Control	0.0106876	0.138214	1
NM_002074.3:2949	NM_002074	2782	G protein subunit beta 1	GNB1	COVID-19	Control	0.010695	0.0282362	1
NM_005406.1:2660	NM_005406	6093	Rho associated coiled-coil containing protein kinase 1	ROCK1	COVID-19	Influenza	0.0107475	0.0611587	1
NM_001530.2:1985	NM_001530	3091	hypoxia inducible factor 1 alpha subunit	HIF1A	COVID-19	Influenza	0.010821	0.0611587	1
NM_000576.2:840	NM_000576	3553	interleukin 1 beta	IL1B	COVID-19	Control	0.0108489	0.0285015	1
NM_001387.2:4790	NM_001387	1809	dihydropyrimidinase like 3	DPYSL3	COVID-19	Control	0.0108958	0.0285015	1
NM_006682.2:250	NM_006682	10875	fibrinogen like 2	FGL2	COVID-19	Control	0.0109075	0.0285015	1
NM_006218.2:2445	NM_006218	5290	phosphatidylinositol-4,5-bisphosphate 3-kinase catalytic subunit alpha	PIK3CA	Influenza	Myocarditis	0.0109371	0.132461	1
NM_015704.2:2880	NM_015704	27351	desumoylating isopeptidase 1	DESI1	COVID-19	Myocarditis	0.0109465	0.0971983	1
NM_006852.2:2335	NM_006852	11011	tousled like kinase 2	TLK2	Myocarditis	Control	0.010955	0.139311	1
NM_001307.3:175	NM_001307	1366	claudin 7	CLDN7	Influenza	Control	0.0110062	0.0368321	1
NM_007052.4:455	NM_007052	27035	NADPH oxidase 1	NOX1	COVID-19	Myocarditis	0.0110603	0.0971983	1
NM_006329.3:2242	NM_006329	10516	fibulin 5	FBLN5	COVID-19	Myocarditis	0.0110829	0.0971983	1
NM_014248.2:162	NM_014248	9978	ring-box 1	RBX1	COVID-19	Influenza	0.011184	0.0627458	1
NM_022361.4:980	NM_022361	64208	popeye domain containing 3	POPDC3	Influenza	Myocarditis	0.0112798	0.134476	1
NM_003380.2:694	NM_003380	7431	vimentin	VIM	COVID-19	Influenza	0.011328	0.0628681	1
NM_022454.3:1374	NM_022454	64321	SRY-box 17	SOX17	COVID-19	Control	0.011335	0.0295175	1
NM_001955.2:770	NM_001955	1906	endothelin 1	EDN1	COVID-19	Influenza	0.0113883	0.0628681	1
NM_000960.3:1270	NM_000960	5739	prostaglandin I2 receptor	PTGIR	COVID-19	Control	0.011434	0.0296739	1
NM_002615.4:888	NM_002615	5176	serpin family F member 1	SERPINF1	COVID-19	Influenza	0.0115077	0.0628681	1
NM_001130040.1:1985	NM_001130040	6464	SHC adaptor protein 1	SHC1	COVID-19	Influenza	0.0115354	0.0628681	1
NM_000138.3:6420	NM_000138	2200	fibrillin 1	FBN1	COVID-19	Control	0.011605	0.0299647	1
NM_001168278.1:1050	NM_001168278	25937	WW domain containing transcription regulator 1	WWTR1	COVID-19	Myocarditis	0.0116112	0.100061	1
NM_001142633.1:3335	NM_001142633	23533	phosphoinositide-3-kinase regulatory subunit 5	PIK3R5	COVID-19	Control	0.0116246	0.0299647	1
NM_001256741.1:1962	NM_001256741	25904	CCR4-NOT transcription complex subunit 10	CNOT10	COVID-19	Myocarditis	0.0116716	0.100061	1
NM_005406.1:2660	NM_005406	6093	Rho associated coiled-coil containing protein kinase 1	ROCK1	Myocarditis	Control	0.0116769	0.143321	1
NM_015874.3:850	NM_015874	3516	recombination signal binding protein for immunoglobulin kappa J region	RBPJ	Influenza	Myocarditis	0.0117526	0.134821	1
NM_002214.2:2609	NM_002214	3696	integrin subunit beta 8	ITGB8	Influenza	Myocarditis	0.0118144	0.134821	1
NM_002006.4:620	NM_002006	2247	fibroblast growth factor 2	FGF2	Influenza	Myocarditis	0.0118388	0.134821	1
NM_004846.3:670	NM_004846	9470	eukaryotic translation initiation factor 4E family member 2	EIF4E2	Influenza	Control	0.0118558	0.0393497	1
NM_000551.2:1280	NM_000551	7428	von Hippel-Lindau tumor suppressor	VHL	Influenza	Control	0.011876	0.0393497	1
NM_002989.2:180	NM_002989	6366	C-C motif chemokine ligand 21	CCL21	COVID-19	Myocarditis	0.0118912	0.100811	1
NM_000963.1:495	NM_000963	5743	prostaglandin-endoperoxide synthase 2	PTGS2	Influenza	Control	0.0119132	0.0393497	1
NM_002421.2:700	NM_002421	4312	matrix metallopeptidase 1	MMP1	COVID-19	Control	0.0119313	0.0306517	1
NM_006329.3:2242	NM_006329	10516	fibulin 5	FBLN5	COVID-19	Control	0.0121228	0.0310393	1
NM_001562.2:48	NM_001562	3606	interleukin 18	IL18	Myocarditis	Control	0.0121894	0.143321	1
NM_003467.2:1335	NM_003467	7852	C-X-C motif chemokine receptor 4	CXCR4	Influenza	Control	0.012243	0.0402646	1
NM_016232.4:700	NM_016232	9173	interleukin 1 receptor like 1	IL1RL1	COVID-19	Control	0.0123422	0.0314953	1
NM_007085.4:1610	NM_007085	11167	follistatin like 1	FSTL1	COVID-19	Influenza	0.0124884	0.0671573	1
NM_012391.1:1335	NM_012391	25803	SAM pointed domain containing ETS transcription factor	SPDEF	Influenza	Control	0.0124892	0.0408983	1
NM_001754.4:635	NM_001754	861	runt related transcription factor 1	RUNX1	COVID-19	Influenza	0.0124985	0.0671573	1
NM_002089.3:854	NM_002089	2920	C-X-C motif chemokine ligand 2	CXCL2	COVID-19	Myocarditis	0.01256	0.10491	1
NM_001005862.1:1255	NM_001005862	2064	erb-b2 receptor tyrosine kinase 2	ERBB2	Myocarditis	Control	0.0125711	0.143321	1
NM_006068.2:2530	NM_006068	10333	toll like receptor 6	TLR6	COVID-19	Myocarditis	0.0126497	0.10491	1
NM_000601.4:550	NM_000601	3082	hepatocyte growth factor	HGF	Influenza	Myocarditis	0.0127219	0.142748	1
NM_004965.6:380	NM_004965	3150	high mobility group nucleosome binding domain 1	HMGN1	COVID-19	Influenza	0.012813	0.0683659	1
NM_004244.4:1630	NM_004244	9332	CD163 molecule	CD163	COVID-19	Control	0.0128314	0.0326345	1
NM_006350.2:575	NM_006350	10468	follistatin	FST	Myocarditis	Control	0.0128879	0.143321	1
NM_002593.3:1258	NM_002593	5118	procollagen C-endopeptidase enhancer	PCOLCE	COVID-19	Control	0.0129216	0.0327548	1
NM_001025366.1:1325	NM_001025366	7422	vascular endothelial growth factor A	VEGFA	COVID-19	Influenza	0.0129336	0.0685301	1
NM_000450.2:1505	NM_000450	6401	selectin E	SELE	Influenza	Myocarditis	0.0129497	0.143198	1
NM_015704.2:2880	NM_015704	27351	desumoylating isopeptidase 1	DESI1	Myocarditis	Control	0.0129872	0.143321	1
NM_022119.3:499	NM_022119	64063	protease, serine 22	PRSS22	Influenza	Control	0.0130086	0.0424168	1
NM_172174.1:1685	NM_172174	3600	interleukin 15	IL15.1	COVID-19	Control	0.0130445	0.0329568	1
NM_019009.2:1320	NM_019009	54472	toll interacting protein	TOLLIP	Myocarditis	Control	0.0130916	0.143321	1
NM_000660.3:1260	NM_000660	7040	transforming growth factor beta 1	TGFB1	Myocarditis	Control	0.0131436	0.143321	1
NM_014333.3:2840	NM_014333	23705	cell adhesion molecule 1	CADM1	Influenza	Control	0.0131551	0.0424857	1
NM_001005862.1:1255	NM_001005862	2064	erb-b2 receptor tyrosine kinase 2	ERBB2	Influenza	Control	0.0131781	0.0424857	1
NM_178190.2:334	NM_178190	93974	ATPase inhibitory factor 1	ATPIF1	Influenza	Control	0.0131977	0.0424857	1
NM_006350.2:575	NM_006350	10468	follistatin	FST	COVID-19	Myocarditis	0.0132511	0.108716	1
NM_018238.3:816	NM_018238	55750	acylglycerol kinase	AGK	Influenza	Control	0.0132524	0.0424857	1
NM_001278506.1:304	NM_001278506	4682	nucleotide binding protein 1	NUBP1	Myocarditis	Control	0.0133273	0.143321	1
NM_020733.1:1890	NM_020733	57493	heart development protein with EGF like domains 1	HEG1	COVID-19	Influenza	0.013332	0.0701539	1
NM_001202.3:395	NM_001202	652	bone morphogenetic protein 4	BMP4	COVID-19	Control	0.0133375	0.0335859	1
NM_007361.3:1995	NM_007361	22795	nidogen 2	NID2	Influenza	Control	0.0134639	0.0427363	1
NM_002852.3:1152	NM_002852	5806	pentraxin 3	PTX3	Influenza	Myocarditis	0.0134817	0.146951	1
NM_017729.3:1914	NM_017729	54869	EPS8 like 1	EPS8L1	Influenza	Control	0.0134824	0.0427363	1
NM_000618.3:491	NM_000618	3479	insulin like growth factor 1	IGF1	Influenza	Control	0.0135535	0.0427363	1
NM_005607.3:1005	NM_005607	5747	protein tyrosine kinase 2	PTK2	Influenza	Control	0.0135546	0.0427363	1
NM_001449.4:1032	NM_001449	2273	four and a half LIM domains 1	FHL1	Influenza	Control	0.013664	0.0429037	1
NM_003264.3:180	NM_003264	7097	toll like receptor 2	TLR2	COVID-19	Control	0.0137233	0.0344438	1
NM_002353.2:1840	NM_002353	4070	tumor associated calcium signal transducer 2	TACSTD2	Influenza	Myocarditis	0.0137644	0.147919	1
NM_001202.3:395	NM_001202	652	bone morphogenetic protein 4	BMP4	COVID-19	Influenza	0.0138079	0.0721602	1
NM_005558.3:1860	NM_005558	3898	ladinin 1	LAD1	COVID-19	Myocarditis	0.0139191	0.112982	1
NM_004985.3:327	NM_004985	3845	KRAS proto-oncogene, GTPase	KRAS	Influenza	Control	0.0139202	0.0433874	1
NM_001040056.1:580	NM_001040056	5595	mitogen-activated protein kinase 3	MAPK3	Influenza	Control	0.0139317	0.0433874	1
NM_004982.2:880	NM_004982	3764	potassium voltage-gated channel subfamily J member 8	KCNJ8	Influenza	Myocarditis	0.0139716	0.14806	1
NM_000089.3:2635	NM_000089	1278	collagen type I alpha 2 chain	COL1A2	Myocarditis	Control	0.0140016	0.143321	1
NM_001100431.1:160	NM_001100431	11326	V-set and immunoglobulin domain containing 4	VSIG4	Myocarditis	Control	0.014004	0.143321	1
NM_201282.1:360	NM_201282	1956	epidermal growth factor receptor	EGFR	COVID-19	Control	0.0140784	0.035219	1
NM_002610.3:401	NM_002610	5163	pyruvate dehydrogenase kinase 1	PDK1	Myocarditis	Control	0.0140953	0.143321	1
NM_001704.1:885	NM_001704	577	adhesion G protein-coupled receptor B3	BAI3	Myocarditis	Control	0.0141228	0.143321	1
NM_006802.2:2060	NM_006802	10946	splicing factor 3a subunit 3	SF3A3	Influenza	Control	0.0141276	0.0438186	1
NM_001165414.1:1690	NM_001165414	3939	lactate dehydrogenase A	LDHA	COVID-19	Influenza	0.0142121	0.0737678	1
NM_032470.3:1621	NM_032470	7148	tenascin XB	TNXB	Myocarditis	Control	0.0142154	0.143321	1
NM_003650.3:525	NM_003650	8530	cystatin F	CST7	COVID-19	Control	0.0142227	0.0354638	1
NM_002467.3:1610	NM_002467	4609	MYC proto-oncogene, bHLH transcription factor	MYC	Myocarditis	Control	0.0142564	0.143321	1
NM_001307.3:175	NM_001307	1366	claudin 7	CLDN7	Myocarditis	Control	0.0143311	0.143321	1
NM_001977.3:2940	NM_001977	2028	glutamyl aminopeptidase	ENPEP	COVID-19	Myocarditis	0.0143859	0.115542	1
NM_006017.1:925	NM_006017	8842	prominin 1	PROM1	COVID-19	Control	0.0144286	0.03586	1
NM_004103.3:735	NM_004103	2185	protein tyrosine kinase 2 beta	PTK2B	Myocarditis	Control	0.0145258	0.143321	1
NM_005924.4:1184	NM_005924	4223	mesenchyme homeobox 2	MEOX2	COVID-19	Myocarditis	0.0145717	0.115815	1
NM_004799.2:2135	NM_004799	9372	zinc finger FYVE-type containing 9	ZFYVE9	Myocarditis	Control	0.0145741	0.143321	1
NM_001267.2:810	NM_001267	1101	chondroadherin	CHAD	Influenza	Control	0.0146207	0.0451643	1
NM_139276.2:4535	NM_139276	6774	signal transducer and activator of transcription 3	STAT3	Myocarditis	Control	0.0146514	0.143321	1
NM_015429.3:4081	NM_015429	25890	ABI family member 3 binding protein	ABI3BP	Influenza	Myocarditis	0.0147032	0.153295	1
NM_000665.3:1057	NM_000665	43	acetylcholinesterase (Cartwright blood group)	ACHE	COVID-19	Influenza	0.01472	0.0758874	1
NM_001792.3:941	NM_001792	1000	cadherin 2	CDH2	Influenza	Control	0.0147486	0.0453652	1
NM_001005731.1:4151	NM_001005731	3691	integrin subunit beta 4	ITGB4	Influenza	Control	0.0148449	0.0453652	1
NM_002353.2:1840	NM_002353	4070	tumor associated calcium signal transducer 2	TACSTD2	Influenza	Control	0.0148641	0.0453652	1
NM_000877.2:4295	NM_000877	3554	interleukin 1 receptor type 1	IL1R1	Influenza	Myocarditis	0.0148674	0.153295	1
NM_002231.3:1211	NM_002231	3732	CD82 molecule	CD82	COVID-19	Influenza	0.0150135	0.076881	1
NM_012120.2:1895	NM_012120	23607	CD2 associated protein	CD2AP	Myocarditis	Control	0.0150452	0.14514	1
NM_181657.3:2400	NM_181657	1241	leukotriene B4 receptor	LTB4R	Influenza	Control	0.0151507	0.0460558	1
NM_024107.2:1485	NM_024107	79089	transmembrane and ubiquitin like domain containing 2	TMUB2	COVID-19	Myocarditis	0.0152349	0.118797	1
NM_003278.2:607	NM_003278	7123	C-type lectin domain family 3 member B	CLEC3B	COVID-19	Myocarditis	0.0152584	0.118797	1
NM_016817.2:480	NM_016817	4939	2'-5'-oligoadenylate synthetase 2	OAS2	Influenza	Myocarditis	0.0152665	0.153408	1
NM_000214.2:915	NM_000214	182	jagged 1	JAG1	COVID-19	Control	0.0153415	0.0380051	1
NM_001711.3:1935	NM_001711	633	biglycan	BGN	Myocarditis	Control	0.0153848	0.14514	1
NM_003118.2:910	NM_003118	6678	secreted protein acidic and cysteine rich	SPARC	Myocarditis	Control	0.015408	0.14514	1
NM_003668.2:1020	NM_003668	8550	mitogen-activated protein kinase-activated protein kinase 5	MAPKAPK5	Influenza	Myocarditis	0.0154219	0.153408	1
NM_003239.2:2825	NM_003239	7043	transforming growth factor beta 3	TGFB3	Influenza	Myocarditis	0.0154815	0.153408	1
NM_152852.2:146	NM_152852	64231	membrane spanning 4-domains A6A	MS4A6A	COVID-19	Influenza	0.0155643	0.0791706	1
NM_017423.2:910	NM_017423	51809	polypeptide N-acetylgalactosaminyltransferase 7	GALNT7	COVID-19	Control	0.015621	0.0385723	1
NM_000090.3:180	NM_000090	1281	collagen type III alpha 1 chain	COL3A1	Myocarditis	Control	0.015702	0.146105	1
NM_024107.2:1485	NM_024107	79089	transmembrane and ubiquitin like domain containing 2	TMUB2	Influenza	Myocarditis	0.0157136	0.153543	1
NM_003883.2:1455	NM_003883	8841	histone deacetylase 3	HDAC3	COVID-19	Influenza	0.0157514	0.0795916	1
NM_001263.3:3052	NM_001263	1040	CDP-diacylglycerol synthase 1	CDS1	Influenza	Control	0.0157628	0.0476673	1
NM_032642.2:1745	NM_032642	81029	Wnt family member 5B	WNT5B	Influenza	Control	0.0158058	0.0476673	1
NM_000089.3:2635	NM_000089	1278	collagen type I alpha 2 chain	COL1A2	Influenza	Myocarditis	0.0158977	0.153543	1
NM_031219.2:616	NM_031219	81932	haloacid dehalogenase like hydrolase domain containing 3	HDHD3	COVID-19	Control	0.0159543	0.0392681	1
NM_003333.3:288	NM_003333	7311	ubiquitin A-52 residue ribosomal protein fusion product 1	UBA52	COVID-19	Control	0.0160151	0.039291	1
NM_004830.2:640	NM_004830	9439	mediator complex subunit 23	MED23	Myocarditis	Control	0.0160428	0.147082	1
NR_036430.1:65	NR_036430			SRGN	COVID-19	Influenza	0.0161087	0.0808614	1
NM_024420.2:1763	NM_024420	5321	phospholipase A2 group IVA	PLA2G4A	COVID-19	Myocarditis	0.0162346	0.125121	1
NM_000175.2:1695	NM_000175	2821	glucose-6-phosphate isomerase	GPI	Myocarditis	Control	0.0163119	0.147082	1
NM_001001392.1:429	NM_001001392	960	CD44 molecule (Indian blood group)	CD44	Myocarditis	Control	0.0163962	0.147082	1
NM_138578.1:1560	NM_138578	598	BCL2 like 1	BCL2L1	Influenza	Myocarditis	0.0164972	0.156149	1
NM_000577.3:480	NM_000577	3557	interleukin 1 receptor antagonist	IL1RN.1	COVID-19	Myocarditis	0.0165713	0.126439	1
NM_000269.2:500	NM_000269	4830	NME/NM23 nucleoside diphosphate kinase 1	NME1	COVID-19	Control	0.0165719	0.0405268	1
NM_000201.2:2253	NM_000201	3383	intercellular adhesion molecule 1	ICAM1	Influenza	Myocarditis	0.0165768	0.156149	1
NM_000587.2:310	NM_000587	730	complement C7	C7	COVID-19	Influenza	0.0166267	0.0825503	1
NM_002999.2:1310	NM_002999	6385	syndecan 4	SDC4	COVID-19	Influenza	0.0166795	0.0825503	1
NM_181657.3:2400	NM_181657	1241	leukotriene B4 receptor	LTB4R	COVID-19	Influenza	0.0167697	0.0825503	1
NM_012391.1:1335	NM_012391	25803	SAM pointed domain containing ETS transcription factor	SPDEF	COVID-19	Control	0.016841	0.0409299	1
NM_005026.3:2978	NM_005026	5293	phosphatidylinositol-4,5-bisphosphate 3-kinase catalytic subunit delta	PIK3CD	COVID-19	Control	0.016844	0.0409299	1
NM_003189.2:4635	NM_003189	6886	TAL bHLH transcription factor 1, erythroid differentiation factor	TAL1	Myocarditis	Control	0.016887	0.147082	1
NM_016639.1:575	NM_016639	51330	TNF receptor superfamily member 12A	TNFRSF12A	COVID-19	Myocarditis	0.016893	0.126478	1
NM_001031683.2:1470	NM_001031683	3437	interferon induced protein with tetratricopeptide repeats 3	IFIT3	COVID-19	Control	0.0169044	0.0409463	1
NM_001098210.1:1815	NM_001098210	1499	catenin beta 1	CTNNB1	COVID-19	Myocarditis	0.016908	0.126478	1
NM_015441.1:2920	NM_015441	25903	olfactomedin like 2B	OLFML2B	COVID-19	Control	0.0170578	0.0411871	1
NM_015962.4:1022	NM_015962	51077	FCF1, rRNA-processing protein	FCF1	COVID-19	Influenza	0.017181	0.0840326	1
NM_015441.1:2920	NM_015441	25903	olfactomedin like 2B	OLFML2B	Influenza	Control	0.0172327	0.0517659	1
NM_000877.2:4295	NM_000877	3554	interleukin 1 receptor type 1	IL1R1	COVID-19	Myocarditis	0.0172964	0.128127	1
NM_001168298.1:840	NM_001168298	3579	C-X-C motif chemokine receptor 2	CXCR2.1	Influenza	Control	0.0173434	0.051894	1
NM_000122.1:1950	NM_000122	2071	ERCC excision repair 3, TFIIH core complex helicase subunit	ERCC3	Myocarditis	Control	0.0173991	0.147082	1
NM_178812.3:828	NM_178812	92140	metadherin	MTDH	COVID-19	Control	0.0174496	0.042	1
NM_005855.2:200	NM_005855	10267	receptor activity modifying protein 1	RAMP1	Myocarditis	Control	0.0174763	0.147082	1
NM_002198.1:510	NM_002198	3659	interferon regulatory factor 1	IRF1	Influenza	Control	0.017554	0.0523192	1
NM_000088.3:4272	NM_000088	1277	collagen type I alpha 1 chain	COL1A1	Influenza	Myocarditis	0.0175645	0.163436	1
NM_018238.3:816	NM_018238	55750	acylglycerol kinase	AGK	Myocarditis	Control	0.0175699	0.147082	1
NM_018238.3:816	NM_018238	55750	acylglycerol kinase	AGK	COVID-19	Control	0.0176976	0.0424632	1
NM_012211.3:650	NM_012211	22801	integrin subunit alpha 11	ITGA11	Myocarditis	Control	0.0177307	0.147082	1
NM_001164831.1:875	NM_001164831	53826	FXYD domain containing ion transport regulator 6	FXYD6	Myocarditis	Control	0.0177309	0.147082	1
NM_001615.3:921	NM_001615	72	actin, gamma 2, smooth muscle, enteric	ACTG2	Myocarditis	Control	0.0177346	0.147082	1
NM_003109.1:5970	NM_003109	6667	Sp1 transcription factor	SP1	COVID-19	Influenza	0.0180471	0.0875844	1
NM_002305.3:60	NM_002305	3956	galectin 1	LGALS1	COVID-19	Influenza	0.0181367	0.0875844	1
NM_000603.4:1456	NM_000603	4846	nitric oxide synthase 3	NOS3	Influenza	Myocarditis	0.0182946	0.166189	1
NM_001754.4:635	NM_001754	861	runt related transcription factor 1	RUNX1	Myocarditis	Control	0.0183014	0.148324	1
NM_004759.3:710	NM_004759	9261	mitogen-activated protein kinase-activated protein kinase 2	MAPKAPK2	Influenza	Myocarditis	0.0183245	0.166189	1
NM_002359.2:3529	NM_002359	4097	MAF bZIP transcription factor G	MAFG	COVID-19	Control	0.0183492	0.0438885	1
NM_057179.2:482	NM_057179	117581	twist family bHLH transcription factor 2	TWIST2	COVID-19	Myocarditis	0.0184414	0.135296	1
NM_006852.2:2335	NM_006852	11011	tousled like kinase 2	TLK2	COVID-19	Control	0.0184768	0.043944	1
NM_002725.3:5250	NM_002725	5549	proline and arginine rich end leucine rich repeat protein	PRELP	COVID-19	Control	0.0184876	0.043944	1
NM_000214.2:915	NM_000214	182	jagged 1	JAG1	Myocarditis	Control	0.0184913	0.148324	1
NM_002256.3:125	NM_002256	3814	KiSS-1 metastasis-suppressor	KISS1	Influenza	Myocarditis	0.0185139	0.166189	1
NM_171825.1:4080	NM_171825	815	calcium/calmodulin dependent protein kinase II alpha	CAMK2A	COVID-19	Control	0.0185631	0.0439864	1
XM_005254140.1:174	XM_005254140			CHP1	Influenza	Control	0.0186721	0.0554352	1
NM_003095.2:225	NM_003095	6636	small nuclear ribonucleoprotein polypeptide F	SNRPF	COVID-19	Influenza	0.0186771	0.0896266	1
NM_004084.2:346	NM_004084	1667	defensin alpha 1	DEFA1	Myocarditis	Control	0.0186911	0.148324	1
NM_004342.6:3862	NM_004342	800	caldesmon 1	CALD1	Myocarditis	Control	0.0187931	0.148324	1
NM_000660.3:1260	NM_000660	7040	transforming growth factor beta 1	TGFB1	COVID-19	Influenza	0.0188563	0.0899211	1
NM_002670.2:3261	NM_002670	5357	plastin 1	PLS1	COVID-19	Myocarditis	0.0188823	0.136692	1
NR_104213.1:475	NR_104213	51129	angiopoietin like 4	ANGPTL4	COVID-19	Myocarditis	0.01899	0.136692	1
NM_002625.2:564	NM_002625	5207	6-phosphofructo-2-kinase/fructose-2,6-biphosphatase 1	PFKFB1	COVID-19	Control	0.0190795	0.04507	1
NM_000090.3:180	NM_000090	1281	collagen type III alpha 1 chain	COL3A1	Influenza	Myocarditis	0.0191198	0.169633	1
NM_000945.3:2385	NM_000945	5534	protein phosphatase 3 regulatory subunit B, alpha	PPP3R1	COVID-19	Influenza	0.0191716	0.0903108	1
NM_012279.2:2260	NM_012279	23567	zinc finger protein 346	ZNF346	Myocarditis	Control	0.0191722	0.148324	1
NM_001846.2:1150	NM_001846	1284	collagen type IV alpha 2 chain	COL4A2	COVID-19	Influenza	0.0191748	0.0903108	1
NM_022078.2:1685	NM_022078	63906	G-patch domain containing 3	GPATCH3	Myocarditis	Control	0.0192004	0.148324	1
NM_003573.2:3644	NM_003573	8425	latent transforming growth factor beta binding protein 4	LTBP4	COVID-19	Control	0.0193886	0.045659	1
NM_006182.2:1706	NM_006182	4921	discoidin domain receptor tyrosine kinase 2	DDR2	Myocarditis	Control	0.0193926	0.148324	1
NM_022073.3:800	NM_022073	112399	egl-9 family hypoxia inducible factor 3	EGLN3	Influenza	Control	0.0194838	0.0576208	1
NM_012232.5:86	NM_012232	284119	caveolae associated protein 1	PTRF	COVID-19	Influenza	0.0195087	0.09033	1
NM_012120.2:1895	NM_012120	23607	CD2 associated protein	CD2AP	COVID-19	Control	0.0195672	0.0459378	1
NR_003573.1:1013	NR_003573	304	annexin A2 pseudogene 2	ANXA2P2	Myocarditis	Control	0.0195696	0.148324	1
NM_003469.3:1400	NM_003469	7857	secretogranin II	SCG2	Myocarditis	Control	0.019634	0.148324	1
NM_005904.2:1835	NM_005904	4092	SMAD family member 7	SMAD7	Influenza	Control	0.0196666	0.0578903	1
NM_001915.3:1065	NM_001915	1534	cytochrome b561	CYB561	COVID-19	Control	0.0197137	0.0459531	1
NM_001098210.1:1815	NM_001098210	1499	catenin beta 1	CTNNB1	COVID-19	Influenza	0.019723	0.09033	1
NM_001122821.1:2385	NM_001122821	6418	SET nuclear proto-oncogene	SET	COVID-19	Influenza	0.0197258	0.09033	1
NM_000177.4:1075	NM_000177	2934	gelsolin	GSN	COVID-19	Control	0.0197341	0.0459531	1
NM_005486.2:685	NM_005486	10040	target of myb1 like 1 membrane trafficking protein	TOM1L1	COVID-19	Influenza	0.0197438	0.09033	1
NM_057175.3:4145	NM_057175	80155	N(alpha)-acetyltransferase 15, NatA auxiliary subunit	NAA15	Influenza	Control	0.0197524	0.0578903	1
NM_080425.1:1910	NM_080425	2778	GNAS complex locus	GNAS	COVID-19	Control	0.0197544	0.0459531	1
NM_138554.2:2570	NM_138554	7099	toll like receptor 4	TLR4	Influenza	Myocarditis	0.0197561	0.173264	1
NM_005498.4:78	NM_005498	10053	adaptor related protein complex 1 mu 2 subunit	AP1M2	COVID-19	Influenza	0.0197708	0.09033	1
NM_002200.3:1845	NM_002200			IRF5	Influenza	Control	0.0198026	0.0578903	1
NM_001012331.1:1365	NM_001012331	4914	neurotrophic receptor tyrosine kinase 1	NTRK1	Influenza	Control	0.0199646	0.0581359	1
NM_005903.5:1044	NM_005903	4090	SMAD family member 5	SMAD5	Influenza	Control	0.020039	0.0581359	1
NM_001005376.1:440	NM_001005376	5329	plasminogen activator, urokinase receptor	PLAUR	Influenza	Control	0.0203511	0.0588179	1
NM_012082.3:1850	NM_012082	23414	zinc finger protein, FOG family member 2	ZFPM2	COVID-19	Control	0.0203621	0.0472227	1
NM_001553.1:690	NM_001553	3490	insulin like growth factor binding protein 7	IGFBP7	COVID-19	Influenza	0.0206633	0.0935659	1
NM_002124.1:985	NM_002124	3123	major histocompatibility complex, class II, DR beta 1	HLA-DRB1	COVID-19	Control	0.0206654	0.0477808	1
NM_004385.3:9915	NM_004385	1462	versican	VCAN	COVID-19	Influenza	0.0207243	0.0935659	1
NM_004965.6:380	NM_004965	3150	high mobility group nucleosome binding domain 1	HMGN1	COVID-19	Control	0.0207416	0.0478121	1
NM_032569.3:1470	NM_032569	84656	glyoxylate reductase 1 homolog	GLYR1	COVID-19	Control	0.0208795	0.047985	1
NM_005475.2:4285	NM_005475	10019	SH2B adaptor protein 3	SH2B3	Myocarditis	Control	0.0208868	0.151995	1
NM_006274.2:401	NM_006274	6363	C-C motif chemokine ligand 19	CCL19	COVID-19	Influenza	0.0209887	0.0937164	1
NM_003810.2:115	NM_003810	8743	TNF superfamily member 10	TNFSF10	COVID-19	Influenza	0.0210033	0.0937164	1
NM_022045.4:1792	NM_022045	27085	MDM2 binding protein	MTBP	Influenza	Control	0.021058	0.0606311	1
NM_006528.3:524	NM_006528	7980	tissue factor pathway inhibitor 2	TFPI2	Myocarditis	Control	0.0211759	0.151995	1
NM_007052.4:455	NM_007052	27035	NADPH oxidase 1	NOX1	Influenza	Myocarditis	0.0213184	0.184841	1
NM_007085.4:1610	NM_007085	11167	follistatin like 1	FSTL1	COVID-19	Control	0.0213224	0.0488559	1
NM_004184.3:1851	NM_004184	7453	tryptophanyl-tRNA synthetase	WARS	Influenza	Control	0.0214142	0.0613621	1
NM_003104.4:1345	NM_003104	6652	sorbitol dehydrogenase	SORD	Myocarditis	Control	0.0214415	0.151995	1
NM_002276.4:96	NM_002276	3880	keratin 19	KRT19	Influenza	Control	0.0214727	0.0613621	1
NM_001845.4:780	NM_001845	1282	collagen type IV alpha 1 chain	COL4A1	Myocarditis	Control	0.0216213	0.151995	1
NM_002318.2:40	NM_002318	4017	lysyl oxidase like 2	LOXL2	Myocarditis	Control	0.0217203	0.151995	1
NM_001848.2:3665	NM_001848	1291	collagen type VI alpha 1 chain	COL6A1	Myocarditis	Control	0.0218278	0.151995	1
NM_002115.1:495	NM_002115	3101	hexokinase 3	HK3	Myocarditis	Control	0.0218711	0.151995	1
NM_134442.2:200	NM_134442	1385	cAMP responsive element binding protein 1	CREB1	Influenza	Myocarditis	0.0218767	0.185708	1
NM_002353.2:1840	NM_002353	4070	tumor associated calcium signal transducer 2	TACSTD2	COVID-19	Myocarditis	0.0219385	0.15644	1
NM_057179.2:482	NM_057179	117581	twist family bHLH transcription factor 2	TWIST2	COVID-19	Control	0.021945	0.0501319	1
NM_020126.3:2443	NM_020126	56848	sphingosine kinase 2	SPHK2	Myocarditis	Control	0.0220114	0.151995	1
NM_020126.3:2443	NM_020126	56848	sphingosine kinase 2	SPHK2	COVID-19	Control	0.0220243	0.0501629	1
NR_002766.2:691	NR_002766	55384	maternally expressed 3 (non-protein coding)	MEG3	Myocarditis	Control	0.0220656	0.151995	1
NM_012098.2:540	NM_012098	23452	angiopoietin like 2	ANGPTL2	Myocarditis	Control	0.022112	0.151995	1
NM_005417.3:1410	NM_005417	6714	SRC proto-oncogene, non-receptor tyrosine kinase	SRC	Influenza	Myocarditis	0.0221328	0.185708	1
NM_014363.4:1475	NM_014363	26278	sacsin molecular chaperone	SACS	Influenza	Myocarditis	0.0221487	0.185708	1
NR_036430.1:65	NR_036430			SRGN	Influenza	Control	0.0221539	0.0630725	1
NM_006147.2:1430	NM_006147	3664	interferon regulatory factor 6	IRF6	COVID-19	Myocarditis	0.0222956	0.157514	1
NM_000227.3:4260	NM_000227	3909	laminin subunit alpha 3	LAMA3	COVID-19	Control	0.0225812	0.0512781	1
NM_005359.3:1370	NM_005359	4089	SMAD family member 4	SMAD4	COVID-19	Myocarditis	0.0226198	0.157802	1
NM_145333.1:670	NM_145333	6885	mitogen-activated protein kinase kinase kinase 7	MAP3K7	COVID-19	Myocarditis	0.0227499	0.157802	1
NM_019839.4:1250	NM_019839	56413	leukotriene B4 receptor 2	LTB4R2	Influenza	Control	0.0228217	0.0647323	1
NM_003371.3:2699	NM_003371	7410	vav guanine nucleotide exchange factor 2	VAV2	COVID-19	Influenza	0.0228487	0.10131	1
NM_018728.2:2400	NM_018728	55930	myosin VC	MYO5C	COVID-19	Control	0.022874	0.051789	1
NM_002397.3:2445	NM_002397	4208	myocyte enhancer factor 2C	MEF2C	COVID-19	Influenza	0.0229707	0.10131	1
NM_001135935.1:910	NM_001135935	10631	periostin	POSTN	Influenza	Control	0.0231083	0.0653023	1
NM_000267.2:1035	NM_000267	4763	neurofibromin 1	NF1	Influenza	Myocarditis	0.0232153	0.190474	1
NM_173198.1:2590	NM_173198	8013	nuclear receptor subfamily 4 group A member 3	NR4A3	Influenza	Myocarditis	0.0232163	0.190474	1
NM_001135000.1:920	NM_001135000	10979	fermitin family member 2	FERMT2	COVID-19	Influenza	0.0233973	0.102598	1
NM_003829.4:6092	NM_003829	8777	multiple PDZ domain crumbs cell polarity complex component	MPDZ	Influenza	Control	0.0234381	0.0659487	1
NM_005127.2:980	NM_005127	9976	C-type lectin domain family 2 member B	CLEC2B	Myocarditis	Control	0.0234538	0.159779	1
NM_024045.1:1185	NM_024045	79009	DExD-box helicase 50	DDX50	Influenza	Control	0.0235099	0.0659487	1
NM_024045.1:1185	NM_024045	79009	DExD-box helicase 50	DDX50	COVID-19	Control	0.0235378	0.0531342	1
NM_001159597.1:216	NM_001159597	26751	SH3 and SYLF domain containing 1	SH3YL1	COVID-19	Myocarditis	0.0236039	0.159183	1
NM_007008.2:275	NM_007008	57142	reticulon 4	RTN4	COVID-19	Influenza	0.0237165	0.103404	1
NM_003161.2:310	NM_003161	6198	ribosomal protein S6 kinase B1	RPS6KB1	Influenza	Control	0.0238809	0.0665224	1
NM_005474.4:3160	NM_005474	10014	histone deacetylase 5	HDAC5	Influenza	Control	0.0238888	0.0665224	1
NM_004431.2:1525	NM_004431	1969	EPH receptor A2	EPHA2	COVID-19	Myocarditis	0.0239871	0.159183	1
NM_017957.2:2532	NM_017957	55040	epsin 3	EPN3	COVID-19	Control	0.0240188	0.0537594	1
NM_004469.2:580	NM_004469	2277	vascular endothelial growth factor D	FIGF	COVID-19	Control	0.0240244	0.0537594	1
NM_000397.3:2686	NM_000397	1536	cytochrome b-245 beta chain	CYBB	COVID-19	Control	0.0240262	0.0537594	1
NM_002203.2:475	NM_002203	3673	integrin subunit alpha 2	ITGA2	COVID-19	Myocarditis	0.0240334	0.159183	1
NM_013230.2:1859	NM_013230	100133941	CD24 molecule	CD24	COVID-19	Myocarditis	0.024059	0.159183	1
NM_001128204.1:3004	NM_001128204	23213	sulfatase 1	SULF1	COVID-19	Myocarditis	0.0241263	0.159183	1
NM_001077693.3:168	NM_001077693	641700	endothelial cell surface expressed chemotaxis and apoptosis regulator	ECSCR	COVID-19	Myocarditis	0.0242008	0.159183	1
NM_020405.4:900	NM_020405	57125	plexin domain containing 1	PLXDC1	Myocarditis	Control	0.0244215	0.160231	1
NM_000397.3:2686	NM_000397	1536	cytochrome b-245 beta chain	CYBB	Influenza	Myocarditis	0.0244746	0.198661	1
NM_004867.4:988	NM_004867	9452	integral membrane protein 2A	ITM2A	Influenza	Control	0.0247849	0.0687667	1
NM_001077269.1:1660	NM_001077269	7456	WAS/WASL interacting protein family member 1	WIPF1	Myocarditis	Control	0.0247988	0.160231	1
NM_000432.3:250	NM_000432	4633	myosin light chain 2	MYL2	COVID-19	Influenza	0.024941	0.108125	1
NM_001849.2:1925	NM_001849	1292	collagen type VI alpha 2 chain	COL6A2	COVID-19	Control	0.02506	0.0559088	1
NM_057175.3:4145	NM_057175	80155	N(alpha)-acetyltransferase 15, NatA auxiliary subunit	NAA15	COVID-19	Control	0.0252813	0.0562381	1
NM_003809.2:339	NM_003809	8742	TNF superfamily member 12	TNFSF12	COVID-19	Influenza	0.0253233	0.109162	1
NM_002010.2:1565	NM_002010	2254	fibroblast growth factor 9	FGF9	Influenza	Control	0.0255284	0.0702366	1
NM_203339.2:1376	NM_203339			CLU	Influenza	Control	0.0255358	0.0702366	1
NM_006147.2:1430	NM_006147	3664	interferon regulatory factor 6	IRF6	COVID-19	Control	0.0255655	0.0567049	1
NM_000095.2:2164	NM_000095	1311	cartilage oligomeric matrix protein	COMP	Influenza	Control	0.0255908	0.0702366	1
NM_053032.2:710	NM_053032	4638	myosin light chain kinase	MYLK	COVID-19	Influenza	0.0256407	0.109447	1
NM_005009.2:820	NM_005009	4833	NME/NM23 nucleoside diphosphate kinase 4	NME4	COVID-19	Control	0.0257037	0.0568461	1
NM_014247.2:3445	NM_014247	9693	Rap guanine nucleotide exchange factor 2	RAPGEF2	COVID-19	Myocarditis	0.0257503	0.167927	1
NM_000138.3:6420	NM_000138	2200	fibrillin 1	FBN1	COVID-19	Influenza	0.0257983	0.109447	1
NM_005545.3:2072	NM_005545	3671	immunoglobulin superfamily containing leucine rich repeat	ISLR	COVID-19	Influenza	0.0258198	0.109447	1
NM_002462.2:1485	NM_002462	4599	MX dynamin like GTPase 1	MX1	Influenza	Myocarditis	0.0258264	0.204153	1
NM_021975.2:360	NM_021975	5970	RELA proto-oncogene, NF-kB subunit	RELA	Influenza	Myocarditis	0.0259546	0.204153	1
NM_012340.3:1815	NM_012340	4773	nuclear factor of activated T-cells 2	NFATC2	Myocarditis	Control	0.0259897	0.160231	1
NM_002755.2:970	NM_002755	5604	mitogen-activated protein kinase kinase 1	MAP2K1	Influenza	Control	0.026016	0.0710778	1
NM_002128.4:208	NM_002128	3146	high mobility group box 1	HMGB1	COVID-19	Control	0.0260181	0.0573751	1
NM_004965.6:380	NM_004965	3150	high mobility group nucleosome binding domain 1	HMGN1	Myocarditis	Control	0.0260834	0.160231	1
NM_006068.2:2530	NM_006068	10333	toll like receptor 6	TLR6	Influenza	Control	0.0260836	0.0710778	1
NM_004444.4:1680	NM_004444	2050	EPH receptor B4	EPHB4	Myocarditis	Control	0.026134	0.160231	1
NM_004982.2:880	NM_004982	3764	potassium voltage-gated channel subfamily J member 8	KCNJ8	COVID-19	Influenza	0.026182	0.110369	1
NM_015874.3:850	NM_015874	3516	recombination signal binding protein for immunoglobulin kappa J region	RBPJ	COVID-19	Myocarditis	0.0262486	0.169586	1
NM_001010855.3:1112	NM_001010855	146850	phosphoinositide-3-kinase regulatory subunit 6	PIK3R6	COVID-19	Control	0.0263242	0.0578829	1
NM_145333.1:670	NM_145333	6885	mitogen-activated protein kinase kinase kinase 7	MAP3K7	COVID-19	Influenza	0.0263298	0.110383	1
NM_004425.3:1345	NM_004425	1893	extracellular matrix protein 1	ECM1	Influenza	Control	0.0264296	0.0717644	1
NM_003829.4:6092	NM_003829	8777	multiple PDZ domain crumbs cell polarity complex component	MPDZ	COVID-19	Myocarditis	0.0264492	0.169586	1
NM_002954.5:650	NM_002954	6233	ribosomal protein S27a	RPS27A	Myocarditis	Control	0.0264812	0.160231	1
NM_024422.3:2200	NM_024422	1824	desmocollin 2	DSC2	Influenza	Myocarditis	0.026504	0.204153	1
NM_016167.3:335	NM_016167	51406	nucleolar protein 7	NOL7	Myocarditis	Control	0.0265215	0.160231	1
NM_145859.1:320	NM_145859	11235	programmed cell death 10	PDCD10	Influenza	Control	0.0266565	0.0721237	1
NM_019839.4:1250	NM_019839	56413	leukotriene B4 receptor 2	LTB4R2	Myocarditis	Control	0.026665	0.160231	1
NM_001731.2:775	NM_001731	694	BTG anti-proliferation factor 1	BTG1	Influenza	Myocarditis	0.0267221	0.204153	1
NM_001797.2:1835	NM_001797	1009	cadherin 11	CDH11	COVID-19	Myocarditis	0.0267552	0.170119	1
NM_003952.2:980	NM_003952	6199	ribosomal protein S6 kinase B2	RPS6KB2	Myocarditis	Control	0.026835	0.160231	1
NM_001127198.1:1266	NM_001127198	11322	transmembrane channel like 6	TMC6	COVID-19	Influenza	0.0268836	0.112088	1
NM_005475.2:4285	NM_005475	10019	SH2B adaptor protein 3	SH2B3	Influenza	Myocarditis	0.0268863	0.204153	1
NM_002397.3:2445	NM_002397	4208	myocyte enhancer factor 2C	MEF2C	Influenza	Myocarditis	0.0269291	0.204153	1
NM_001166.3:1760	NM_001166	329	baculoviral IAP repeat containing 2	BIRC2	COVID-19	Control	0.0269714	0.0591329	1
NM_007361.3:1995	NM_007361	22795	nidogen 2	NID2	Myocarditis	Control	0.02699	0.160231	1
NM_032642.2:1745	NM_032642	81029	Wnt family member 5B	WNT5B	COVID-19	Control	0.0270477	0.0591329	1
NM_003246.2:3465	NM_003246	7057	thrombospondin 1	THBS1	Influenza	Control	0.0270529	0.0729377	1
NM_018286.2:655	NM_018286	55273	transmembrane protein 100	TMEM100	COVID-19	Influenza	0.0271496	0.11255	1
NM_007111.4:1826	NM_007111	7027	transcription factor Dp-1	TFDP1	COVID-19	Myocarditis	0.0272692	0.171954	1
NM_005163.2:1772	NM_005163	207	AKT serine/threonine kinase 1	AKT1	COVID-19	Influenza	0.0272892	0.11255	1
NM_014057.3:995	NM_014057	4969	osteoglycin	OGN	Influenza	Myocarditis	0.027297	0.204153	1
NM_005408.2:320	NM_005408	6357	C-C motif chemokine ligand 13	CCL13	COVID-19	Control	0.0274712	0.0597128	1
NM_003265.2:230	NM_003265	7098	toll like receptor 3	TLR3	Influenza	Myocarditis	0.0275403	0.204153	1
NM_001130040.1:1985	NM_001130040	6464	SHC adaptor protein 1	SHC1	COVID-19	Control	0.0275442	0.0597128	1
NM_022136.3:560	NM_022136	64092	SAM domain, SH3 domain and nuclear localization signals 1	SAMSN1	COVID-19	Control	0.0275477	0.0597128	1
NM_001712.3:2455	NM_001712	634	carcinoembryonic antigen related cell adhesion molecule 1	CEACAM1	Influenza	Myocarditis	0.0275593	0.204153	1
NM_181657.3:2400	NM_181657	1241	leukotriene B4 receptor	LTB4R	COVID-19	Control	0.0277131	0.0599012	1
NM_003761.3:260	NM_003761	8673	vesicle associated membrane protein 8	VAMP8	Myocarditis	Control	0.0277846	0.160231	1
NM_016155.4:804	NM_016155	4326	matrix metallopeptidase 17	MMP17	Myocarditis	Control	0.0278886	0.160231	1
NM_005985.2:63	NM_005985	6615	snail family transcriptional repressor 1	SNAI1	Myocarditis	Control	0.0279259	0.160231	1
NM_001710.5:2029	NM_001710	629	complement factor B	CFB	COVID-19	Control	0.027928	0.0601951	1
NM_001955.2:770	NM_001955	1906	endothelin 1	EDN1	Influenza	Control	0.0279487	0.0750874	1
NM_148979.2:800	NM_148979	1512	cathepsin H	CTSH	Myocarditis	Control	0.0281049	0.160231	1
NM_006218.2:2445	NM_006218	5290	phosphatidylinositol-4,5-bisphosphate 3-kinase catalytic subunit alpha	PIK3CA	Myocarditis	Control	0.0281717	0.160231	1
NM_001273.2:2680	NM_001273	1108	chromodomain helicase DNA binding protein 4	CHD4	Myocarditis	Control	0.028192	0.160231	1
NM_002089.3:854	NM_002089	2920	C-X-C motif chemokine ligand 2	CXCL2	Influenza	Myocarditis	0.0282139	0.205868	1
NM_000214.2:915	NM_000214	182	jagged 1	JAG1	Influenza	Myocarditis	0.0283305	0.205868	1
NM_183404.1:1110	NM_183404	5933	RB transcriptional corepressor like 1	RBL1	COVID-19	Influenza	0.0284566	0.116071	1
NM_003131.2:4040	NM_003131	6722	serum response factor	SRF	Influenza	Control	0.0284722	0.0761875	1
NM_005938.2:35	NM_005938	4303	forkhead box O4	FOXO4	COVID-19	Influenza	0.0284819	0.116071	1
NM_000450.2:1505	NM_000450	6401	selectin E	SELE	COVID-19	Myocarditis	0.0285505	0.177379	1
NM_006509.2:250	NM_006509	5971	RELB proto-oncogene, NF-kB subunit	RELB	Influenza	Control	0.0285578	0.0761875	1
NM_004431.2:1525	NM_004431	1969	EPH receptor A2	EPHA2	COVID-19	Influenza	0.0285995	0.116071	1
NM_003808.3:810	NM_003808	8741	TNF superfamily member 13	TNFSF13	COVID-19	Control	0.0286072	0.0614854	1
NM_006852.2:2335	NM_006852	11011	tousled like kinase 2	TLK2	COVID-19	Myocarditis	0.0286448	0.177379	1
NM_002006.4:620	NM_002006	2247	fibroblast growth factor 2	FGF2	Influenza	Control	0.0287336	0.0763893	1
NM_004469.2:580	NM_004469	2277	vascular endothelial growth factor D	FIGF	COVID-19	Myocarditis	0.028827	0.177379	1
NM_001647.3:613	NM_001647	347	apolipoprotein D	APOD	Influenza	Control	0.0289129	0.0765991	1
NM_033141.2:4930	NM_033141	4293	mitogen-activated protein kinase kinase kinase 9	MAP3K9	Myocarditis	Control	0.02892	0.160231	1
NM_003808.3:810	NM_003808	8741	TNF superfamily member 13	TNFSF13	Myocarditis	Control	0.0289691	0.160231	1
NM_022136.3:560	NM_022136	64092	SAM domain, SH3 domain and nuclear localization signals 1	SAMSN1	Influenza	Control	0.0290582	0.0767177	1
NM_001012331.1:1365	NM_001012331	4914	neurotrophic receptor tyrosine kinase 1	NTRK1	Myocarditis	Control	0.0292569	0.160231	1
NM_004054.2:415	NM_004054	719	complement C3a receptor 1	C3AR1	Myocarditis	Control	0.0292811	0.160231	1
NM_000632.3:515	NM_000632	3684	integrin subunit alpha M	ITGAM	COVID-19	Control	0.0293384	0.0628797	1
NM_005650.1:925	NM_005650	6942	transcription factor 20	TCF20	Myocarditis	Control	0.0294139	0.160231	1
NM_001160103.1:2690	NM_001160103	79882	zinc finger CCCH-type containing 14	ZC3H14	Myocarditis	Control	0.0294622	0.160231	1
NM_178310.1:820	NM_178310	333929	snail family transcriptional repressor 3	SNAI3	Myocarditis	Control	0.0294847	0.160231	1
NM_002345.3:1285	NM_002345	4060	lumican	LUM	Influenza	Myocarditis	0.0295928	0.211169	1
NM_003064.2:330	NM_003064	6590	secretory leukocyte peptidase inhibitor	SLPI	Influenza	Control	0.0296195	0.0776906	1
NM_003289.3:891	NM_003289	7169	tropomyosin 2	TPM2	Influenza	Control	0.0296303	0.0776906	1
NM_005230.2:905	NM_005230	2004	ELK3, ETS transcription factor	ELK3	Myocarditis	Control	0.0296657	0.160231	1
NM_000397.3:2686	NM_000397	1536	cytochrome b-245 beta chain	CYBB	Myocarditis	Control	0.0297277	0.160231	1
NM_007008.2:275	NM_007008	57142	reticulon 4	RTN4	Myocarditis	Control	0.0297584	0.160231	1
NM_182734.1:170	NM_182734	23236	phospholipase C beta 1	PLCB1	Myocarditis	Control	0.0297663	0.160231	1
NM_000759.2:160	NM_000759	1440	colony stimulating factor 3	CSF3	COVID-19	Myocarditis	0.0298856	0.181938	1
NM_005903.5:1044	NM_005903	4090	SMAD family member 5	SMAD5	Influenza	Myocarditis	0.0299258	0.211169	1
NM_000945.3:2385	NM_000945	5534	protein phosphatase 3 regulatory subunit B, alpha	PPP3R1	Myocarditis	Control	0.0299478	0.160231	1
NM_005163.2:1772	NM_005163	207	AKT serine/threonine kinase 1	AKT1	COVID-19	Control	0.0299636	0.0640399	1
NM_003095.2:225	NM_003095	6636	small nuclear ribonucleoprotein polypeptide F	SNRPF	COVID-19	Myocarditis	0.0300447	0.181938	1
NM_002852.3:1152	NM_002852	5806	pentraxin 3	PTX3	COVID-19	Influenza	0.0302047	0.121937	1
NM_001393.2:1700	NM_001393	1842	extracellular matrix protein 2	ECM2	Influenza	Myocarditis	0.0303126	0.211169	1
NM_182471.1:2105	NM_182471	5315	pyruvate kinase M1/2	PKM	COVID-19	Control	0.0305444	0.0650988	1
NM_005529.5:2715	NM_005529	3339	heparan sulfate proteoglycan 2	HSPG2	Influenza	Myocarditis	0.0305663	0.211169	1
NM_016242.3:160	NM_016242	51705	endomucin	EMCN	Influenza	Myocarditis	0.0306576	0.211169	1
NM_031219.2:616	NM_031219	81932	haloacid dehalogenase like hydrolase domain containing 3	HDHD3	COVID-19	Myocarditis	0.0306794	0.183876	1
NM_004369.3:2782	NM_004369	1293	collagen type VI alpha 3 chain	COL6A3	Myocarditis	Control	0.0307138	0.160231	1
NM_006270.3:330	NM_006270	6237	RAS related	RRAS	Influenza	Myocarditis	0.0307206	0.211169	1
NM_002872.3:1069	NM_002872	5880	Rac family small GTPase 2	RAC2	Myocarditis	Control	0.03076	0.160231	1
NM_000201.2:2253	NM_000201	3383	intercellular adhesion molecule 1	ICAM1	COVID-19	Myocarditis	0.0308536	0.183876	1
NM_001127491.1:1103	NM_001127491	3689	integrin subunit beta 2	ITGB2.1	Myocarditis	Control	0.0310439	0.160231	1
NM_004985.3:327	NM_004985	3845	KRAS proto-oncogene, GTPase	KRAS	Influenza	Myocarditis	0.0310488	0.21152	1
NM_000454.4:35	NM_000454	6647	superoxide dismutase 1	SOD1	Myocarditis	Control	0.0310532	0.160231	1
NM_003199.1:1455	NM_003199	6925	transcription factor 4	TCF4	Myocarditis	Control	0.0310771	0.160231	1
NM_004912.3:2648	NM_004912	889	KRIT1, ankyrin repeat containing	KRIT1	Myocarditis	Control	0.0311345	0.160231	1
NM_022485.3:720	NM_022485	64419	myotubularin related protein 14	MTMR14	COVID-19	Myocarditis	0.0311611	0.183876	1
NM_022739.3:2605	NM_022739	64750	SMAD specific E3 ubiquitin protein ligase 2	SMURF2	Myocarditis	Control	0.0311921	0.160231	1
NM_003668.2:1020	NM_003668	8550	mitogen-activated protein kinase-activated protein kinase 5	MAPKAPK5	COVID-19	Control	0.031211	0.0663342	1
NM_002228.3:140	NM_002228	3725	Jun proto-oncogene, AP-1 transcription factor subunit	JUN	COVID-19	Myocarditis	0.0313289	0.183876	1
NM_001562.2:48	NM_001562	3606	interleukin 18	IL18	Influenza	Control	0.031538	0.0824092	1
NM_000581.2:745	NM_000581	2876	glutathione peroxidase 1	GPX1	Myocarditis	Control	0.031567	0.160231	1
NM_016205.2:2596	NM_016205	56034	platelet derived growth factor C	PDGFC	COVID-19	Control	0.031585	0.0669427	1
NM_002133.2:781	NM_002133	3162	heme oxygenase 1	HMOX1	Myocarditis	Control	0.0316652	0.160231	1
NM_001277764.1:530	NM_001277764	10519	calcium and integrin binding 1	CIB1	COVID-19	Influenza	0.0317232	0.127394	1
NM_207195.1:1355	NM_207195	8751	ADAM metallopeptidase domain 15	ADAM15	Myocarditis	Control	0.0317358	0.160231	1
NM_003392.3:475	NM_003392	7474	Wnt family member 5A	WNT5A	Myocarditis	Control	0.0318002	0.160231	1
NM_001937.3:1510	NM_001937	1805	dermatopontin	DPT	Myocarditis	Control	0.0319201	0.160231	1
NM_001080512.1:2155	NM_001080512	80114	BicC family RNA binding protein 1	BICC1	COVID-19	Control	0.0321571	0.0679282	1
NM_020126.3:2443	NM_020126	56848	sphingosine kinase 2	SPHK2	Influenza	Control	0.0321692	0.0837716	1
NM_021978.3:1405	NM_021978	6768	suppression of tumorigenicity 14	ST14	COVID-19	Control	0.032228	0.0679282	1
NM_003592.2:1487	NM_003592	8454	cullin 1	CUL1	Myocarditis	Control	0.0324939	0.162045	1
NM_000122.1:1950	NM_000122	2071	ERCC excision repair 3, TFIIH core complex helicase subunit	ERCC3	COVID-19	Control	0.0325092	0.0683319	1
NM_005558.3:1860	NM_005558	3898	ladinin 1	LAD1	Influenza	Myocarditis	0.0326935	0.219028	1
NM_022045.4:1792	NM_022045	27085	MDM2 binding protein	MTBP	Influenza	Myocarditis	0.032725	0.219028	1
NM_004282.3:785	NM_004282	9532	BCL2 associated athanogene 2	BAG2	Myocarditis	Control	0.032727	0.162147	1
NM_006682.2:250	NM_006682	10875	fibrinogen like 2	FGL2	COVID-19	Influenza	0.0328065	0.131054	1
NM_013372.5:575	NM_013372	26585	gremlin 1, DAN family BMP antagonist	GREM1	Influenza	Control	0.0328512	0.0849998	1
NM_001735.2:2592	NM_001735	727	complement C5	C5	Influenza	Control	0.0328636	0.0849998	1
NM_198576.2:2750	NM_198576	375790	agrin	AGRN	Myocarditis	Control	0.0330685	0.162783	1
NM_005445.3:3525	NM_005445	9126	structural maintenance of chromosomes 3	SMC3	Myocarditis	Control	0.0334442	0.163576	1
NM_001565.1:40	NM_001565	3627	C-X-C motif chemokine ligand 10	CXCL10	Influenza	Control	0.0336466	0.0867309	1
NM_013372.5:575	NM_013372	26585	gremlin 1, DAN family BMP antagonist	GREM1	COVID-19	Myocarditis	0.0337399	0.196515	1
NM_015991.2:718	NM_015991	712	complement C1q A chain	C1QA	Myocarditis	Control	0.0337641	0.164089	1
NM_148979.2:800	NM_148979	1512	cathepsin H	CTSH	COVID-19	Control	0.0338299	0.0709126	1
NM_003804.3:710	NM_003804	8737	receptor interacting serine/threonine kinase 1	RIPK1	Influenza	Myocarditis	0.0338427	0.22453	1
NM_001993.3:1030	NM_001993	2152	coagulation factor III, tissue factor	F3	Myocarditis	Control	0.0341585	0.16441	1
NM_000491.3:819	NM_000491	713	complement C1q B chain	C1QB	Myocarditis	Control	0.034261	0.16441	1
NM_000963.1:495	NM_000963	5743	prostaglandin-endoperoxide synthase 2	PTGS2	COVID-19	Influenza	0.0342731	0.1362	1
NM_000210.1:3065	NM_000210	3655	integrin subunit alpha 6	ITGA6	COVID-19	Control	0.0342986	0.0716982	1
NM_007111.4:1826	NM_007111	7027	transcription factor Dp-1	TFDP1	Influenza	Myocarditis	0.0343016	0.22453	1
NM_002019.4:530	NM_002019	2321	fms related tyrosine kinase 1	FLT1	Influenza	Control	0.0343113	0.0881466	1
NM_002010.2:1565	NM_002010	2254	fibroblast growth factor 9	FGF9	COVID-19	Control	0.0345249	0.071974	1
NM_001119.4:622	NM_001119	118	adducin 1	ADD1	COVID-19	Myocarditis	0.0345603	0.198782	1
NM_001030049.1:433	NM_001030049	354	kallikrein related peptidase 3	KLK3	Influenza	Myocarditis	0.0346936	0.22453	1
NM_006350.2:575	NM_006350	10468	follistatin	FST	Influenza	Myocarditis	0.0347242	0.22453	1
NM_005904.2:1835	NM_005904	4092	SMAD family member 7	SMAD7	COVID-19	Myocarditis	0.034865	0.198782	1
NM_005901.5:1678	NM_005901	4087	SMAD family member 2	SMAD2	COVID-19	Myocarditis	0.0349106	0.198782	1
NM_203384.1:1192	NM_203384	6050	ribonuclease/angiogenin inhibitor 1	RNH1	COVID-19	Control	0.0350335	0.0728352	1
NM_001160103.1:2690	NM_001160103	79882	zinc finger CCCH-type containing 14	ZC3H14	Influenza	Control	0.0352428	0.0902357	1
NM_005465.4:287	NM_005465	10000	AKT serine/threonine kinase 3	AKT3	COVID-19	Myocarditis	0.0353534	0.199812	1
NM_000581.2:745	NM_000581	2876	glutathione peroxidase 1	GPX1	COVID-19	Influenza	0.0355133	0.140397	1
NM_000601.4:550	NM_000601	3082	hepatocyte growth factor	HGF	Myocarditis	Control	0.0355311	0.165527	1
NM_002160.3:1215	NM_002160	3371	tenascin C	TNC	COVID-19	Control	0.0355596	0.0737169	1
NM_005529.5:2715	NM_005529	3339	heparan sulfate proteoglycan 2	HSPG2	Myocarditis	Control	0.0356416	0.165527	1
NM_000618.3:491	NM_000618	3479	insulin like growth factor 1	IGF1	COVID-19	Control	0.0356862	0.0737169	1
NM_005474.4:3160	NM_005474	10014	histone deacetylase 5	HDAC5	Myocarditis	Control	0.0357317	0.165527	1
NM_181657.3:2400	NM_181657	1241	leukotriene B4 receptor	LTB4R	Myocarditis	Control	0.035735	0.165527	1
NM_002353.2:1840	NM_002353	4070	tumor associated calcium signal transducer 2	TACSTD2	COVID-19	Control	0.0357474	0.0737169	1
NM_007293.2:1217	NM_007293	720	complement C4A (Rodgers blood group)	C4A	Influenza	Myocarditis	0.0357594	0.229281	1
NM_001164831.1:875	NM_001164831	53826	FXYD domain containing ion transport regulator 6	FXYD6	COVID-19	Influenza	0.0358341	0.140935	1
NM_002660.2:2290	NM_002660	5335	phospholipase C gamma 1	PLCG1	Influenza	Control	0.0358901	0.0915859	1
NM_001119.4:622	NM_001119	118	adducin 1	ADD1	Myocarditis	Control	0.0359263	0.165527	1
NM_015364.2:360	NM_015364	23643	lymphocyte antigen 96	LY96	Myocarditis	Control	0.0359314	0.165527	1
NM_000396.2:415	NM_000396	1513	cathepsin K	CTSK	Myocarditis	Control	0.0360125	0.165527	1
NM_032777.9:1278	NM_032777	25960	adhesion G protein-coupled receptor A2	GPR124	COVID-19	Control	0.0360491	0.0741388	1
NM_002984.2:35	NM_002984	6351	C-C motif chemokine ligand 4	CCL4	Influenza	Myocarditis	0.0360725	0.229361	1
NM_012243.1:605	NM_012243	23443	solute carrier family 35 member A3	SLC35A3	Influenza	Control	0.0360854	0.0916843	1
NM_003239.2:2825	NM_003239	7043	transforming growth factor beta 3	TGFB3	Influenza	Control	0.036169	0.0916843	1
NM_001552.2:1520	NM_001552	3487	insulin like growth factor binding protein 4	IGFBP4	COVID-19	Myocarditis	0.0362712	0.203492	1
NM_134442.2:200	NM_134442	1385	cAMP responsive element binding protein 1	CREB1	Influenza	Control	0.036422	0.0920197	1
NM_001792.3:941	NM_001792	1000	cadherin 2	CDH2	COVID-19	Influenza	0.0365321	0.142683	1
NM_000582.2:760	NM_000582	6696	secreted phosphoprotein 1	SPP1	Myocarditis	Control	0.0366286	0.166575	1
NM_001077693.3:168	NM_001077693	641700	endothelial cell surface expressed chemotaxis and apoptosis regulator	ECSCR	COVID-19	Influenza	0.0366525	0.142683	1
NM_002253.2:1420	NM_002253	3791	kinase insert domain receptor	KDR	COVID-19	Control	0.0367858	0.0754505	1
NM_002072.2:1100	NM_002072	2776	G protein subunit alpha q	GNAQ	Myocarditis	Control	0.0368607	0.166575	1
NM_001122821.1:2385	NM_001122821	6418	SET nuclear proto-oncogene	SET	COVID-19	Myocarditis	0.0369445	0.205757	1
NM_004431.2:1525	NM_004431	1969	EPH receptor A2	EPHA2	Influenza	Myocarditis	0.0370483	0.233619	1
NM_005027.2:3100	NM_005027	5296	phosphoinositide-3-kinase regulatory subunit 2	PIK3R2	Myocarditis	Control	0.0370719	0.166575	1
NM_000600.1:220	NM_000600	3569	interleukin 6	IL6	COVID-19	Influenza	0.0371041	0.143708	1
NM_000227.3:4260	NM_000227	3909	laminin subunit alpha 3	LAMA3	Myocarditis	Control	0.0371138	0.166575	1
NM_201282.1:360	NM_201282	1956	epidermal growth factor receptor	EGFR	COVID-19	Myocarditis	0.0373145	0.205916	1
NM_014247.2:3445	NM_014247	9693	Rap guanine nucleotide exchange factor 2	RAPGEF2	Myocarditis	Control	0.0373728	0.166757	1
NM_002397.3:2445	NM_002397	4208	myocyte enhancer factor 2C	MEF2C	COVID-19	Myocarditis	0.0375129	0.205916	1
NM_001387.2:4790	NM_001387	1809	dihydropyrimidinase like 3	DPYSL3	Influenza	Control	0.0377095	0.0949583	1
NM_024545.3:3090	NM_024545	79595	Sin3A associated protein 130	SAP130	COVID-19	Influenza	0.0377564	0.145496	1
NM_000963.1:495	NM_000963	5743	prostaglandin-endoperoxide synthase 2	PTGS2	COVID-19	Control	0.0379291	0.0774363	1
NM_001963.4:1022	NM_001963	1950	epidermal growth factor	EGF	COVID-19	Influenza	0.0379594	0.145543	1
NM_001032409.1:805	NM_001032409	4938	2'-5'-oligoadenylate synthetase 1	OAS1	COVID-19	Control	0.0380064	0.0774363	1
NM_002317.4:1575	NM_002317	4015	lysyl oxidase	LOX	COVID-19	Control	0.0380585	0.0774363	1
NM_003238.2:1125	NM_003238	7042	transforming growth factor beta 2	TGFB2	Influenza	Control	0.0381817	0.0952364	1
NM_002983.2:159	NM_002983	6348	C-C motif chemokine ligand 3	CCL3	Influenza	Control	0.0381894	0.0952364	1
NM_001077269.1:1660	NM_001077269	7456	WAS/WASL interacting protein family member 1	WIPF1	Influenza	Control	0.0381944	0.0952364	1
NM_001734.2:775	NM_001734	716	complement C1s	C1S	Influenza	Myocarditis	0.0382187	0.237596	1
NM_007108.2:800	NM_007108	6923	elongin B	TCEB2	COVID-19	Control	0.0382918	0.0777038	1
NM_000396.2:415	NM_000396	1513	cathepsin K	CTSK	Influenza	Myocarditis	0.0383018	0.237596	1
NM_181349.1:5162	NM_181349	57154	SMAD specific E3 ubiquitin protein ligase 1	SMURF1	COVID-19	Myocarditis	0.0383363	0.208933	1
NM_001273.2:2680	NM_001273	1108	chromodomain helicase DNA binding protein 4	CHD4	COVID-19	Influenza	0.0384128	0.146545	1
NM_145259.2:5168	NM_145259	130399	activin A receptor type 1C	ACVR1C	Influenza	Myocarditis	0.0386371	0.237743	1
NM_000615.5:1620	NM_000615	4684	neural cell adhesion molecule 1	NCAM1	COVID-19	Influenza	0.0386999	0.146906	1
NM_001250.4:1265	NM_001250	958	CD40 molecule	CD40	COVID-19	Control	0.0387911	0.0785083	1
NM_002397.3:2445	NM_002397	4208	myocyte enhancer factor 2C	MEF2C	Myocarditis	Control	0.0388259	0.169803	1
NM_020377.2:1690	NM_020377	57105	cysteinyl leukotriene receptor 2	CYSLTR2	Myocarditis	Control	0.0388624	0.169803	1
NM_006665.3:1625	NM_006665	10855	heparanase	HPSE	Myocarditis	Control	0.0388941	0.169803	1
NM_001572.3:1763	NM_001572	3665	interferon regulatory factor 7	IRF7	COVID-19	Control	0.0389284	0.0785776	1
NM_001270837.1:1042	NM_001270837	1397	cysteine rich protein 2	CRIP2	Myocarditis	Control	0.0389456	0.169803	1
NM_015213.2:4604	NM_015213	23258	DENN domain containing 5A	DENND5A	Influenza	Control	0.0389625	0.0968351	1
NM_015874.3:850	NM_015874	3516	recombination signal binding protein for immunoglobulin kappa J region	RBPJ	Influenza	Control	0.0391	0.0968614	1
XM_005269604.1:379	XM_005269604			ZCCHC24	Myocarditis	Control	0.0391735	0.169826	1
NM_002276.4:96	NM_002276	3880	keratin 19	KRT19	COVID-19	Myocarditis	0.0391826	0.212031	1
NM_003789.2:680	NM_003789	8717	TNFRSF1A associated via death domain	TRADD	Influenza	Control	0.0394265	0.0973541	1
NM_005902.3:4220	NM_005902	4088	SMAD family member 3	SMAD3	COVID-19	Influenza	0.0394832	0.148196	1
NM_000625.4:605	NM_000625	4843	nitric oxide synthase 2	NOS2	COVID-19	Control	0.0395271	0.0795756	1
NM_007293.2:1217	NM_007293	720	complement C4A (Rodgers blood group)	C4A	COVID-19	Influenza	0.0395913	0.148196	1
NM_018695.2:3675	NM_018695	55914	erbb2 interacting protein	ERBB2IP	COVID-19	Influenza	0.0396226	0.148196	1
NM_003677.3:2091	NM_003677	8562	density regulated re-initiation and release factor	DENR	Myocarditis	Control	0.0398934	0.171228	1
NM_002845.3:1680	NM_002845	5797	protein tyrosine phosphatase, receptor type M	PTPRM	Myocarditis	Control	0.0399456	0.171228	1
NM_003212.2:1567	NM_003212	6997	teratocarcinoma-derived growth factor 1	TDGF1	Influenza	Control	0.04005	0.0985748	1
NM_001305.3:1242	NM_001305	1364	claudin 4	CLDN4	COVID-19	Myocarditis	0.0401498	0.215734	1
NM_004982.2:880	NM_004982	3764	potassium voltage-gated channel subfamily J member 8	KCNJ8	COVID-19	Control	0.040188	0.0806932	1
NM_199168.3:69	NM_199168	6387	C-X-C motif chemokine ligand 12	CXCL12	Myocarditis	Control	0.0402253	0.171463	1
NM_020848.2:7395	NM_020848	57608	junctional cadherin 5 associated	KIAA1462	Influenza	Myocarditis	0.0403466	0.246275	1
NM_003265.2:230	NM_003265	7098	toll like receptor 3	TLR3	Myocarditis	Control	0.040519	0.171592	1
NM_001734.2:775	NM_001734	716	complement C1s	C1S	Influenza	Control	0.0405652	0.0995217	1
NM_001150.1:2670	NM_001150	290	alanyl aminopeptidase, membrane	ANPEP	COVID-19	Control	0.0405888	0.0812841	1
NM_005486.2:685	NM_005486	10040	target of myb1 like 1 membrane trafficking protein	TOM1L1	COVID-19	Control	0.0408165	0.0815261	1
NM_001199140.1:3564	NM_001199140	83607	AMMECR1 like	AMMECR1L	Influenza	Myocarditis	0.0408579	0.247418	1
NM_017729.3:1914	NM_017729	54869	EPS8 like 1	EPS8L1	Myocarditis	Control	0.0409025	0.171592	1
NM_001278506.1:304	NM_001278506	4682	nucleotide binding protein 1	NUBP1	COVID-19	Control	0.0410571	0.0817926	1
NM_016215.3:1252	NM_016215	51162	EGF like domain multiple 7	EGFL7	Myocarditis	Control	0.0411463	0.171592	1
NM_000175.2:1695	NM_000175	2821	glucose-6-phosphate isomerase	GPI	COVID-19	Influenza	0.041218	0.152695	1
NM_004817.2:2785	NM_004817	9414	tight junction protein 2	TJP2	COVID-19	Influenza	0.0412257	0.152695	1
NM_002214.2:2609	NM_002214	3696	integrin subunit beta 8	ITGB8	COVID-19	Myocarditis	0.0412791	0.220251	1
NM_001562.2:48	NM_001562	3606	interleukin 18	IL18	COVID-19	Control	0.0412947	0.0820517	1
NM_001105209.1:287	NM_001105209	3910	laminin subunit alpha 4	LAMA4	Influenza	Control	0.0413634	0.101155	1
NM_139266.1:455	NM_139266	6772	signal transducer and activator of transcription 1	STAT1.1	Influenza	Myocarditis	0.0414781	0.248925	1
NM_006509.2:250	NM_006509	5971	RELB proto-oncogene, NF-kB subunit	RELB	COVID-19	Control	0.0418171	0.0828739	1
NM_001135935.1:910	NM_001135935	10631	periostin	POSTN	COVID-19	Myocarditis	0.0418324	0.221654	1
NM_006509.2:250	NM_006509	5971	RELB proto-oncogene, NF-kB subunit	RELB	Myocarditis	Control	0.0418509	0.171592	1
NM_005607.3:1005	NM_005607	5747	protein tyrosine kinase 2	PTK2	Influenza	Myocarditis	0.0419314	0.248925	1
NM_001953.3:719	NM_001953	1890	thymidine phosphorylase	TYMP	Myocarditis	Control	0.0420153	0.171592	1
NM_016274.4:475	NM_016274	51177	pleckstrin homology domain containing O1	PLEKHO1	Influenza	Control	0.0420511	0.102508	1
NM_003684.3:50	NM_003684	8569	MAP kinase interacting serine/threonine kinase 1	MKNK1	Influenza	Myocarditis	0.0420856	0.248925	1
NM_014059.2:765	NM_014059	28984	regulator of cell cycle	RGCC	COVID-19	Myocarditis	0.0424089	0.222461	1
NM_005795.3:1585	NM_005795	10203	calcitonin receptor like receptor	CALCRL	Influenza	Control	0.042563	0.103425	1
NM_033141.2:4930	NM_033141	4293	mitogen-activated protein kinase kinase kinase 9	MAP3K9	COVID-19	Myocarditis	0.0425679	0.222461	1
NM_002121.4:931	NM_002121	3115	major histocompatibility complex, class II, DP beta 1	HLA-DPB1	Influenza	Myocarditis	0.0428083	0.251252	1
NM_001005376.1:440	NM_001005376	5329	plasminogen activator, urokinase receptor	PLAUR	Myocarditis	Control	0.0428246	0.171592	1
NM_183404.1:1110	NM_183404	5933	RB transcriptional corepressor like 1	RBL1	Influenza	Control	0.042896	0.103624	1
NM_000625.4:605	NM_000625	4843	nitric oxide synthase 2	NOS2	Influenza	Control	0.0429163	0.103624	1
NM_005194.2:1420	NM_005194	1051	CCAAT/enhancer binding protein beta	CEBPB	Influenza	Control	0.0430593	0.103641	1
NM_018728.2:2400	NM_018728	55930	myosin VC	MYO5C	Myocarditis	Control	0.0431728	0.171592	1
NM_145333.1:670	NM_145333	6885	mitogen-activated protein kinase kinase kinase 7	MAP3K7	Myocarditis	Control	0.0432141	0.171592	1
NM_001706.2:675	NM_001706	604	B-cell CLL/lymphoma 6	BCL6	Myocarditis	Control	0.0433289	0.171592	1
NM_001571.5:1303	NM_001571	3661	interferon regulatory factor 3	IRF3	Myocarditis	Control	0.0434269	0.171592	1
NM_002317.4:1575	NM_002317	4015	lysyl oxidase	LOX	Influenza	Myocarditis	0.0434297	0.252953	1
NM_001553.1:690	NM_001553	3490	insulin like growth factor binding protein 7	IGFBP7	Myocarditis	Control	0.0434431	0.171592	1
NM_173198.1:2590	NM_173198	8013	nuclear receptor subfamily 4 group A member 3	NR4A3	Influenza	Control	0.0435393	0.104467	1
NM_001166133.1:526	NM_001166133	80144	Fraser extracellular matrix complex subunit 1	FRAS1	COVID-19	Control	0.0436635	0.086309	1
NM_000063.3:1075	NM_000063	717	complement C2	C2	Myocarditis	Control	0.0437542	0.171592	1
NM_004517.2:983	NM_004517	3611	integrin linked kinase	ILK	Influenza	Control	0.0437682	0.104687	1
NM_014467.2:1420	NM_014467	27286	sushi repeat containing protein, X-linked 2	SRPX2	Myocarditis	Control	0.0438311	0.171592	1
NM_003333.3:288	NM_003333	7311	ubiquitin A-52 residue ribosomal protein fusion product 1	UBA52	Myocarditis	Control	0.0438511	0.171592	1
NM_000960.3:1270	NM_000960	5739	prostaglandin I2 receptor	PTGIR	Influenza	Myocarditis	0.0439236	0.253118	1
NM_001105250.1:2286	NM_001105250	9369	neurexin 3	NRXN3	Myocarditis	Control	0.0440341	0.171592	1
XM_005254140.1:174	XM_005254140			CHP1	Myocarditis	Control	0.0441982	0.171592	1
NM_003238.2:1125	NM_003238	7042	transforming growth factor beta 2	TGFB2	COVID-19	Control	0.0442607	0.0872634	1
NM_178190.2:334	NM_178190	93974	ATPase inhibitory factor 1	ATPIF1	Myocarditis	Control	0.0443146	0.171592	1
NM_005359.3:1370	NM_005359	4089	SMAD family member 4	SMAD4	COVID-19	Influenza	0.0443192	0.16336	1
NM_001160103.1:2690	NM_001160103	79882	zinc finger CCCH-type containing 14	ZC3H14	COVID-19	Myocarditis	0.0443649	0.227767	1
NM_001204.5:1875	NM_001204	659	bone morphogenetic protein receptor type 2	BMPR2	Influenza	Control	0.0444377	0.105956	1
NM_015213.2:4604	NM_015213	23258	DENN domain containing 5A	DENND5A	COVID-19	Myocarditis	0.0444914	0.227767	1
NM_017957.2:2532	NM_017957	55040	epsin 3	EPN3	Myocarditis	Control	0.044558	0.171592	1
NM_000546.2:1330	NM_000546	7157	tumor protein p53	TP53	Myocarditis	Control	0.0447166	0.171592	1
NM_000064.2:4396	NM_000064	718	complement C3	C3	Myocarditis	Control	0.0447533	0.171592	1
NM_000757.4:823	NM_000757	1435	colony stimulating factor 1	CSF1	Influenza	Control	0.0447956	0.106477	1
NM_001220.3:365	NM_001220	816	calcium/calmodulin dependent protein kinase II beta	CAMK2B	COVID-19	Control	0.0448498	0.0881969	1
NM_018964.3:810	NM_018964	54020	solute carrier family 37 member 1	SLC37A1	COVID-19	Myocarditis	0.0449394	0.227767	1
NM_005921.1:2525	NM_005921	4214	mitogen-activated protein kinase kinase kinase 1	MAP3K1	COVID-19	Myocarditis	0.044988	0.227767	1
NM_001009552.1:1075	NM_001009552	5516	protein phosphatase 2 catalytic subunit beta	PPP2CB	COVID-19	Myocarditis	0.0450757	0.227767	1
NM_003761.3:260	NM_003761	8673	vesicle associated membrane protein 8	VAMP8	Influenza	Myocarditis	0.0450901	0.253118	1
NM_006852.2:2335	NM_006852	11011	tousled like kinase 2	TLK2	Influenza	Control	0.045192	0.107085	1
NM_002200.3:1845	NM_002200			IRF5	Myocarditis	Control	0.0452406	0.172593	1
NR_002766.2:691	NR_002766	55384	maternally expressed 3 (non-protein coding)	MEG3	Influenza	Myocarditis	0.0452622	0.253118	1
NM_177438.2:5060	NM_177438	23405	dicer 1, ribonuclease III	DICER1	Influenza	Myocarditis	0.0452804	0.253118	1
NM_002089.3:854	NM_002089	2920	C-X-C motif chemokine ligand 2	CXCL2	COVID-19	Influenza	0.045499	0.166903	1
NM_002982.3:123	NM_002982	6347	C-C motif chemokine ligand 2	CCL2	COVID-19	Control	0.0455805	0.089048	1
NM_003952.2:980	NM_003952	6199	ribosomal protein S6 kinase B2	RPS6KB2	COVID-19	Myocarditis	0.0456085	0.228943	1
NM_000759.2:160	NM_000759	1440	colony stimulating factor 3	CSF3	Influenza	Myocarditis	0.045617	0.253118	1
NM_001077693.3:168	NM_001077693	641700	endothelial cell surface expressed chemotaxis and apoptosis regulator	ECSCR	Influenza	Myocarditis	0.0456248	0.253118	1
NM_001167580.1:2154	NM_001167580	9899	synaptic vesicle glycoprotein 2B	SV2B	COVID-19	Control	0.0456293	0.089048	1
NM_003677.3:2091	NM_003677	8562	density regulated re-initiation and release factor	DENR	COVID-19	Control	0.0456327	0.089048	1
NM_000269.2:500	NM_000269	4830	NME/NM23 nucleoside diphosphate kinase 1	NME1	Influenza	Myocarditis	0.0457802	0.253118	1
NM_057179.2:482	NM_057179	117581	twist family bHLH transcription factor 2	TWIST2	COVID-19	Influenza	0.0457963	0.167189	1
NM_000063.3:1075	NM_000063	717	complement C2	C2	Influenza	Control	0.045965	0.10858	1
NM_177438.2:5060	NM_177438	23405	dicer 1, ribonuclease III	DICER1	Myocarditis	Control	0.0460247	0.173433	1
NM_005545.3:2072	NM_005545	3671	immunoglobulin superfamily containing leucine rich repeat	ISLR	Myocarditis	Control	0.0461459	0.173433	1
NM_003592.2:1487	NM_003592	8454	cullin 1	CUL1	COVID-19	Control	0.0463402	0.0901979	1
NM_002880.2:1990	NM_002880	5894	Raf-1 proto-oncogene, serine/threonine kinase	RAF1	Myocarditis	Control	0.0466081	0.173433	1
NM_003573.2:3644	NM_003573	8425	latent transforming growth factor beta binding protein 4	LTBP4	Influenza	Myocarditis	0.0467659	0.256708	1
NM_000295.4:760	NM_000295	5265	serpin family A member 1	SERPINA1	Myocarditis	Control	0.0467745	0.173433	1
NM_172350.1:365	NM_172350	4179	CD46 molecule	CD46	Myocarditis	Control	0.0467999	0.173433	1
NM_012279.2:2260	NM_012279	23567	zinc finger protein 346	ZNF346	COVID-19	Control	0.0468228	0.0909054	1
NM_005194.2:1420	NM_005194	1051	CCAAT/enhancer binding protein beta	CEBPB	COVID-19	Influenza	0.046871	0.170298	1
NM_000565.2:993	NM_000565	3570	interleukin 6 receptor	IL6R	COVID-19	Myocarditis	0.0469444	0.234108	1
NM_003095.2:225	NM_003095	6636	small nuclear ribonucleoprotein polypeptide F	SNRPF	Myocarditis	Control	0.0470713	0.173433	1
NM_001031683.2:1470	NM_001031683	3437	interferon induced protein with tetratricopeptide repeats 3	IFIT3	Influenza	Myocarditis	0.0472389	0.257309	1
NM_000618.3:491	NM_000618	3479	insulin like growth factor 1	IGF1	Myocarditis	Control	0.0472492	0.173433	1
NM_003810.2:115	NM_003810	8743	TNF superfamily member 10	TNFSF10	Influenza	Control	0.0474431	0.111725	1
NM_004322.3:963	NM_004322	572	BCL2 associated agonist of cell death	BAD	Myocarditis	Control	0.047491	0.173433	1
NM_004864.2:180	NM_004864	9518	growth differentiation factor 15	GDF15	Myocarditis	Control	0.0475066	0.173433	1
NM_020126.3:2443	NM_020126	56848	sphingosine kinase 2	SPHK2	COVID-19	Myocarditis	0.0475587	0.235632	1
NM_015293.1:7755	NM_015293	23345	spectrin repeat containing nuclear envelope protein 1	SYNE1	COVID-19	Influenza	0.0477017	0.172495	1
NM_002670.2:3261	NM_002670	5357	plastin 1	PLS1	Influenza	Myocarditis	0.0477926	0.257309	1
NM_013258.3:714	NM_013258	29108	PYD and CARD domain containing	PYCARD	Myocarditis	Control	0.0478576	0.173883	1
NM_022119.3:499	NM_022119	64063	protease, serine 22	PRSS22	Influenza	Myocarditis	0.0478872	0.257309	1
NM_003789.2:680	NM_003789	8717	TNFRSF1A associated via death domain	TRADD	COVID-19	Influenza	0.0479648	0.172628	1
NM_001449.4:1032	NM_001449	2273	four and a half LIM domains 1	FHL1	COVID-19	Control	0.0479689	0.0928942	1
NM_024896.2:852	NM_024896	79956	endoplasmic reticulum metallopeptidase 1	ERMP1	Myocarditis	Control	0.0482421	0.174131	1
NM_003829.4:6092	NM_003829	8777	multiple PDZ domain crumbs cell polarity complex component	MPDZ	Myocarditis	Control	0.0483823	0.174131	1
NM_005465.4:287	NM_005465	10000	AKT serine/threonine kinase 3	AKT3	Influenza	Myocarditis	0.0484626	0.25858	1
NM_183404.1:1110	NM_183404	5933	RB transcriptional corepressor like 1	RBL1	Myocarditis	Control	0.0488763	0.175025	1
NM_001733.4:760	NM_001733	715	complement C1r	C1R	COVID-19	Influenza	0.0488856	0.174464	1
NM_005408.2:320	NM_005408	6357	C-C motif chemokine ligand 13	CCL13	COVID-19	Myocarditis	0.0488932	0.239809	1
NM_003131.2:4040	NM_003131	6722	serum response factor	SRF	Influenza	Myocarditis	0.0489296	0.259259	1
NM_002467.3:1610	NM_002467	4609	MYC proto-oncogene, bHLH transcription factor	MYC	COVID-19	Influenza	0.0489322	0.174464	1
NM_005343.2:396	NM_005343	3265	HRas proto-oncogene, GTPase	HRAS	COVID-19	Control	0.048955	0.0945638	1
NM_199511.1:3235	NM_199511	151887	coiled-coil domain containing 80	CCDC80	COVID-19	Myocarditis	0.0490305	0.239809	1
XM_006711928.1:724	XM_006711928			EMILIN1	Myocarditis	Control	0.0490897	0.175025	1
NM_172127.1:505	NM_172127	817	calcium/calmodulin dependent protein kinase II delta	CAMK2D	Influenza	Control	0.0493733	0.115562	1
NM_001018074.1:1000	NM_001018074	2908	nuclear receptor subfamily 3 group C member 1	NR3C1	Influenza	Control	0.0493749	0.115562	1
NM_005445.3:3525	NM_005445	9126	structural maintenance of chromosomes 3	SMC3	COVID-19	Control	0.0494162	0.0952136	1
NM_005408.2:320	NM_005408	6357	C-C motif chemokine ligand 13	CCL13	COVID-19	Influenza	0.0494471	0.174878	1
NM_017617.3:735	NM_017617	4851	notch 1	NOTCH1	COVID-19	Myocarditis	0.0494536	0.240338	1
NM_000961.3:1409	NM_000961	5740	prostaglandin I2 synthase	PTGIS	Myocarditis	Control	0.0494657	0.175546	1
NM_003862.1:850	NM_003862	8817	fibroblast growth factor 18	FGF18	COVID-19	Influenza	0.0495069	0.174878	1
NM_001299.4:496	NM_001299	1264	calponin 1	CNN1	Influenza	Control	0.0496912	0.115946	1
NM_001753.3:434	NM_001753	857	caveolin 1	CAV1	COVID-19	Control	0.0498097	0.0957299	1
NM_002214.2:2609	NM_002214	3696	integrin subunit beta 8	ITGB8	Myocarditis	Control	0.0500971	0.176563	1
NM_001145.4:949	NM_001145	283	angiogenin	ANG	COVID-19	Myocarditis	0.0501626	0.242241	1
NM_031902.3:390	NM_031902	64969	mitochondrial ribosomal protein S5	MRPS5	Myocarditis	Control	0.050215	0.176563	1
NM_001165413.1:1670	NM_001165413	5054	serpin family E member 1	SERPINE1	Influenza	Myocarditis	0.0502749	0.26455	1
NM_022078.2:1685	NM_022078	63906	G-patch domain containing 3	GPATCH3	Influenza	Control	0.0502975	0.116933	1
NM_002837.3:2625	NM_002837	5787	protein tyrosine phosphatase, receptor type B	PTPRB	Influenza	Control	0.0504993	0.116933	1
NM_032364.5:1166	NM_032364	85406	DnaJ heat shock protein family (Hsp40) member C14	DNAJC14	Influenza	Control	0.0505738	0.116933	1
NM_002880.2:1990	NM_002880	5894	Raf-1 proto-oncogene, serine/threonine kinase	RAF1	Influenza	Control	0.0507924	0.117083	1
NM_003883.2:1455	NM_003883	8841	histone deacetylase 3	HDAC3	Influenza	Myocarditis	0.050812	0.265135	1
NM_001228.4:301	NM_001228	841	caspase 8	CASP8	Myocarditis	Control	0.0508473	0.177587	1
NM_003804.3:710	NM_003804	8737	receptor interacting serine/threonine kinase 1	RIPK1	COVID-19	Myocarditis	0.0509281	0.244391	1
NM_005100.3:640	NM_005100	9590	A-kinase anchoring protein 12	AKAP12	Myocarditis	Control	0.0509719	0.177587	1
NM_001025366.1:1325	NM_001025366	7422	vascular endothelial growth factor A	VEGFA	Influenza	Myocarditis	0.051353	0.265135	1
NM_003212.2:1567	NM_003212	6997	teratocarcinoma-derived growth factor 1	TDGF1	COVID-19	Myocarditis	0.0514128	0.245175	1
NM_033395.1:3775	NM_033395	85459	centrosomal protein 295	CEP295	Influenza	Myocarditis	0.051625	0.265135	1
NM_005611.3:1310	NM_005611	5934	RB transcriptional corepressor like 2	RBL2	Myocarditis	Control	0.0517424	0.178104	1
NM_015293.1:7755	NM_015293	23345	spectrin repeat containing nuclear envelope protein 1	SYNE1	Myocarditis	Control	0.0517432	0.178104	1
NM_014059.2:765	NM_014059	28984	regulator of cell cycle	RGCC	Myocarditis	Control	0.0518206	0.178104	1
NM_015704.2:2880	NM_015704	27351	desumoylating isopeptidase 1	DESI1	Influenza	Control	0.0521145	0.119769	1
NM_001449.4:1032	NM_001449	2273	four and a half LIM domains 1	FHL1	Influenza	Myocarditis	0.0521157	0.265135	1
NM_002124.1:985	NM_002124	3123	major histocompatibility complex, class II, DR beta 1	HLA-DRB1	COVID-19	Influenza	0.0522422	0.183039	1
NM_001753.3:434	NM_001753	857	caveolin 1	CAV1	COVID-19	Influenza	0.0522969	0.183039	1
NM_000389.2:1975	NM_000389	1026	cyclin dependent kinase inhibitor 1A	CDKN1A	Influenza	Control	0.0523508	0.119951	1
NM_006274.2:401	NM_006274	6363	C-C motif chemokine ligand 19	CCL19	Influenza	Myocarditis	0.0524461	0.265135	1
NM_002410.4:1233	NM_002410	4249	mannosyl (alpha-1,6-)-glycoprotein beta-1,6-N-acetyl-glucosaminyltransferase	MGAT5	Influenza	Myocarditis	0.0524899	0.265135	1
NM_002104.2:700	NM_002104	3003	granzyme K	GZMK	Influenza	Control	0.0526204	0.120196	1
NM_001263.3:3052	NM_001263	1040	CDP-diacylglycerol synthase 1	CDS1	COVID-19	Control	0.0527602	0.101146	1
NM_005417.3:1410	NM_005417	6714	SRC proto-oncogene, non-receptor tyrosine kinase	SRC	Influenza	Control	0.0527727	0.120196	1
NM_016639.1:575	NM_016639	51330	TNF receptor superfamily member 12A	TNFRSF12A	Influenza	Myocarditis	0.0528185	0.265135	1
NM_001846.2:1150	NM_001846	1284	collagen type IV alpha 2 chain	COL4A2	Myocarditis	Control	0.0528663	0.179509	1
NM_053276.3:604	NM_053276	5212	vitrin	VIT	COVID-19	Myocarditis	0.0531177	0.248511	1
NM_004864.2:180	NM_004864	9518	growth differentiation factor 15	GDF15	COVID-19	Influenza	0.0532113	0.185389	1
NM_002231.3:1211	NM_002231	3732	CD82 molecule	CD82	Myocarditis	Control	0.0532351	0.179509	1
NM_016274.4:475	NM_016274	51177	pleckstrin homology domain containing O1	PLEKHO1	Myocarditis	Control	0.0533359	0.179509	1
NM_016274.4:475	NM_016274	51177	pleckstrin homology domain containing O1	PLEKHO1	COVID-19	Myocarditis	0.0533405	0.248511	1
NM_004850.3:3140	NM_004850	9475	Rho associated coiled-coil containing protein kinase 2	ROCK2	Myocarditis	Control	0.0533837	0.179509	1
NM_003183.4:1595	NM_003183	6868	ADAM metallopeptidase domain 17	ADAM17	Myocarditis	Control	0.0534056	0.179509	1
NM_000267.2:1035	NM_000267	4763	neurofibromin 1	NF1	COVID-19	Myocarditis	0.0535638	0.248511	1
NM_182692.1:340	NM_182692	6733	SRSF protein kinase 2	SRPK2	COVID-19	Myocarditis	0.0535854	0.248511	1
NM_001150.1:2670	NM_001150	290	alanyl aminopeptidase, membrane	ANPEP	COVID-19	Myocarditis	0.053741	0.248511	1
NR_046324.1:194	NR_046324	1139	cholinergic receptor nicotinic alpha 7 subunit	CHRNA7	Influenza	Control	0.0538968	0.122111	1
NM_001735.2:2592	NM_001735	727	complement C5	C5	Influenza	Myocarditis	0.0539239	0.268915	1
NM_022740.4:10305	NM_022740	28996	homeodomain interacting protein kinase 2	HIPK2	Influenza	Control	0.0539335	0.122111	1
NM_012293.1:1960	NM_012293	7837	peroxidasin	PXDN	COVID-19	Control	0.053945	0.103158	1
NM_015213.2:4604	NM_015213	23258	DENN domain containing 5A	DENND5A	Myocarditis	Control	0.054001	0.180139	1
NM_000138.3:6420	NM_000138	2200	fibrillin 1	FBN1	Myocarditis	Control	0.0540654	0.180139	1
NM_003380.2:694	NM_003380	7431	vimentin	VIM	Influenza	Control	0.0541058	0.122138	1
NM_014467.2:1420	NM_014467	27286	sushi repeat containing protein, X-linked 2	SRPX2	Influenza	Control	0.0543745	0.122383	1
NM_005359.3:1370	NM_005359	4089	SMAD family member 4	SMAD4	Influenza	Myocarditis	0.0545695	0.27022	1
NM_012232.5:86	NM_012232	284119	caveolae associated protein 1	PTRF	Myocarditis	Control	0.0547259	0.181547	1
NM_015194.1:616	NM_015194	4642	myosin ID	MYO1D	Influenza	Myocarditis	0.0548939	0.27022	1
NM_181504.2:1105	NM_181504	5295	phosphoinositide-3-kinase regulatory subunit 1	PIK3R1	COVID-19	Myocarditis	0.05527	0.253738	1
NM_000041.2:96	NM_000041	348	apolipoprotein E	APOE	COVID-19	Influenza	0.055333	0.191482	1
NM_178190.2:334	NM_178190	93974	ATPase inhibitory factor 1	ATPIF1	COVID-19	Influenza	0.0554739	0.191482	1
NM_012243.1:605	NM_012243	23443	solute carrier family 35 member A3	SLC35A3	COVID-19	Myocarditis	0.0555363	0.253738	1
NM_002593.3:1258	NM_002593	5118	procollagen C-endopeptidase enhancer	PCOLCE	Myocarditis	Control	0.0555469	0.183473	1
NM_001128204.1:3004	NM_001128204	23213	sulfatase 1	SULF1	COVID-19	Influenza	0.0557128	0.191482	1
NM_000565.2:993	NM_000565	3570	interleukin 6 receptor	IL6R	Influenza	Control	0.0557676	0.125149	1
NM_005900.2:1850	NM_005900	4086	SMAD family member 1	SMAD1	COVID-19	Control	0.0557899	0.106419	1
NM_021978.3:1405	NM_021978	6768	suppression of tumorigenicity 14	ST14	Influenza	Control	0.056169	0.12568	1
NM_003333.3:288	NM_003333	7311	ubiquitin A-52 residue ribosomal protein fusion product 1	UBA52	COVID-19	Influenza	0.0561749	0.192204	1
NM_001039802.1:390	NM_001039802	998	cell division cycle 42	CDC42	Influenza	Myocarditis	0.0562087	0.272656	1
NM_004867.4:988	NM_004867	9452	integral membrane protein 2A	ITM2A	COVID-19	Myocarditis	0.0563907	0.253756	1
NM_001263.3:3052	NM_001263	1040	CDP-diacylglycerol synthase 1	CDS1	Influenza	Myocarditis	0.0564584	0.272656	1
NM_004103.3:735	NM_004103	2185	protein tyrosine kinase 2 beta	PTK2B	Influenza	Myocarditis	0.0564608	0.272656	1
NM_033395.1:3775	NM_033395	85459	centrosomal protein 295	CEP295	COVID-19	Influenza	0.0565327	0.192369	1
NM_182734.1:170	NM_182734	23236	phospholipase C beta 1	PLCB1	COVID-19	Myocarditis	0.0566068	0.253756	1
NM_032364.5:1166	NM_032364	85406	DnaJ heat shock protein family (Hsp40) member C14	DNAJC14	COVID-19	Influenza	0.0567274	0.192369	1
NM_001350.3:1875	NM_001350	1616	death domain associated protein	DAXX	COVID-19	Myocarditis	0.0567672	0.253756	1
NM_002607.5:2460	NM_002607	5154	platelet derived growth factor subunit A	PDGFA	Myocarditis	Control	0.0568204	0.186871	1
NM_015103.2:3711	NM_015103	23129	plexin D1	PLXND1	Influenza	Control	0.0570338	0.12665	1
NM_002293.3:4915	NM_002293	3915	laminin subunit gamma 1	LAMC1	Influenza	Control	0.0570414	0.12665	1
NM_004850.3:3140	NM_004850	9475	Rho associated coiled-coil containing protein kinase 2	ROCK2	Influenza	Control	0.0571002	0.12665	1
NM_003469.3:1400	NM_003469	7857	secretogranin II	SCG2	COVID-19	Myocarditis	0.0571617	0.253756	1
NM_001145.4:949	NM_001145	283	angiogenin	ANG	Myocarditis	Control	0.0573363	0.18761	1
NM_005027.2:3100	NM_005027	5296	phosphoinositide-3-kinase regulatory subunit 2	PIK3R2	Influenza	Control	0.0573905	0.126924	1
NM_024756.2:3040	NM_024756	79812	multimerin 2	MMRN2	COVID-19	Myocarditis	0.0575045	0.253756	1
NM_003199.1:1455	NM_003199	6925	transcription factor 4	TCF4	COVID-19	Myocarditis	0.0575358	0.253756	1
NM_002989.2:180	NM_002989	6366	C-C motif chemokine ligand 21	CCL21	Myocarditis	Control	0.057537	0.18761	1
NM_000393.3:4075	NM_000393	1290	collagen type V alpha 2 chain	COL5A2	Influenza	Control	0.0577314	0.127309	1
NM_002880.3:1444	NM_002880	5894	Raf-1 proto-oncogene, serine/threonine kinase	RAF1.1	COVID-19	Control	0.0578482	0.11007	1
NM_001167580.1:2154	NM_001167580	9899	synaptic vesicle glycoprotein 2B	SV2B	COVID-19	Influenza	0.058094	0.196132	1
NM_001848.2:3665	NM_001848	1291	collagen type VI alpha 1 chain	COL6A1	Influenza	Myocarditis	0.0583123	0.278946	1
NM_022739.3:2605	NM_022739	64750	SMAD specific E3 ubiquitin protein ligase 2	SMURF2	Influenza	Myocarditis	0.0584946	0.278946	1
NM_002160.3:1215	NM_002160	3371	tenascin C	TNC	Myocarditis	Control	0.0585038	0.189212	1
NM_013230.2:1859	NM_013230	100133941	CD24 molecule	CD24	Myocarditis	Control	0.0585243	0.189212	1
NM_001937.3:1510	NM_001937	1805	dermatopontin	DPT	COVID-19	Influenza	0.0586015	0.196973	1
NM_024164.5:521	NM_024164	64499	tryptase beta 2 (gene/pseudogene)	TPSB2	Myocarditis	Control	0.0589589	0.189813	1
NM_006702.3:3941	NM_006702	10908	patatin like phospholipase domain containing 6	PNPLA6	Influenza	Control	0.0591907	0.130151	1
NM_001511.1:742	NM_001511	2919	C-X-C motif chemokine ligand 1	CXCL1	COVID-19	Control	0.0595964	0.113114	1
NM_006182.2:1706	NM_006182	4921	discoidin domain receptor tyrosine kinase 2	DDR2	Influenza	Myocarditis	0.0596187	0.282541	1
NM_005795.3:1585	NM_005795	10203	calcitonin receptor like receptor	CALCRL	Myocarditis	Control	0.0597391	0.191516	1
NM_172350.1:365	NM_172350	4179	CD46 molecule	CD46	COVID-19	Influenza	0.0598145	0.199894	1
NM_000601.4:550	NM_000601	3082	hepatocyte growth factor	HGF	COVID-19	Control	0.0599881	0.113575	1
NM_001039802.1:390	NM_001039802	998	cell division cycle 42	CDC42	COVID-19	Influenza	0.0599943	0.199894	1
NM_005901.5:1678	NM_005901	4087	SMAD family member 2	SMAD2	Myocarditis	Control	0.0602193	0.192248	1
NM_002625.2:564	NM_002625	5207	6-phosphofructo-2-kinase/fructose-2,6-biphosphatase 1	PFKFB1	COVID-19	Myocarditis	0.0602793	0.263104	1
NM_020405.4:900	NM_020405	57125	plexin domain containing 1	PLXDC1	COVID-19	Myocarditis	0.0603449	0.263104	1
NM_022485.3:720	NM_022485	64419	myotubularin related protein 14	MTMR14	COVID-19	Influenza	0.0605912	0.201005	1
NM_001331.2:146	NM_001331	1500	catenin delta 1	CTNND1	Myocarditis	Control	0.0606751	0.192896	1
NM_001846.2:1150	NM_001846	1284	collagen type IV alpha 2 chain	COL4A2	Influenza	Control	0.0607576	0.133041	1
NM_000945.3:2385	NM_000945	5534	protein phosphatase 3 regulatory subunit B, alpha	PPP3R1	Influenza	Control	0.0608538	0.133041	1
NM_002837.3:2625	NM_002837	5787	protein tyrosine phosphatase, receptor type B	PTPRB	COVID-19	Control	0.060983	0.115173	1
NM_003247.2:4460	NM_003247	7058	thrombospondin 2	THBS2	COVID-19	Influenza	0.0611485	0.201975	1
NM_001087.3:412	NM_001087	14	angio associated migratory cell protein	AAMP	Influenza	Myocarditis	0.0613635	0.286645	1
NM_033141.2:4930	NM_033141	4293	mitogen-activated protein kinase kinase kinase 9	MAP3K9	Influenza	Myocarditis	0.0614011	0.286645	1
NM_152852.2:146	NM_152852	64231	membrane spanning 4-domains A6A	MS4A6A	Myocarditis	Control	0.0616965	0.194639	1
NM_006068.2:2530	NM_006068	10333	toll like receptor 6	TLR6	Influenza	Myocarditis	0.0617419	0.286645	1
NM_024107.2:1485	NM_024107	79089	transmembrane and ubiquitin like domain containing 2	TMUB2	Myocarditis	Control	0.0618923	0.194639	1
NM_003263.3:545	NM_003263	7096	toll like receptor 1	TLR1	COVID-19	Control	0.0619268	0.116625	1
NM_000090.3:180	NM_000090	1281	collagen type III alpha 1 chain	COL3A1	COVID-19	Myocarditis	0.0619579	0.265874	1
NM_004530.2:2360	NM_004530	4313	matrix metallopeptidase 2	MMP2	COVID-19	Myocarditis	0.0620105	0.265874	1
NM_001620.2:14454	NM_001620	79026	AHNAK nucleoprotein	AHNAK	COVID-19	Myocarditis	0.0620257	0.265874	1
NM_001647.3:613	NM_001647	347	apolipoprotein D	APOD	COVID-19	Influenza	0.0620278	0.203585	1
NM_005611.3:1310	NM_005611	5934	RB transcriptional corepressor like 2	RBL2	COVID-19	Control	0.0620574	0.116625	1
NM_007008.2:275	NM_007008	57142	reticulon 4	RTN4	Influenza	Myocarditis	0.062098	0.286645	1
NM_002416.1:1975	NM_002416	4283	C-X-C motif chemokine ligand 9	CXCL9	COVID-19	Influenza	0.0622123	0.203585	1
NM_001122821.1:2385	NM_001122821	6418	SET nuclear proto-oncogene	SET	Myocarditis	Control	0.0622255	0.194639	1
NM_002880.3:1444	NM_002880	5894	Raf-1 proto-oncogene, serine/threonine kinase	RAF1.1	Influenza	Myocarditis	0.0623631	0.286645	1
NM_004342.6:3862	NM_004342	800	caldesmon 1	CALD1	COVID-19	Myocarditis	0.0623975	0.265974	1
NM_001031683.2:1470	NM_001031683	3437	interferon induced protein with tetratricopeptide repeats 3	IFIT3	Myocarditis	Control	0.0624009	0.194639	1
NM_000474.3:393	NM_000474	7291	twist family bHLH transcription factor 1	TWIST1	COVID-19	Influenza	0.0624363	0.203585	1
NM_006487.2:965	NM_006487	2192	fibulin 1	FBLN1	COVID-19	Control	0.0626748	0.117496	1
NM_005545.3:2072	NM_005545	3671	immunoglobulin superfamily containing leucine rich repeat	ISLR	Influenza	Myocarditis	0.0627569	0.286728	1
NM_001159597.1:216	NM_001159597	26751	SH3 and SYLF domain containing 1	SH3YL1	COVID-19	Influenza	0.0627717	0.203808	1
NM_153831.2:965	NM_153831	5747	protein tyrosine kinase 2	PTK2.1	Myocarditis	Control	0.0628868	0.194639	1
NM_032801.3:890	NM_032801	83700	junctional adhesion molecule 3	JAM3	COVID-19	Myocarditis	0.0629666	0.266909	1
NM_000093.3:6345	NM_000093	1289	collagen type V alpha 1 chain	COL5A1	COVID-19	Control	0.0629805	0.11778	1
NM_007111.4:1826	NM_007111	7027	transcription factor Dp-1	TFDP1	Myocarditis	Control	0.0630524	0.194639	1
NM_000267.2:1035	NM_000267	4763	neurofibromin 1	NF1	Influenza	Control	0.0631094	0.137578	1
NM_002206.1:1170	NM_002206	3679	integrin subunit alpha 7	ITGA7	Myocarditis	Control	0.0631804	0.194639	1
NM_002207.2:2380	NM_002207	3680	integrin subunit alpha 9	ITGA9	COVID-19	Influenza	0.0631984	0.204324	1
NM_003118.2:910	NM_003118	6678	secreted protein acidic and cysteine rich	SPARC	Influenza	Myocarditis	0.0632618	0.286872	1
NM_005424.2:2610	NM_005424	7075	tyrosine kinase with immunoglobulin like and EGF like domains 1	TIE1	Myocarditis	Control	0.0633349	0.194639	1
NM_003638.1:1215	NM_003638	8516	integrin subunit alpha 8	ITGA8	COVID-19	Influenza	0.0635114	0.204469	1
NM_002481.3:7480	NM_002481	4660	protein phosphatase 1 regulatory subunit 12B	PPP1R12B	Myocarditis	Control	0.0635191	0.194639	1
NM_001558.2:150	NM_001558	3587	interleukin 10 receptor subunit alpha	IL10RA	Influenza	Myocarditis	0.0635404	0.286872	1
NM_002744.4:771	NM_002744	5590	protein kinase C zeta	PRKCZ	Influenza	Control	0.0635436	0.13813	1
NM_001040092.2:1980	NM_001040092	5168	ectonucleotide pyrophosphatase/phosphodiesterase 2	ENPP2	COVID-19	Control	0.0642008	0.119768	1
NM_004095.3:363	NM_004095	1978	eukaryotic translation initiation factor 4E binding protein 1	EIF4EBP1	Influenza	Myocarditis	0.0642206	0.287576	1
NM_001848.2:3665	NM_001848	1291	collagen type VI alpha 1 chain	COL6A1	COVID-19	Myocarditis	0.0642776	0.27096	1
NM_002705.4:2435	NM_002705	5493	periplakin	PPL	COVID-19	Control	0.0645174	0.120065	1
NM_181349.1:5162	NM_181349	57154	SMAD specific E3 ubiquitin protein ligase 1	SMURF1	Myocarditis	Control	0.0645559	0.196787	1
NM_005985.2:63	NM_005985	6615	snail family transcriptional repressor 1	SNAI1	COVID-19	Influenza	0.0646455	0.20642	1
NM_022965.2:3170	NM_022965	2261	fibroblast growth factor receptor 3	FGFR3	COVID-19	Influenza	0.0646586	0.20642	1
NM_138735.2:1095	NM_138735	9378	neurexin 1	NRXN1	Myocarditis	Control	0.0649231	0.196787	1
NM_002467.3:1610	NM_002467	4609	MYC proto-oncogene, bHLH transcription factor	MYC	Influenza	Myocarditis	0.0650935	0.287576	1
NM_001558.2:150	NM_001558	3587	interleukin 10 receptor subunit alpha	IL10RA	Myocarditis	Control	0.0651811	0.196787	1
NM_002011.3:1585	NM_002011	2264	fibroblast growth factor receptor 4	FGFR4	Myocarditis	Control	0.0652518	0.196787	1
NM_004369.3:2782	NM_004369	1293	collagen type VI alpha 3 chain	COL6A3	Influenza	Myocarditis	0.0653402	0.287576	1
NM_003952.2:980	NM_003952	6199	ribosomal protein S6 kinase B2	RPS6KB2	COVID-19	Influenza	0.0653685	0.207247	1
NM_019074.2:893	NM_019074	54567	delta like canonical Notch ligand 4	DLL4	COVID-19	Myocarditis	0.0653879	0.274126	1
NM_000450.2:1505	NM_000450	6401	selectin E	SELE	COVID-19	Influenza	0.0654606	0.207247	1
NM_203339.2:1376	NM_203339			CLU	Influenza	Myocarditis	0.0655011	0.287576	1
NM_012289.3:561	NM_012289	9817	kelch like ECH associated protein 1	KEAP1	COVID-19	Myocarditis	0.0657814	0.274269	1
NM_000211.2:520	NM_000211	3689	integrin subunit beta 2	ITGB2	Myocarditis	Control	0.0659109	0.197992	1
NM_004083.4:40	NM_004083	1649	DNA damage inducible transcript 3	DDIT3	Influenza	Myocarditis	0.0659439	0.287576	1
NM_003821.5:1695	NM_003821	8767	receptor interacting serine/threonine kinase 2	RIPK2	Influenza	Myocarditis	0.0659577	0.287576	1
NM_005486.2:685	NM_005486	10040	target of myb1 like 1 membrane trafficking protein	TOM1L1	Myocarditis	Control	0.0662906	0.198352	1
NM_000491.3:819	NM_000491	713	complement C1q B chain	C1QB	COVID-19	Control	0.0664511	0.123363	1
NM_006274.2:401	NM_006274	6363	C-C motif chemokine ligand 19	CCL19	Myocarditis	Control	0.0666306	0.19859	1
NM_181501.1:1875	NM_181501	3672	integrin subunit alpha 1	ITGA1	COVID-19	Myocarditis	0.0666339	0.275372	1
NM_006869.2:570	NM_006869	11033	ArfGAP with dual PH domains 1	ADAP1	Influenza	Control	0.0666813	0.144539	1
NM_003254.2:329	NM_003254	7076	TIMP metallopeptidase inhibitor 1	TIMP1	COVID-19	Myocarditis	0.0667677	0.275372	1
NM_002996.3:140	NM_002996	6376	C-X3-C motif chemokine ligand 1	CX3CL1	COVID-19	Influenza	0.0667733	0.210056	1
NM_004850.3:3140	NM_004850	9475	Rho associated coiled-coil containing protein kinase 2	ROCK2	COVID-19	Influenza	0.0668986	0.210056	1
NM_002852.3:1152	NM_002852	5806	pentraxin 3	PTX3	Myocarditis	Control	0.0673232	0.199874	1
NM_004864.2:180	NM_004864	9518	growth differentiation factor 15	GDF15	Influenza	Myocarditis	0.0674417	0.292375	1
NM_033395.1:3775	NM_033395	85459	centrosomal protein 295	CEP295	Influenza	Control	0.0675668	0.146044	1
NM_001114309.1:460	NM_001114309	1999	E74 like ETS transcription factor 3	ELF3	COVID-19	Influenza	0.0676696	0.211003	1
NM_004530.2:2360	NM_004530	4313	matrix metallopeptidase 2	MMP2	COVID-19	Control	0.06772	0.125414	1
NM_003199.1:1455	NM_003199	6925	transcription factor 4	TCF4	COVID-19	Influenza	0.0677531	0.211003	1
NM_005343.2:396	NM_005343	3265	HRas proto-oncogene, GTPase	HRAS	COVID-19	Influenza	0.0680427	0.211043	1
NM_001428.2:1689	NM_001428	2023	enolase 1	ENO1	COVID-19	Control	0.0681333	0.125799	1
NM_003789.2:680	NM_003789	8717	TNFRSF1A associated via death domain	TRADD	COVID-19	Control	0.0682578	0.125799	1
NM_016205.2:2596	NM_016205	56034	platelet derived growth factor C	PDGFC	Myocarditis	Control	0.0682829	0.201938	1
NM_001105250.1:2286	NM_001105250	9369	neurexin 3	NRXN3	Influenza	Myocarditis	0.0684506	0.294325	1
NM_001664.2:1230	NM_001664	387	ras homolog family member A	RHOA	Influenza	Control	0.068499	0.147252	1
NM_003104.4:1345	NM_003104	6652	sorbitol dehydrogenase	SORD	Influenza	Control	0.0685116	0.147252	1
NM_024021.2:800	NM_024021	51338	membrane spanning 4-domains A4A	MS4A4A	Myocarditis	Control	0.0685919	0.202068	1
NM_032470.3:1621	NM_032470	7148	tenascin XB	TNXB	Influenza	Control	0.0687988	0.147454	1
NM_016232.4:700	NM_016232	9173	interleukin 1 receptor like 1	IL1RL1	Influenza	Myocarditis	0.068941	0.294325	1
NM_005919.2:373	NM_005919	4207	BORCS8-MEF2B readthrough	MEF2BNB-MEF2B	Myocarditis	Control	0.068987	0.20245	1
NM_012340.3:1815	NM_012340	4773	nuclear factor of activated T-cells 2	NFATC2	Influenza	Myocarditis	0.0692908	0.294325	1
NM_020848.2:7395	NM_020848	57608	junctional cadherin 5 associated	KIAA1462	Myocarditis	Control	0.0693564	0.202754	1
NM_001159597.1:216	NM_001159597	26751	SH3 and SYLF domain containing 1	SH3YL1	Influenza	Myocarditis	0.0696959	0.294325	1
NM_018695.2:3675	NM_018695	55914	erbb2 interacting protein	ERBB2IP	COVID-19	Control	0.0697157	0.128176	1
NM_001540.3:374	NM_001540	3315	heat shock protein family B (small) member 1	HSPB1	Influenza	Control	0.0697286	0.149028	1
NM_002010.2:1565	NM_002010	2254	fibroblast growth factor 9	FGF9	Influenza	Myocarditis	0.069983	0.294325	1
NM_006350.2:575	NM_006350	10468	follistatin	FST	COVID-19	Control	0.0701986	0.128381	1
NM_015103.2:3711	NM_015103	23129	plexin D1	PLXND1	COVID-19	Control	0.0702167	0.128381	1
NM_001267.2:810	NM_001267	1101	chondroadherin	CHAD	Myocarditis	Control	0.0702539	0.203932	1
NM_006096.2:565	NM_006096	10397	N-myc downstream regulated 1	NDRG1	Myocarditis	Control	0.0702939	0.203932	1
NM_022740.4:10305	NM_022740	28996	homeodomain interacting protein kinase 2	HIPK2	COVID-19	Control	0.0703319	0.128381	1
NM_000300.2:715	NM_000300	5320	phospholipase A2 group IIA	PLA2G2A	COVID-19	Myocarditis	0.0703746	0.285903	1
NM_006096.2:565	NM_006096	10397	N-myc downstream regulated 1	NDRG1	COVID-19	Myocarditis	0.0703929	0.285903	1
NM_003248.3:985	NM_003248	7060	thrombospondin 4	THBS4	Influenza	Myocarditis	0.0704405	0.294325	1
NM_003808.3:810	NM_003808	8741	TNF superfamily member 13	TNFSF13	COVID-19	Myocarditis	0.0705761	0.285903	1
NM_001428.2:1689	NM_001428	2023	enolase 1	ENO1	Influenza	Control	0.0706298	0.150529	1
NM_005486.2:685	NM_005486	10040	target of myb1 like 1 membrane trafficking protein	TOM1L1	Influenza	Myocarditis	0.0706316	0.294325	1
NM_004612.2:4280	NM_004612	7046	transforming growth factor beta receptor 1	TGFBR1	COVID-19	Control	0.0707088	0.128651	1
NM_003265.2:230	NM_003265	7098	toll like receptor 3	TLR3	COVID-19	Control	0.0708171	0.128651	1
NM_170679.2:630	NM_170679	6500	S-phase kinase associated protein 1	SKP1	COVID-19	Myocarditis	0.0708201	0.285903	1
NM_025079.2:2140	NM_025079	80149	zinc finger CCCH-type containing 12A	ZC3H12A	Influenza	Control	0.0708257	0.150529	1
NM_005465.4:287	NM_005465	10000	AKT serine/threonine kinase 3	AKT3	Myocarditis	Control	0.070867	0.203991	1
NM_000577.3:480	NM_000577	3557	interleukin 1 receptor antagonist	IL1RN.1	Influenza	Myocarditis	0.0709775	0.294325	1
NM_001129.3:3170	NM_001129	165	AE binding protein 1	AEBP1	COVID-19	Influenza	0.0712218	0.220009	1
NM_001400.4:802	NM_001400	1901	sphingosine-1-phosphate receptor 1	S1PR1	Myocarditis	Control	0.0713054	0.203991	1
NM_002954.5:650	NM_002954	6233	ribosomal protein S27a	RPS27A	Influenza	Myocarditis	0.071479	0.294803	1
NM_005041.3:2120	NM_005041	5551	perforin 1	PRF1	COVID-19	Myocarditis	0.0715517	0.286476	1
NM_178812.3:828	NM_178812	92140	metadherin	MTDH	Myocarditis	Control	0.0716622	0.203991	1
NM_004103.3:735	NM_004103	2185	protein tyrosine kinase 2 beta	PTK2B	Influenza	Control	0.0717035	0.151972	1
NM_001565.1:40	NM_001565	3627	C-X-C motif chemokine ligand 10	CXCL10	COVID-19	Influenza	0.0718363	0.221013	1
NM_005985.2:63	NM_005985	6615	snail family transcriptional repressor 1	SNAI1	Influenza	Myocarditis	0.0720229	0.295449	1
NM_002755.2:970	NM_002755	5604	mitogen-activated protein kinase kinase 1	MAP2K1	Myocarditis	Control	0.0720372	0.203991	1
NM_015136.2:95	NM_015136	23166	stabilin 1	STAB1	Myocarditis	Control	0.0720527	0.203991	1
NM_000616.3:835	NM_000616	920	CD4 molecule	CD4	Myocarditis	Control	0.0720936	0.203991	1
NM_005587.2:840	NM_005587	4205	myocyte enhancer factor 2A	MEF2A	Influenza	Control	0.072309	0.152741	1
NM_001199140.1:3564	NM_001199140	83607	AMMECR1 like	AMMECR1L	COVID-19	Myocarditis	0.0724251	0.286476	1
NM_000477.5:855	NM_000477	213	albumin	ALB	Myocarditis	Control	0.0724346	0.203991	1
NM_002124.1:985	NM_002124	3123	major histocompatibility complex, class II, DR beta 1	HLA-DRB1	Myocarditis	Control	0.0724529	0.203991	1
NM_000029.3:1711	NM_000029	183	angiotensinogen	AGT	Influenza	Control	0.0724835	0.152741	1
NM_001511.1:742	NM_001511	2919	C-X-C motif chemokine ligand 1	CXCL1	COVID-19	Myocarditis	0.0725211	0.286476	1
NM_001160103.1:2690	NM_001160103	79882	zinc finger CCCH-type containing 14	ZC3H14	COVID-19	Control	0.0726143	0.131603	1
NM_001150.1:2670	NM_001150	290	alanyl aminopeptidase, membrane	ANPEP	Influenza	Control	0.0726669	0.152741	1
NM_003104.4:1345	NM_003104	6652	sorbitol dehydrogenase	SORD	COVID-19	Control	0.0728007	0.131628	1
NM_022078.2:1685	NM_022078	63906	G-patch domain containing 3	GPATCH3	COVID-19	Influenza	0.0728069	0.223099	1
NM_001142633.1:3335	NM_001142633	23533	phosphoinositide-3-kinase regulatory subunit 5	PIK3R5	COVID-19	Myocarditis	0.0728316	0.286476	1
NM_138957.2:430	NM_138957	5594	mitogen-activated protein kinase 1	MAPK1	COVID-19	Myocarditis	0.0729514	0.286476	1
NM_002983.2:159	NM_002983	6348	C-C motif chemokine ligand 3	CCL3	COVID-19	Control	0.0731279	0.131907	1
NM_001174071.1:790	NM_001174071	256987	serine incorporator 5	SERINC5	COVID-19	Influenza	0.0731359	0.223211	1
NM_000089.3:2635	NM_000089	1278	collagen type I alpha 2 chain	COL1A2	COVID-19	Myocarditis	0.0732148	0.286476	1
NM_003952.2:980	NM_003952	6199	ribosomal protein S6 kinase B2	RPS6KB2	Influenza	Myocarditis	0.0733161	0.297773	1
NM_001087.3:412	NM_001087	14	angio associated migratory cell protein	AAMP	Myocarditis	Control	0.0733528	0.205653	1
NM_000576.2:840	NM_000576	3553	interleukin 1 beta	IL1B	Influenza	Myocarditis	0.0735096	0.297773	1
NM_002989.2:180	NM_002989	6366	C-C motif chemokine ligand 21	CCL21	Influenza	Myocarditis	0.0738024	0.297773	1
NM_002410.4:1233	NM_002410	4249	mannosyl (alpha-1,6-)-glycoprotein beta-1,6-N-acetyl-glucosaminyltransferase	MGAT5	COVID-19	Control	0.0738303	0.13286	1
NM_182692.1:340	NM_182692	6733	SRSF protein kinase 2	SRPK2	Myocarditis	Control	0.0739188	0.205653	1
NM_000389.2:1975	NM_000389	1026	cyclin dependent kinase inhibitor 1A	CDKN1A	Myocarditis	Control	0.0739942	0.205653	1
NM_000397.3:2686	NM_000397	1536	cytochrome b-245 beta chain	CYBB	COVID-19	Myocarditis	0.0740914	0.288427	1
NM_001119.4:622	NM_001119	118	adducin 1	ADD1	Influenza	Myocarditis	0.0741505	0.297773	1
NM_024574.3:395	NM_024574	79625	neuron derived neurotrophic factor	NDNF	Influenza	Control	0.0744956	0.156154	1
NM_031476.3:2575	NM_031476	83716	cysteine rich secretory protein LCCL domain containing 2	CRISPLD2	Myocarditis	Control	0.0745122	0.205653	1
NM_005429.2:565	NM_005429	7424	vascular endothelial growth factor C	VEGFC	Myocarditis	Control	0.0746278	0.205653	1
NM_170679.2:630	NM_170679	6500	S-phase kinase associated protein 1	SKP1	Myocarditis	Control	0.0746604	0.205653	1
NM_001161572.1:1373	NM_001161572	23764	MAF bZIP transcription factor F	MAFF	Influenza	Myocarditis	0.0749623	0.299457	1
NM_004369.3:2782	NM_004369	1293	collagen type VI alpha 3 chain	COL6A3	COVID-19	Influenza	0.0753042	0.228913	1
NM_003256.2:1000	NM_003256	7079	TIMP metallopeptidase inhibitor 4	TIMP4	Myocarditis	Control	0.0753555	0.206821	1
NM_001165414.1:1690	NM_001165414	3939	lactate dehydrogenase A	LDHA	COVID-19	Myocarditis	0.0754779	0.292333	1
NM_003256.2:1000	NM_003256	7079	TIMP metallopeptidase inhibitor 4	TIMP4	Influenza	Myocarditis	0.0757192	0.300905	1
NM_013943.2:1702	NM_013943	25932	chloride intracellular channel 4	CLIC4	COVID-19	Influenza	0.0758345	0.22961	1
NM_001165414.1:1690	NM_001165414	3939	lactate dehydrogenase A	LDHA	COVID-19	Control	0.0758598	0.136191	1
NM_004684.4:2265	NM_004684	8404	SPARC like 1	SPARCL1	Influenza	Control	0.0758981	0.158315	1
NM_001199140.1:3564	NM_001199140	83607	AMMECR1 like	AMMECR1L	Influenza	Control	0.0759416	0.158315	1
NM_001146.3:2080	NM_001146	284	angiopoietin 1	ANGPT1	COVID-19	Influenza	0.0762395	0.22984	1
NM_020848.2:7395	NM_020848	57608	junctional cadherin 5 associated	KIAA1462	COVID-19	Influenza	0.0765129	0.22984	1
NM_000395.2:492	NM_000395	1439	colony stimulating factor 2 receptor beta common subunit	CSF2RB	Influenza	Control	0.0765989	0.159009	1
NM_002661.2:525	NM_002661	5336	phospholipase C gamma 2	PLCG2	Influenza	Myocarditis	0.0766271	0.302935	1
NM_178812.3:828	NM_178812	92140	metadherin	MTDH	Influenza	Control	0.0766909	0.159009	1
NM_012243.1:605	NM_012243	23443	solute carrier family 35 member A3	SLC35A3	Myocarditis	Control	0.076824	0.209929	1
NM_002203.2:475	NM_002203	3673	integrin subunit alpha 2	ITGA2	Influenza	Control	0.0769408	0.159094	1
NM_002198.1:510	NM_002198	3659	interferon regulatory factor 1	IRF1	Myocarditis	Control	0.077065	0.209929	1
NM_001098424.1:1460	NM_001098424	1739	discs large MAGUK scaffold protein 1	DLG1	COVID-19	Myocarditis	0.0770769	0.297019	1
NM_003254.2:329	NM_003254	7076	TIMP metallopeptidase inhibitor 1	TIMP1	COVID-19	Control	0.0772282	0.138322	1
NM_024021.2:800	NM_024021	51338	membrane spanning 4-domains A4A	MS4A4A	Influenza	Myocarditis	0.0772652	0.303883	1
NM_003789.2:680	NM_003789	8717	TNFRSF1A associated via death domain	TRADD	Myocarditis	Control	0.0773134	0.209929	1
NM_001849.2:1925	NM_001849	1292	collagen type VI alpha 2 chain	COL6A2	COVID-19	Myocarditis	0.0776944	0.297894	1
NM_004982.2:880	NM_004982	3764	potassium voltage-gated channel subfamily J member 8	KCNJ8	Myocarditis	Control	0.07801	0.210597	1
NM_001025366.1:1325	NM_001025366	7422	vascular endothelial growth factor A	VEGFA	Myocarditis	Control	0.0781115	0.210597	1
NM_001647.3:613	NM_001647	347	apolipoprotein D	APOD	COVID-19	Myocarditis	0.0783657	0.298822	1
NM_015230.2:4875	NM_015230	116984	ArfGAP with RhoGAP domain, ankyrin repeat and PH domain 2	ARAP2	COVID-19	Influenza	0.0784166	0.23398	1
NM_002310.3:2995	NM_002310	3977	LIF receptor alpha	LIFR	Influenza	Myocarditis	0.0784716	0.306863	1
NM_002872.3:1069	NM_002872	5880	Rac family small GTPase 2	RAC2	COVID-19	Influenza	0.0785043	0.23398	1
NM_002206.1:1170	NM_002206	3679	integrin subunit alpha 7	ITGA7	COVID-19	Myocarditis	0.0787198	0.298822	1
NM_002214.2:2609	NM_002214	3696	integrin subunit beta 8	ITGB8	Influenza	Control	0.0788856	0.162675	1
NM_005611.3:1310	NM_005611	5934	RB transcriptional corepressor like 2	RBL2	Influenza	Myocarditis	0.0790263	0.306863	1
NM_001018077.1:1665	NM_001018077	2908	nuclear receptor subfamily 3 group C member 1	NR3C1.1	Influenza	Myocarditis	0.0792295	0.306863	1
NM_001664.2:1230	NM_001664	387	ras homolog family member A	RHOA	Myocarditis	Control	0.0792437	0.212898	1
NM_005902.3:4220	NM_005902	4088	SMAD family member 3	SMAD3	COVID-19	Control	0.0796755	0.142371	1
NM_003254.2:329	NM_003254	7076	TIMP metallopeptidase inhibitor 1	TIMP1	Influenza	Control	0.0796894	0.163788	1
NM_000601.4:550	NM_000601	3082	hepatocyte growth factor	HGF	Influenza	Control	0.0798546	0.163788	1
NM_002010.2:1565	NM_002010	2254	fibroblast growth factor 9	FGF9	COVID-19	Myocarditis	0.0801463	0.301273	1
NM_001146.3:2080	NM_001146	284	angiopoietin 1	ANGPT1	COVID-19	Myocarditis	0.0801551	0.301273	1
NM_006702.3:3941	NM_006702	10908	patatin like phospholipase domain containing 6	PNPLA6	Myocarditis	Control	0.0804218	0.214239	1
NM_012238.4:1595	NM_012238	23411	sirtuin 1	SIRT1	Myocarditis	Control	0.0805753	0.214239	1
NM_000632.3:515	NM_000632	3684	integrin subunit alpha M	ITGAM	Myocarditis	Control	0.0805851	0.214239	1
NM_001711.3:1935	NM_001711	633	biglycan	BGN	Influenza	Myocarditis	0.0808836	0.311688	1
NM_001159597.1:216	NM_001159597	26751	SH3 and SYLF domain containing 1	SH3YL1	Influenza	Control	0.0809753	0.165641	1
NM_002649.2:2125	NM_002649	5294	phosphatidylinositol-4,5-bisphosphate 3-kinase catalytic subunit gamma	PIK3CG	COVID-19	Control	0.0811635	0.144691	1
NM_006682.2:250	NM_006682	10875	fibrinogen like 2	FGL2	COVID-19	Myocarditis	0.0816643	0.30544	1
NM_005229.3:2350	NM_005229	2002	ELK1, ETS transcription factor	ELK1	Myocarditis	Control	0.0817309	0.21653	1
NM_000432.3:250	NM_000432	4633	myosin light chain 2	MYL2	Influenza	Control	0.0817424	0.166763	1
NM_012243.1:605	NM_012243	23443	solute carrier family 35 member A3	SLC35A3	COVID-19	Influenza	0.0819978	0.242785	1
NM_003118.2:910	NM_003118	6678	secreted protein acidic and cysteine rich	SPARC	COVID-19	Influenza	0.0820952	0.242785	1
NM_001615.3:921	NM_001615	72	actin, gamma 2, smooth muscle, enteric	ACTG2	Influenza	Myocarditis	0.0825426	0.314948	1
NM_005924.4:1184	NM_005924	4223	mesenchyme homeobox 2	MEOX2	Influenza	Myocarditis	0.0825552	0.314948	1
NM_212482.1:1776	NM_212482	2335	fibronectin 1	FN1	COVID-19	Influenza	0.0829053	0.244235	1
NM_003638.1:1215	NM_003638	8516	integrin subunit alpha 8	ITGA8	Myocarditis	Control	0.08292	0.218355	1
NM_002019.4:530	NM_002019	2321	fms related tyrosine kinase 1	FLT1	Myocarditis	Control	0.0829921	0.218355	1
NM_014363.4:1475	NM_014363	26278	sacsin molecular chaperone	SACS	COVID-19	Control	0.0830918	0.147783	1
NM_000628.3:1760	NM_000628	3588	interleukin 10 receptor subunit beta	IL10RB	COVID-19	Control	0.0835306	0.148218	1
NM_012211.3:650	NM_012211	22801	integrin subunit alpha 11	ITGA11	Influenza	Myocarditis	0.0840437	0.319032	1
NM_001338.3:1937	NM_001338	1525	CXADR, Ig-like cell adhesion molecule	CXADR	Myocarditis	Control	0.0840801	0.220457	1
NM_016205.2:2596	NM_016205	56034	platelet derived growth factor C	PDGFC	Influenza	Control	0.0840892	0.171093	1
NM_203339.2:1376	NM_203339			CLU	COVID-19	Influenza	0.0842618	0.246041	1
NM_001270837.1:1042	NM_001270837	1397	cysteine rich protein 2	CRIP2	COVID-19	Influenza	0.0843	0.246041	1
NM_001999.3:9850	NM_001999	2201	fibrillin 2	FBN2	COVID-19	Control	0.0844376	0.14948	1
NM_003010.2:2830	NM_003010	6416	mitogen-activated protein kinase kinase 4	MAP2K4	Myocarditis	Control	0.0844808	0.22075	1
NM_005475.2:4285	NM_005475	10019	SH2B adaptor protein 3	SH2B3	COVID-19	Influenza	0.0844858	0.246041	1
NM_005901.5:1678	NM_005901	4087	SMAD family member 2	SMAD2	Influenza	Control	0.0846127	0.171701	1
NM_003064.2:330	NM_003064	6590	secretory leukocyte peptidase inhibitor	SLPI	Myocarditis	Control	0.0849783	0.220929	1
NM_000314.4:1351	NM_000314	5728	phosphatase and tensin homolog	PTEN	Myocarditis	Control	0.0851285	0.220929	1
NM_005424.2:2610	NM_005424	7075	tyrosine kinase with immunoglobulin like and EGF like domains 1	TIE1	COVID-19	Influenza	0.0857773	0.248275	1
NM_005921.1:2525	NM_005921	4214	mitogen-activated protein kinase kinase kinase 1	MAP3K1	COVID-19	Influenza	0.0859036	0.248275	1
NM_002206.1:1170	NM_002206	3679	integrin subunit alpha 7	ITGA7	Influenza	Myocarditis	0.0860868	0.320278	1
NM_002982.3:123	NM_002982	6347	C-C motif chemokine ligand 2	CCL2	Myocarditis	Control	0.0860992	0.222288	1
NM_003264.3:180	NM_003264	7097	toll like receptor 2	TLR2	COVID-19	Myocarditis	0.086268	0.321085	1
NM_033305.2:8260	NM_033305	23230	vacuolar protein sorting 13 homolog A	VPS13A	Influenza	Myocarditis	0.0863603	0.320278	1
NM_001256725.1:806	NM_001256725	10713	ubiquitin specific peptidase 39	USP39	COVID-19	Control	0.0864124	0.152622	1
NM_001305.3:1242	NM_001305	1364	claudin 4	CLDN4	Myocarditis	Control	0.0864153	0.222288	1
NM_001024847.1:1760	NM_001024847	7048	transforming growth factor beta receptor 2	TGFBR2	Myocarditis	Control	0.0865261	0.222288	1
NM_182692.1:340	NM_182692	6733	SRSF protein kinase 2	SRPK2	Influenza	Myocarditis	0.0867396	0.320278	1
NM_004095.3:363	NM_004095	1978	eukaryotic translation initiation factor 4E binding protein 1	EIF4EBP1	COVID-19	Control	0.0870469	0.153267	1
NM_004322.3:963	NM_004322	572	BCL2 associated agonist of cell death	BAD	Influenza	Myocarditis	0.0870518	0.320278	1
NM_138957.2:430	NM_138957	5594	mitogen-activated protein kinase 1	MAPK1	Myocarditis	Control	0.0871286	0.222541	1
NM_014247.2:3445	NM_014247	9693	Rap guanine nucleotide exchange factor 2	RAPGEF2	COVID-19	Control	0.0871792	0.153267	1
NM_005343.2:396	NM_005343	3265	HRas proto-oncogene, GTPase	HRAS	Myocarditis	Control	0.087208	0.222541	1
NM_001165928.2:965	NM_001165928	1605	dystroglycan 1	DAG1	Influenza	Control	0.087354	0.176793	1
NM_144503.1:3650	NM_144503	50848	F11 receptor	F11R	COVID-19	Influenza	0.0875037	0.251945	1
NM_022485.3:720	NM_022485	64419	myotubularin related protein 14	MTMR14	Influenza	Myocarditis	0.0878446	0.320278	1
NM_002200.3:1845	NM_002200			IRF5	COVID-19	Control	0.088029	0.154405	1
NM_001143981.1:1120	NM_001143981	91851	chordin like 1	CHRDL1	COVID-19	Myocarditis	0.0880636	0.325582	1
NM_012391.1:1335	NM_012391	25803	SAM pointed domain containing ETS transcription factor	SPDEF	Influenza	Myocarditis	0.0880834	0.320278	1
NM_000603.4:1456	NM_000603	4846	nitric oxide synthase 3	NOS3	COVID-19	Myocarditis	0.0883295	0.325582	1
NM_001098210.1:1815	NM_001098210	1499	catenin beta 1	CTNNB1	Influenza	Control	0.0883428	0.178322	1
NM_004571.3:3655	NM_004571	5316	PBX/knotted 1 homeobox 1	PKNOX1	COVID-19	Influenza	0.0886895	0.254399	1
NM_002276.4:96	NM_002276	3880	keratin 19	KRT19	Influenza	Myocarditis	0.088747	0.320278	1
NM_003392.3:475	NM_003392	7474	Wnt family member 5A	WNT5A	COVID-19	Myocarditis	0.088786	0.325691	1
NM_002438.2:525	NM_002438	4360	mannose receptor C-type 1	MRC1	Myocarditis	Control	0.088966	0.226047	1
NM_003592.2:1487	NM_003592	8454	cullin 1	CUL1	Influenza	Myocarditis	0.0889956	0.320278	1
NM_001552.2:1520	NM_001552	3487	insulin like growth factor binding protein 4	IGFBP4	Influenza	Myocarditis	0.0890276	0.320278	1
NM_001005731.1:4151	NM_001005731	3691	integrin subunit beta 4	ITGB4	Myocarditis	Control	0.0891745	0.226047	1
NM_000459.3:1894	NM_000459	7010	TEK receptor tyrosine kinase	TEK	Influenza	Myocarditis	0.0892465	0.320278	1
NM_005360.4:888	NM_005360	4094	MAF bZIP transcription factor	MAF	Myocarditis	Control	0.0897139	0.226661	1
NM_001897.4:7642	NM_001897	1464	chondroitin sulfate proteoglycan 4	CSPG4	Influenza	Myocarditis	0.0897481	0.320278	1
NM_005650.1:925	NM_005650	6942	transcription factor 20	TCF20	COVID-19	Influenza	0.0898761	0.256705	1
NR_046324.1:194	NR_046324	1139	cholinergic receptor nicotinic alpha 7 subunit	CHRNA7	COVID-19	Control	0.0898859	0.157112	1
NM_001228.4:301	NM_001228	841	caspase 8	CASP8	COVID-19	Control	0.089984	0.157112	1
NM_000095.2:2164	NM_000095	1311	cartilage oligomeric matrix protein	COMP	Influenza	Myocarditis	0.0900029	0.320278	1
NM_005560.3:787	NM_005560	3911	laminin subunit alpha 5	LAMA5	COVID-19	Influenza	0.0901662	0.256705	1
NM_003254.2:329	NM_003254	7076	TIMP metallopeptidase inhibitor 1	TIMP1	Influenza	Myocarditis	0.0902481	0.320278	1
NM_006417.4:750	NM_006417	10561	interferon induced protein 44	IFI44	Influenza	Myocarditis	0.0902487	0.320278	1
NM_015991.2:718	NM_015991	712	complement C1q A chain	C1QA	COVID-19	Myocarditis	0.0904025	0.329056	1
NM_015230.2:4875	NM_015230	116984	ArfGAP with RhoGAP domain, ankyrin repeat and PH domain 2	ARAP2	COVID-19	Control	0.0906842	0.157659	1
NM_001165928.2:965	NM_001165928	1605	dystroglycan 1	DAG1	COVID-19	Control	0.0907109	0.157659	1
NM_000093.3:6345	NM_000093	1289	collagen type V alpha 1 chain	COL5A1	Influenza	Control	0.0907534	0.182704	1
NM_012238.4:1595	NM_012238	23411	sirtuin 1	SIRT1	COVID-19	Myocarditis	0.0908876	0.329056	1
NM_006702.3:3941	NM_006702	10908	patatin like phospholipase domain containing 6	PNPLA6	COVID-19	Control	0.0909365	0.157692	1
NM_016232.4:700	NM_016232	9173	interleukin 1 receptor like 1	IL1RL1	COVID-19	Myocarditis	0.0909973	0.329056	1
NM_001128204.1:3004	NM_001128204	23213	sulfatase 1	SULF1	COVID-19	Control	0.0914586	0.158238	1
NM_018286.2:655	NM_018286	55273	transmembrane protein 100	TMEM100	Myocarditis	Control	0.0916434	0.230186	1
NM_002160.3:1215	NM_002160	3371	tenascin C	TNC	Influenza	Control	0.0916682	0.18406	1
NM_173157.1:1575	NM_173157	3164	nuclear receptor subfamily 4 group A member 1	NR4A1	COVID-19	Control	0.0917297	0.158348	1
NM_001250.4:1265	NM_001250	958	CD40 molecule	CD40	Myocarditis	Control	0.0917739	0.230186	1
NM_001203.1:430	NM_001203	658	bone morphogenetic protein receptor type 1B	BMPR1B	Myocarditis	Control	0.092014	0.230186	1
NM_006869.2:570	NM_006869	11033	ArfGAP with dual PH domains 1	ADAP1	COVID-19	Influenza	0.0920169	0.261	1
NM_004684.4:2265	NM_004684	8404	SPARC like 1	SPARCL1	COVID-19	Myocarditis	0.0922065	0.331393	1
NM_032449.2:4182	NM_032449	200014	coiled-coil and C2 domain containing 1B	CC2D1B	COVID-19	Control	0.0924407	0.159215	1
NM_004958.2:5095	NM_004958	2475	mechanistic target of rapamycin kinase	MTOR	COVID-19	Influenza	0.0924919	0.261375	1
NM_024021.2:800	NM_024021	51338	membrane spanning 4-domains A4A	MS4A4A	COVID-19	Myocarditis	0.0925119	0.331393	1
NM_004684.4:2265	NM_004684	8404	SPARC like 1	SPARCL1	Myocarditis	Control	0.0925921	0.230251	1
NM_198098.1:1230	NM_198098	358	aquaporin 1 (Colton blood group)	AQP1	Myocarditis	Control	0.0927353	0.230251	1
NM_012082.3:1850	NM_012082	23414	zinc finger protein, FOG family member 2	ZFPM2	Myocarditis	Control	0.0929454	0.230251	1
NM_001127491.1:1103	NM_001127491	3689	integrin subunit beta 2	ITGB2.1	Influenza	Myocarditis	0.0929625	0.328381	1
NM_024545.3:3090	NM_024545	79595	Sin3A associated protein 130	SAP130	Influenza	Control	0.0936006	0.187447	1
NM_001540.3:374	NM_001540	3315	heat shock protein family B (small) member 1	HSPB1	Myocarditis	Control	0.0938753	0.231083	1
NM_199511.1:3235	NM_199511	151887	coiled-coil domain containing 80	CCDC80	COVID-19	Control	0.0940285	0.161585	1
NM_001145.4:949	NM_001145	283	angiogenin	ANG	Influenza	Control	0.094098	0.18795	1
NM_003012.3:3320	NM_003012	6422	secreted frizzled related protein 1	SFRP1	COVID-19	Influenza	0.0941494	0.265077	1
NM_024045.1:1185	NM_024045	79009	DExD-box helicase 50	DDX50	Myocarditis	Control	0.0941533	0.231083	1
NM_000551.2:1280	NM_000551	7428	von Hippel-Lindau tumor suppressor	VHL	Myocarditis	Control	0.0941896	0.231083	1
NM_001202.3:395	NM_001202	652	bone morphogenetic protein 4	BMP4	COVID-19	Myocarditis	0.094216	0.33592	1
NM_001975.2:1855	NM_001975	2026	enolase 2	ENO2	COVID-19	Control	0.0943548	0.161781	1
NM_004282.3:785	NM_004282	9532	BCL2 associated athanogene 2	BAG2	COVID-19	Control	0.094864	0.16229	1
NM_000122.1:1950	NM_000122	2071	ERCC excision repair 3, TFIIH core complex helicase subunit	ERCC3	COVID-19	Myocarditis	0.0949046	0.336801	1
NM_001702.1:3640	NM_001702	575	adhesion G protein-coupled receptor B1	BAI1	Myocarditis	Control	0.0951413	0.232669	1
NM_004054.2:415	NM_004054	719	complement C3a receptor 1	C3AR1	COVID-19	Control	0.0953381	0.162736	1
NM_001250.4:1265	NM_001250	958	CD40 molecule	CD40	Influenza	Myocarditis	0.0953515	0.334245	1
NM_001626.2:1450	NM_001626	208	AKT serine/threonine kinase 2	AKT2	Influenza	Control	0.0956569	0.190565	1
NM_144503.1:3650	NM_144503	50848	F11 receptor	F11R	Influenza	Myocarditis	0.0958463	0.334245	1
NM_005761.2:3705	NM_005761	10154	plexin C1	PLXNC1	Myocarditis	Control	0.0958597	0.23341	1
NM_001706.2:675	NM_001706	604	B-cell CLL/lymphoma 6	BCL6	COVID-19	Influenza	0.0959856	0.269254	1
NM_022485.3:720	NM_022485	64419	myotubularin related protein 14	MTMR14	Myocarditis	Control	0.0960562	0.23341	1
NM_004084.2:346	NM_004084	1667	defensin alpha 1	DEFA1	COVID-19	Myocarditis	0.0962387	0.339075	1
NM_004369.3:2782	NM_004369	1293	collagen type VI alpha 3 chain	COL6A3	Influenza	Control	0.0962804	0.190701	1
NM_001142633.1:3335	NM_001142633	23533	phosphoinositide-3-kinase regulatory subunit 5	PIK3R5	Influenza	Myocarditis	0.0963259	0.334245	1
NM_001150.1:2670	NM_001150	290	alanyl aminopeptidase, membrane	ANPEP	Influenza	Myocarditis	0.0963746	0.334245	1
NM_000358.2:2030	NM_000358	7045	transforming growth factor beta induced	TGFBI	Influenza	Control	0.0964183	0.190701	1
NM_004763.3:1690	NM_004763	9270	integrin subunit beta 1 binding protein 1	ITGB1BP1	COVID-19	Myocarditis	0.0964341	0.339075	1
NM_002670.2:3261	NM_002670	5357	plastin 1	PLS1	COVID-19	Control	0.0964705	0.164301	1
NM_002231.3:1211	NM_002231	3732	CD82 molecule	CD82	Influenza	Control	0.0964754	0.190701	1
NM_171825.1:4080	NM_171825	815	calcium/calmodulin dependent protein kinase II alpha	CAMK2A	Myocarditis	Control	0.0966678	0.234151	1
NM_145333.1:670	NM_145333	6885	mitogen-activated protein kinase kinase kinase 7	MAP3K7	Influenza	Myocarditis	0.09706	0.335098	1
NM_002317.4:1575	NM_002317	4015	lysyl oxidase	LOX	COVID-19	Influenza	0.0972469	0.271793	1
NM_006218.2:2445	NM_006218	5290	phosphatidylinositol-4,5-bisphosphate 3-kinase catalytic subunit alpha	PIK3CA	Influenza	Control	0.0972718	0.191779	1
NM_001546.2:588	NM_001546	3400	inhibitor of DNA binding 4, HLH protein	ID4	COVID-19	Influenza	0.0976325	0.271874	1
NM_001177704.1:614	NM_001177704	158326	FRAS1 related extracellular matrix 1	FREM1	Influenza	Control	0.0976619	0.192052	1
NM_002609.3:840	NM_002609	5159	platelet derived growth factor receptor beta	PDGFRB	Myocarditis	Control	0.0977258	0.235406	1
NM_022073.3:800	NM_022073	112399	egl-9 family hypoxia inducible factor 3	EGLN3	Myocarditis	Control	0.0978031	0.235406	1
NM_002305.3:60	NM_002305	3956	galectin 1	LGALS1	COVID-19	Control	0.0979623	0.16647	1
NM_002253.2:1420	NM_002253	3791	kinase insert domain receptor	KDR	Myocarditis	Control	0.0982432	0.235722	1
NM_002593.3:1258	NM_002593	5118	procollagen C-endopeptidase enhancer	PCOLCE	Influenza	Myocarditis	0.0984215	0.338268	1
NM_001161572.1:1373	NM_001161572	23764	MAF bZIP transcription factor F	MAFF	COVID-19	Myocarditis	0.0986286	0.343926	1
NM_022739.3:2605	NM_022739	64750	SMAD specific E3 ubiquitin protein ligase 2	SMURF2	COVID-19	Myocarditis	0.0987154	0.343926	1
NM_030582.3:4490	NM_030582	80781	collagen type XVIII alpha 1 chain	COL18A1	COVID-19	Control	0.0987611	0.167148	1
NM_001620.2:14454	NM_001620	79026	AHNAK nucleoprotein	AHNAK	Myocarditis	Control	0.0987768	0.235782	1
NM_148962.3:555	NM_148962	165140	oxoeicosanoid receptor 1	OXER1	COVID-19	Control	0.0987991	0.167148	1
NM_005009.2:820	NM_005009	4833	NME/NM23 nucleoside diphosphate kinase 4	NME4	Myocarditis	Control	0.0990242	0.235782	1
NM_198829.1:1250	NM_198829	5879	Rac family small GTPase 1	RAC1	Myocarditis	Control	0.0991954	0.235782	1
NM_171825.1:4080	NM_171825	815	calcium/calmodulin dependent protein kinase II alpha	CAMK2A	COVID-19	Influenza	0.0993132	0.275549	1
NM_012238.4:1595	NM_012238	23411	sirtuin 1	SIRT1	Influenza	Myocarditis	0.0993494	0.339142	1
NM_002985.2:280	NM_002985	6352	C-C motif chemokine ligand 5	CCL5	Influenza	Myocarditis	0.0997735	0.339142	1
NM_004517.2:983	NM_004517	3611	integrin linked kinase	ILK	COVID-19	Influenza	0.0998581	0.276057	1
NM_184041.2:1455	NM_184041	226	aldolase, fructose-bisphosphate A	ALDOA	Influenza	Myocarditis	0.100009	0.339142	1
NM_001880.2:290	NM_001880	1386	activating transcription factor 2	ATF2	Influenza	Control	0.100182	0.196501	1
NM_005924.4:1184	NM_005924	4223	mesenchyme homeobox 2	MEOX2	COVID-19	Control	0.100343	0.169385	1
NM_002204.2:4550	NM_002204	3675	integrin subunit alpha 3	ITGA3	COVID-19	Control	0.100633	0.169498	1
NM_001166.3:1760	NM_001166	329	baculoviral IAP repeat containing 2	BIRC2	Myocarditis	Control	0.10073	0.238687	1
NM_001849.2:1925	NM_001849	1292	collagen type VI alpha 2 chain	COL6A2	Influenza	Control	0.100784	0.197175	1
NM_007085.4:1610	NM_007085	11167	follistatin like 1	FSTL1	COVID-19	Myocarditis	0.100913	0.349289	1
NM_003200.3:858	NM_003200	6929	transcription factor 3	TCF3	Myocarditis	Control	0.101133	0.238899	1
NM_001993.3:1030	NM_001993	2152	coagulation factor III, tissue factor	F3	COVID-19	Myocarditis	0.10117	0.349289	1
NM_002982.3:123	NM_002982	6347	C-C motif chemokine ligand 2	CCL2	COVID-19	Influenza	0.101365	0.279211	1
NM_002359.2:3529	NM_002359	4097	MAF bZIP transcription factor G	MAFG	Influenza	Control	0.1016	0.198263	1
NM_004460.2:1490	NM_004460	2191	fibroblast activation protein alpha	FAP	COVID-19	Control	0.102029	0.171472	1
NM_016142.2:1000	NM_016142	51144	hydroxysteroid 17-beta dehydrogenase 12	HSD17B12	Influenza	Control	0.102329	0.199176	1
NM_000900.2:305	NM_000900	4256	matrix Gla protein	MGP	COVID-19	Control	0.102493	0.171873	1
NM_001711.3:1935	NM_001711	633	biglycan	BGN	COVID-19	Influenza	0.102592	0.281419	1
NM_003239.2:2825	NM_003239	7043	transforming growth factor beta 3	TGFB3	COVID-19	Influenza	0.103184	0.281419	1
NM_006182.2:1706	NM_006182	4921	discoidin domain receptor tyrosine kinase 2	DDR2	COVID-19	Control	0.103295	0.172838	1
NM_001220.3:365	NM_001220	816	calcium/calmodulin dependent protein kinase II beta	CAMK2B	Influenza	Myocarditis	0.103468	0.349319	1
NM_000576.2:840	NM_000576	3553	interleukin 1 beta	IL1B	COVID-19	Influenza	0.103621	0.281419	1
NM_004443.3:3485	NM_004443	2049	EPH receptor B3	EPHB3	COVID-19	Influenza	0.103642	0.281419	1
NM_002750.2:945	NM_002750	5599	mitogen-activated protein kinase 8	MAPK8	Myocarditis	Control	0.103887	0.244648	1
NM_005475.2:4285	NM_005475	10019	SH2B adaptor protein 3	SH2B3	COVID-19	Myocarditis	0.104264	0.356615	1
NR_036430.1:65	NR_036430			SRGN	COVID-19	Myocarditis	0.104451	0.356615	1
NM_024420.2:1763	NM_024420	5321	phospholipase A2 group IVA	PLA2G4A	Myocarditis	Control	0.104472	0.244815	1
NM_001166133.1:526	NM_001166133	80144	Fraser extracellular matrix complex subunit 1	FRAS1	Influenza	Control	0.104543	0.202562	1
NM_000038.3:6850	NM_000038	324	APC, WNT signaling pathway regulator	APC	COVID-19	Influenza	0.104573	0.282941	1
NM_002625.2:564	NM_002625	5207	6-phosphofructo-2-kinase/fructose-2,6-biphosphatase 1	PFKFB1	Influenza	Control	0.104599	0.202562	1
NM_004612.2:4280	NM_004612	7046	transforming growth factor beta receptor 1	TGFBR1	Myocarditis	Control	0.1046	0.244815	1
NM_001754.4:635	NM_001754	861	runt related transcription factor 1	RUNX1	COVID-19	Myocarditis	0.104694	0.356615	1
NM_001393.2:1700	NM_001393	1842	extracellular matrix protein 2	ECM2	Myocarditis	Control	0.105302	0.245297	1
NM_002670.2:3261	NM_002670	5357	plastin 1	PLS1	Influenza	Control	0.105318	0.203341	1
NM_001928.2:859	NM_001928	1675	complement factor D	CFD	Myocarditis	Control	0.105449	0.245297	1
NM_000304.2:1644	NM_000304	5376	peripheral myelin protein 22	PMP22	Influenza	Control	0.105535	0.203341	1
NM_002146.4:2840	NM_002146	3213	homeobox B3	HOXB3	COVID-19	Myocarditis	0.105682	0.358379	1
NM_002404.1:370	NM_002404	4239	microfibril associated protein 4	MFAP4	Myocarditis	Control	0.106123	0.246116	1
NM_002954.5:650	NM_002954	6233	ribosomal protein S27a	RPS27A	Influenza	Control	0.106237	0.204178	1
NM_004385.3:9915	NM_004385	1462	versican	VCAN	COVID-19	Myocarditis	0.106273	0.358741	1
NM_001797.2:1835	NM_001797	1009	cadherin 11	CDH11	Influenza	Myocarditis	0.106798	0.358611	1
NM_000958.2:1380	NM_000958	5734	prostaglandin E receptor 4	PTGER4	COVID-19	Control	0.106963	0.178584	1
NM_003821.5:1695	NM_003821	8767	receptor interacting serine/threonine kinase 2	RIPK2	Myocarditis	Control	0.10709	0.247606	1
NM_001897.4:7642	NM_001897	1464	chondroitin sulfate proteoglycan 4	CSPG4	COVID-19	Myocarditis	0.107095	0.358741	1
NM_004084.2:346	NM_004084	1667	defensin alpha 1	DEFA1	Influenza	Myocarditis	0.10716	0.358611	1
NM_014159.6:1386	NM_014159	29072	SET domain containing 2	SETD2	Influenza	Control	0.107581	0.206243	1
NM_001065.2:515	NM_001065	7132	TNF receptor superfamily member 1A	TNFRSF1A	COVID-19	Myocarditis	0.107993	0.358741	1
NM_033666.2:2000	NM_033666	3688	integrin subunit beta 1	ITGB1	Influenza	Control	0.108067	0.206654	1
NM_002020.1:955	NM_002020	2324	fms related tyrosine kinase 4	FLT4	COVID-19	Myocarditis	0.108118	0.358741	1
NM_001203.1:430	NM_001203	658	bone morphogenetic protein receptor type 1B	BMPR1B	COVID-19	Control	0.108291	0.180406	1
NM_003380.2:694	NM_003380	7431	vimentin	VIM	Myocarditis	Control	0.108543	0.250206	1
NM_003131.2:4040	NM_003131	6722	serum response factor	SRF	COVID-19	Myocarditis	0.108618	0.358741	1
NM_018286.2:655	NM_018286	55273	transmembrane protein 100	TMEM100	Influenza	Myocarditis	0.108834	0.362622	1
NM_003161.2:310	NM_003161	6198	ribosomal protein S6 kinase B1	RPS6KB1	Myocarditis	Control	0.109135	0.250739	1
NM_000072.3:707	NM_000072	948	CD36 molecule	CD36	COVID-19	Control	0.109363	0.181796	1
NM_006290.2:260	NM_006290	7128	TNF alpha induced protein 3	TNFAIP3	Myocarditis	Control	0.109431	0.250739	1
NM_002609.3:840	NM_002609	5159	platelet derived growth factor receptor beta	PDGFRB	COVID-19	Myocarditis	0.109623	0.358741	1
NM_001530.2:1985	NM_001530	3091	hypoxia inducible factor 1 alpha subunit	HIF1A	Influenza	Myocarditis	0.109737	0.364039	1
NM_005920.2:3685	NM_005920	4209	myocyte enhancer factor 2D	MEF2D	COVID-19	Myocarditis	0.109816	0.358741	1
NM_001146.3:2080	NM_001146	284	angiopoietin 1	ANGPT1	Myocarditis	Control	0.109819	0.250827	1
NM_001937.3:1510	NM_001937	1805	dermatopontin	DPT	Influenza	Control	0.110259	0.209902	1
NM_005780.2:460	NM_005780	10186	LHFPL tetraspan subfamily member 6	LHFP	Influenza	Control	0.110315	0.209902	1
NM_001425.2:350	NM_001425	2014	epithelial membrane protein 3	EMP3	Myocarditis	Control	0.110325	0.250827	1
NM_005100.3:640	NM_005100	9590	A-kinase anchoring protein 12	AKAP12	COVID-19	Control	0.110382	0.183091	1
NM_003809.2:339	NM_003809	8742	TNF superfamily member 12	TNFSF12	Myocarditis	Control	0.110456	0.250827	1
NM_182692.1:340	NM_182692	6733	SRSF protein kinase 2	SRPK2	COVID-19	Influenza	0.110634	0.298283	1
NM_001174071.1:790	NM_001174071	256987	serine incorporator 5	SERINC5	COVID-19	Myocarditis	0.110661	0.358741	1
NM_001128128.1:1450	NM_001128128	6935	zinc finger E-box binding homeobox 1	ZEB1	COVID-19	Control	0.110699	0.183217	1
NM_004985.3:327	NM_004985	3845	KRAS proto-oncogene, GTPase	KRAS	COVID-19	Myocarditis	0.110704	0.358741	1
NM_001797.2:1835	NM_001797	1009	cadherin 11	CDH11	Myocarditis	Control	0.111038	0.250863	1
NM_001912.4:1072	NM_001912	1514	cathepsin L	CTSL	Influenza	Myocarditis	0.111073	0.365466	1
NM_005900.2:1850	NM_005900	4086	SMAD family member 1	SMAD1	Myocarditis	Control	0.111129	0.250863	1
NM_001976.4:1368	NM_001976	2027	enolase 3	ENO3	Influenza	Control	0.111133	0.210931	1
NM_005100.3:640	NM_005100	9590	A-kinase anchoring protein 12	AKAP12	Influenza	Myocarditis	0.111393	0.365466	1
NM_001449.4:1032	NM_001449	2273	four and a half LIM domains 1	FHL1	COVID-19	Myocarditis	0.111445	0.358741	1
NM_024107.2:1485	NM_024107	79089	transmembrane and ubiquitin like domain containing 2	TMUB2	Influenza	Control	0.111591	0.211276	1
NM_001256741.1:1962	NM_001256741	25904	CCR4-NOT transcription complex subunit 10	CNOT10	Influenza	Myocarditis	0.111604	0.365466	1
NM_144503.1:3650	NM_144503	50848	F11 receptor	F11R	Myocarditis	Control	0.111865	0.251779	1
NM_002880.3:1444	NM_002880	5894	Raf-1 proto-oncogene, serine/threonine kinase	RAF1.1	COVID-19	Influenza	0.112031	0.29988	1
NM_012391.1:1335	NM_012391	25803	SAM pointed domain containing ETS transcription factor	SPDEF	COVID-19	Myocarditis	0.112302	0.358741	1
NM_014363.4:1475	NM_014363	26278	sacsin molecular chaperone	SACS	COVID-19	Influenza	0.112333	0.29988	1
NM_173157.1:1575	NM_173157	3164	nuclear receptor subfamily 4 group A member 1	NR4A1	COVID-19	Influenza	0.112406	0.29988	1
NM_000625.4:605	NM_000625	4843	nitric oxide synthase 2	NOS2	COVID-19	Myocarditis	0.112587	0.358741	1
NM_001710.5:2029	NM_001710	629	complement factor B	CFB	Influenza	Myocarditis	0.112643	0.367294	1
NM_031476.3:2575	NM_031476	83716	cysteine rich secretory protein LCCL domain containing 2	CRISPLD2	COVID-19	Control	0.112674	0.186083	1
NM_001731.2:775	NM_001731	694	BTG anti-proliferation factor 1	BTG1	COVID-19	Myocarditis	0.112763	0.358741	1
NM_003118.2:910	NM_003118	6678	secreted protein acidic and cysteine rich	SPARC	Influenza	Control	0.112927	0.213276	1
NM_001315.1:450	NM_001315	1432	mitogen-activated protein kinase 14	MAPK14	COVID-19	Myocarditis	0.113179	0.358741	1
NM_001558.2:150	NM_001558	3587	interleukin 10 receptor subunit alpha	IL10RA	COVID-19	Control	0.113518	0.187072	1
NM_015991.2:718	NM_015991	712	complement C1q A chain	C1QA	Influenza	Myocarditis	0.113599	0.367301	1
NM_002670.2:3261	NM_002670	5357	plastin 1	PLS1	Myocarditis	Control	0.113614	0.254789	1
NM_003809.2:339	NM_003809	8742	TNF superfamily member 12	TNFSF12	Influenza	Control	0.113685	0.214177	1
NM_000906.2:3490	NM_000906	4881	natriuretic peptide receptor 1	NPR1	Myocarditis	Control	0.11387	0.254789	1
NM_000587.2:310	NM_000587	730	complement C7	C7	COVID-19	Myocarditis	0.113926	0.358741	1
NM_001615.3:921	NM_001615	72	actin, gamma 2, smooth muscle, enteric	ACTG2	COVID-19	Myocarditis	0.113977	0.358741	1
NM_057175.3:4145	NM_057175	80155	N(alpha)-acetyltransferase 15, NatA auxiliary subunit	NAA15	Influenza	Myocarditis	0.11399	0.367301	1
NM_001166.3:1760	NM_001166	329	baculoviral IAP repeat containing 2	BIRC2	Influenza	Myocarditis	0.114089	0.367301	1
XM_005269604.1:379	XM_005269604			ZCCHC24	COVID-19	Influenza	0.114221	0.302298	1
NM_012289.3:561	NM_012289	9817	kelch like ECH associated protein 1	KEAP1	Influenza	Control	0.114231	0.214676	1
NM_001735.2:2592	NM_001735	727	complement C5	C5	COVID-19	Myocarditis	0.114256	0.358741	1
NM_001040056.1:580	NM_001040056	5595	mitogen-activated protein kinase 3	MAPK3	COVID-19	Influenza	0.114257	0.302298	1
NM_003821.5:1695	NM_003821	8767	receptor interacting serine/threonine kinase 2	RIPK2	COVID-19	Myocarditis	0.114494	0.358741	1
NM_001228.4:301	NM_001228	841	caspase 8	CASP8	COVID-19	Myocarditis	0.114722	0.358741	1
NM_001105.2:1665	NM_001105	90	activin A receptor type 1	ACVR1	COVID-19	Influenza	0.114724	0.302298	1
NM_000759.2:160	NM_000759	1440	colony stimulating factor 3	CSF3	COVID-19	Influenza	0.114897	0.302298	1
NM_005921.1:2525	NM_005921	4214	mitogen-activated protein kinase kinase kinase 1	MAP3K1	Myocarditis	Control	0.114927	0.255683	1
NM_001060.3:385	NM_001060	6915	thromboxane A2 receptor	TBXA2R	Myocarditis	Control	0.11494	0.255683	1
NM_002837.3:2625	NM_002837	5787	protein tyrosine phosphatase, receptor type B	PTPRB	Influenza	Myocarditis	0.115664	0.370804	1
NM_001177704.1:614	NM_001177704	158326	FRAS1 related extracellular matrix 1	FREM1	COVID-19	Control	0.115894	0.190339	1
NM_001146289.1:860	NM_001146289	64175	prolyl 3-hydroxylase 1	P3H1	Myocarditis	Control	0.115946	0.256873	1
NM_003246.2:3465	NM_003246	7057	thrombospondin 1	THBS1	COVID-19	Control	0.116	0.190339	1
NM_000682.4:2885	NM_000682	151	adrenoceptor alpha 2B	ADRA2B	Myocarditis	Control	0.116148	0.256873	1
NM_004817.2:2785	NM_004817	9414	tight junction protein 2	TJP2	COVID-19	Myocarditis	0.116481	0.362754	1
NM_012289.3:561	NM_012289	9817	kelch like ECH associated protein 1	KEAP1	COVID-19	Control	0.116517	0.190778	1
NM_001220488.1:210	NM_001220488	1012	cadherin 13	CDH13	Influenza	Myocarditis	0.11706	0.373709	1
NM_003998.2:1675	NM_003998	4790	nuclear factor kappa B subunit 1	NFKB1	COVID-19	Influenza	0.117074	0.306967	1
NM_002052.3:2140	NM_002052	2626	GATA binding protein 4	GATA4	Influenza	Control	0.117426	0.220139	1
NM_001146289.1:860	NM_001146289	64175	prolyl 3-hydroxylase 1	P3H1	COVID-19	Myocarditis	0.117489	0.363537	1
NM_002438.2:2693	NM_002438	4360	mannose receptor C-type 1	MRC1.1	COVID-19	Myocarditis	0.117685	0.363537	1
NM_000546.2:1330	NM_000546	7157	tumor protein p53	TP53	COVID-19	Control	0.118218	0.192915	1
NM_018964.3:810	NM_018964	54020	solute carrier family 37 member 1	SLC37A1	COVID-19	Control	0.118328	0.192915	1
NM_184041.2:1455	NM_184041	226	aldolase, fructose-bisphosphate A	ALDOA	Myocarditis	Control	0.118452	0.261211	1
NM_005902.3:4220	NM_005902	4088	SMAD family member 3	SMAD3	Influenza	Control	0.118611	0.221161	1
[truncated: 2,579 more rows]
