# Supplementary material for: Inflammation and vascular remodeling in COVID-19 hearts
Source: Angiogenesis. 2022 Nov 12;26(2):233–48. doi: 10.1007/s10456-022-09860-7 (PMC9660162; doi:10.1007/s10456-022-09860-7)
Supplement: Supplementary file 2 — Supplementary file2 (XLSX 498 kb) [file 10456_2022_9860_MOESM2_ESM.xlsx]

## Sheet: GSEA vs. GO BiologicalProcesses
Group comparison	GOID	DEFINITION	ONTOLOGY	TERM	p-value	FDR	Enrichment Score	Normalized Enrichment Score	Detectable pathway genes	Leading edge genes
Influenza vs. Control	GO:0006954	The immediate defensive reaction (by vertebrate tissue) to infection or injury caused by chemical or physical agents. The process is characterized by local vasodilation, extravasation of plasma into intercellular spaces and accumulation of white blood cells and macrophages.	BP	inflammatory response	1.00793e-05	0.0141211	0.592744	1.68363	88	STAT3, ELF3, CHI3L1, PTX3, MYD88, CXCL6, CXCL1, SELE, CCL19, CCL19, NOD1, RELA, TNFAIP3, IGFBP4, CCL11, SPP1, BCL6, TGFB1, CCL21, CCL21, NOX1, IL6, CCL13, SCG2, TLR4, TLR2, IL1B, IL1B, TNFRSF1A, MAPKAPK2, MAPKAPK2, CCL2, PIK3CD, C4A, IL1RAP, LY96, PYCARD, BMPR1B, CCL4, CXCL2, PTGS2, CXCR4, LTB4R, HDAC5, TLR6, ECM1, THBS1, RELB, IL18, C5, CXCL10, CCL3, CEBPB, CSF1
Myocarditis vs. Control	GO:0030178	Any process that stops, prevents, or reduces the frequency, rate or extent of the Wnt signaling pathway.	BP	negative regulation of Wnt signaling pathway	2.73665e-05	0.0383405	-0.991349	-1.98818	4	SFRP1, SFRP1, SFRP1
COVID-19 vs. Control	GO:0016477	The controlled self-propelled movement of a cell from one site to a destination guided by molecular cues. Cell migration is a central process in the development and maintenance of multicellular organisms.	BP	cell migration	4.05585e-05	0.0291208	0.682064	1.68426	38	TGFB1, ITGB3, S1PR1, CEACAM1, LAMA5, FGFR4, SNAI1, ITGB1BP1, ANG, RHOA, RHOA, CD24, EMILIN1, LAMC1, NOX1, TNN
COVID-19 vs. Control	GO:0010718	Any process that increases the rate, frequency, or extent of epithelial to mesenchymal transition. Epithelial to mesenchymal transition is where an epithelial cell loses apical/basolateral polarity, severs intercellular adhesive junctions, degrades basement membrane components and becomes a migratory mesenchymal cell.	BP	positive regulation of epithelial to mesenchymal transition	4.15714e-05	0.0291208	0.775146	1.82515	24	TGFB1, TGFB1, WWTR1, NOTCH1, TGFBR2, RGCC, RGCC, SNAI1, SNAI1, TWIST1
COVID-19 vs. Control	GO:0001933	Any process that stops, prevents or reduces the rate of addition of phosphate groups to amino acids within a protein.	BP	negative regulation of protein phosphorylation	6.67401e-05	0.0311676	0.856035	1.81406	12	WARS, TGFB1, WWTR1, CHP1
Influenza vs. Control	GO:0055072	Any process involved in the maintenance of an internal steady state of iron ions within an organism or cell.	BP	iron ion homeostasis	0.000196693	0.137783	0.967043	1.63437	4	HMOX1, HMOX1
Myocarditis vs. Control	GO:0001503	The formation of bone or of a bony substance, or the conversion of fibrous tissue or of cartilage into bone or a bony substance.	BP	ossification	0.000695931	0.4875	0.682365	1.84966	16	FOXC2, MMP9, COL5A2, TWIST1, ECM1, SPARC, RUNX1
COVID-19 vs. Control	GO:0051606	The series of events in which a stimulus is received by a cell or organism and converted into a molecular signal.	BP	detection of stimulus	0.000814178	0.25219	-0.99343	-1.54125	2	CADM1, CADM1
COVID-19 vs. Control	GO:0001525	Blood vessel formation when new vessels emerge from the proliferation of pre-existing blood vessels.	BP	angiogenesis	0.000900036	0.25219	0.524815	1.38016	119	MMRN2, NDNF, WARS, ACVRL1, TIE1, ADAM15, EPHB4, S1PR1, CEACAM1, PDCL3, DLL4, LAMA5, ECM1, ANG, ANG, ANG, EGFL7, HOXB3, NRP1, NRP1, ID1, ANGPT2, SCG2, VEGFC, AGGF1, EPAS1, ECSCR, NOX1, RORA, PTK2B, HMOX1, RAMP2, NOS3, RAMP1, CYP1B1, APOD, CALCRL, MAPK14, TNFRSF12A, ELK3, TGFBI, JAM3, NRP2, PDCD10, VEGFA, COL4A2, ROBO4, TYMP, SRPX2, FLT1, TMEM100, SERPINE1, TAL1, ANGPTL4
Influenza vs. Control	GO:0030178	Any process that stops, prevents, or reduces the frequency, rate or extent of the Wnt signaling pathway.	BP	negative regulation of Wnt signaling pathway	0.00121414	0.500519	-0.940711	-1.83288	4	FGF9, SFRP1, SFRP1, SFRP1
Influenza vs. Control	GO:0043312	The regulated exocytosis of secretory granules containing preformed mediators such as proteases, lipases, and inflammatory mediators by a neutrophil.	BP	neutrophil degranulation	0.0015535	0.500519	0.576087	1.55911	48	CHI3L1, PTX3, PECAM1, CXCL1, PLAU, DEFA1, HK3, CEACAM6, HPSE, MMP9, CD44, SERPINA1, TLR2, CEACAM1, ROCK1, ALOX5, CFD, PYCARD
Influenza vs. Control	GO:0050727	Any process that modulates the frequency, rate or extent of the inflammatory response, the immediate defensive reaction (by vertebrate tissue) to infection or injury caused by chemical or physical agents.	BP	regulation of inflammatory response	0.00196695	0.500519	0.812802	1.66468	9	MYD88, SELE, RELA, TNFAIP3, ADAMTS12, BCL6, IL1R1
COVID-19 vs. Control	GO:0042391	Any process that modulates the establishment or extent of a membrane potential, the electric potential existing across any membrane arising from charges in the membrane itself and from the charges present in the media on either side of the membrane.	BP	regulation of membrane potential	0.00203544	0.466902	-0.988173	-1.53309	2	DLG1, POPDC3
COVID-19 vs. Control	GO:0030178	Any process that stops, prevents, or reduces the frequency, rate or extent of the Wnt signaling pathway.	BP	negative regulation of Wnt signaling pathway	0.00233285	0.466902	-0.924901	-1.85018	4	FGF9, SFRP1, SFRP1, SFRP1
Influenza vs. Control	GO:1903507	Any process that stops, prevents or reduces the frequency, rate or extent of nucleic acid-templated transcription.	BP	negative regulation of nucleic acid-templated transcription	0.00268882	0.500519	1	1.33574	1	MTA1
Influenza vs. Control	GO:0007186	A series of molecular signals that proceeds with an activated receptor promoting the exchange of GDP for GTP on the alpha-subunit of an associated heterotrimeric G-protein complex. The GTP-bound activated alpha-G-protein then dissociates from the beta- and gamma-subunits to further transmit the signal within the cell. The pathway begins with receptor-ligand interaction, or for basal GPCR signalin…	BP	G-protein coupled receptor signaling pathway	0.00281047	0.500519	0.525414	1.47338	72	GNAQ, CXCL6, CXCL6, CXCL1, RAMP1, CCL19, CCL19, SSTR2, PTGIR, CCL11, APOE, KISS1, PLCB1, CCL21, CCL21, CCL13, CXCL12, RAC2, CCL2, ROCK1, NPR1, AREG, CCL4, CXCL2, CXCL2, PIK3R5, PIK3R5, CXCR4, CXCR4, LTB4R, LTB4R2, EDN1, EDN1, C5, CXCL10, CXCL10, CCL3
Myocarditis vs. Control	GO:0006801	The chemical reactions and pathways involving superoxide, the superoxide anion O2- (superoxide free radical), or any compound containing this species.	BP	superoxide metabolic process	0.00290339	0.625555	0.832881	1.71396	6	CYBB, CYBB, SOD1, SOD1
Myocarditis vs. Control	GO:0030199	Any process that determines the size and arrangement of collagen fibrils within an extracellular matrix.	BP	collagen fibril organization	0.00309043	0.625555	0.590396	1.7276	22	FOXC2, COL5A2, COL5A2, COL1A1, COL1A2, TNXB, COL3A1, COL3A1, LOXL2, DPT
Myocarditis vs. Control	GO:0042594	Any process that results in a change in state or activity of a cell or an organism (in terms of movement, secretion, enzyme production, gene expression, etc.) as a result of a starvation stimulus, deprivation of nourishment.	BP	response to starvation	0.00310417	0.625555	0.903187	1.64226	4	FSTL1, SSTR2
Myocarditis vs. Control	GO:0060070	The series of molecular signals initiated by binding of a Wnt protein to a frizzled family receptor on the surface of the target cell, followed by propagation of the signal via beta-catenin, and ending with a change in transcription of target genes. In this pathway, the activated receptor signals via downstream effectors that result in the inhibition of beta-catenin phosphorylation, thereby preve…	BP	canonical Wnt signaling pathway	0.00331681	0.625555	-0.655821	-1.95724	12	WNT5A, CDC42, SFRP1, EGF, CTNNB1
COVID-19 vs. Control	GO:0061384	The process of shaping a trabecula in the heart. A trabecula is a small, often microscopic, tissue element in the form of a small beam, strut or rod, which generally has a mechanical function. Trabecula are usually but not necessarily, composed of dense collagenous tissue.	BP	heart trabecula morphogenesis	0.00335398	0.520689	0.95623	1.50831	3	NOTCH1, S1PR1
Influenza vs. Control	GO:0070301	Any process that results in a change in state or activity of a cell (in terms of movement, secretion, enzyme production, gene expression, etc.) as a result of a hydrogen peroxide (H2O2) stimulus.	BP	cellular response to hydrogen peroxide	0.00358806	0.500519	0.813415	1.6215	8	RELA, TNFAIP3, CYP1B1, IL6
Myocarditis vs. Control	GO:0043525	Any process that activates or increases the frequency, rate or extent of cell death of neurons by apoptotic process.	BP	positive regulation of neuron apoptotic process	0.0038558	0.625555	-0.632355	-1.93632	13	HDAC4, NF1, TGFB2, MAP2K4, TP53, CDC42, CTNNB1
Influenza vs. Control	GO:0061333	The process in which the renal tubule is generated by specification of cell fate, through the maintenance of cell polarity, regulated cell proliferation and morphogenetic cell rearrangements, shape changes and growth. A renal tubule is a tube that filters, re-absorbs and secretes substances to rid an organism of waste and to play a role in fluid homeostasis.	BP	renal tubule morphogenesis	0.00402821	0.500519	0.982368	1.44011	2	COL4A1, MEF2C
COVID-19 vs. Control	GO:0003272	The developmental process pertaining to the initial formation of an endocardial cushion. The endocardial cushion is a specialized region of mesenchymal cells that will give rise to the heart septa and valves.	BP	endocardial cushion formation	0.00404375	0.520689	-0.981474	-1.5227	2	BMPR1A
Influenza vs. Control	GO:0006605	The process of targeting specific proteins to particular regions of the cell, typically membrane-bounded subcellular organelles. Usually requires an organelle specific protein sequence motif.	BP	protein targeting	0.00404439	0.500519	0.98218	1.43983	2	AP1M2, AKAP12
COVID-19 vs. Control	GO:0016567	The process in which one or more ubiquitin groups are added to a protein.	BP	protein ubiquitination	0.00445853	0.520689	0.65159	1.53422	24	WWTR1, VHL, VHL, VHL, VHL, RPS27A, EPAS1
COVID-19 vs. Control	GO:0001764	The characteristic movement of an immature neuron from germinal zones to specific positions where they will reside as they mature.	BP	neuron migration	0.00452596	0.520689	0.760303	1.58525	11	NDNF, TWIST1, CXCL12, NRP1
COVID-19 vs. Control	GO:1902230	Any process that stops, prevents or reduces the frequency, rate or extent of intrinsic apoptotic signaling pathway in response to DNA damage.	BP	negative regulation of intrinsic apoptotic signaling pathway in response to DNA damage	0.00453887	0.520689	0.883916	1.55797	5	BCL2L1, SNAI1, CXCL12
Myocarditis vs. Control	GO:0032740	Any process that activates or increases the frequency, rate, or extent of production of any member of the interleukin-17 family of cytokines.	BP	positive regulation of interleukin-17 production	0.0047793	0.625555	0.935526	1.56363	3	MYD88, IL18, TGFB1
Influenza vs. Control	GO:0048666	The process whose specific outcome is the progression of a neuron over time, from initial commitment of the cell to a specific fate, to the fully functional differentiated cell.	BP	neuron development	0.00479681	0.500519	-0.875254	-1.8504	5	TGFB2, DPYSL3, SRF
Influenza vs. Control	GO:0010564	Any process that modulates a cellular process that is involved in the progression of biochemical and morphological phases and events that occur in a cell during successive cell replication or nuclear replication events.	BP	regulation of cell cycle process	0.00491889	0.500519	-0.980559	-1.50565	2	SFRP1
Influenza vs. Control	GO:0019953	A reproduction process that creates a new organism by combining the genetic material of two organisms. It occurs both in eukaryotes and prokaryotes: in multicellular eukaryotic organisms, an individual is created anew; in prokaryotes, the initial cell has additional or transformed genetic material. In a process called genetic recombination, genetic material (DNA) originating from two different in…	BP	sexual reproduction	0.00493619	0.500519	0.998688	1.33399	1	STAT3
Myocarditis vs. Control	GO:0003073	The process that modulates the force with which blood travels through the systemic arterial circulatory system. The process is controlled by a balance of processes that increase pressure and decrease pressure.	BP	regulation of systemic arterial blood pressure	0.00493619	0.625555	0.998688	1.33399	1	POSTN
Influenza vs. Control	GO:0030855	The process in which a relatively unspecialized cell acquires specialized features of an epithelial cell, any of the cells making up an epithelium.	BP	epithelial cell differentiation	0.00500162	0.500519	0.912459	1.54212	4	ELF3, COL4A1
Influenza vs. Control	GO:0070555	Any process that results in a change in state or activity of a cell or an organism (in terms of movement, secretion, enzyme production, gene expression, etc.) as a result of an interleukin-1 stimulus.	BP	response to interleukin-1	0.00543075	0.507232	0.77999	1.59747	9	CHI3L1, MYD88, SELE, RELA, IL1R1
Myocarditis vs. Control	GO:0006473	The addition of an acetyl group to a protein amino acid. An acetyl group is CH3CO-, derived from acetic [ethanoic] acid.	BP	protein acetylation	0.00560695	0.625555	-0.934462	-1.67372	3	EP300, EP300
Myocarditis vs. Control	GO:0032092	Any process that activates or increases the frequency, rate or extent of protein binding.	BP	positive regulation of protein binding	0.00621427	0.625555	-0.654485	-1.89821	11	RIPK2, ADD1, WNT5A, KRIT1, EP300
COVID-19 vs. Control	GO:0008543	The series of molecular signals generated as a consequence of a fibroblast growth factor receptor binding to one of its physiological ligands.	BP	fibroblast growth factor receptor signaling pathway	0.00650737	0.520689	0.651431	1.51707	22	RPS27A, FGFR4, FGFR4, FGFR4, FGFR4, MAPK3, FGF2, FGF2, FGF2, FGF2
COVID-19 vs. Control	GO:0060840	The progression of the artery over time, from its initial formation to the mature structure. An artery is a blood vessel that carries blood away from the heart to a capillary bed.	BP	artery development	0.00666224	0.520689	0.976553	1.42864	2	ACVRL1, BMPR2
Myocarditis vs. Control	GO:0018108	The phosphorylation of peptidyl-tyrosine to form peptidyl-O4'-phospho-L-tyrosine.	BP	peptidyl-tyrosine phosphorylation	0.00682077	0.625555	-0.420263	-1.68728	33	FGF2, EPHA2, MET, SRC, SRC, TEK, RIPK2, KDR, PDGFRB, MAP2K4, FLT1, MAP2K1, HGF, DDR2, ERBB2, EGF
COVID-19 vs. Control	GO:0045595	Any process that modulates the frequency, rate or extent of cell differentiation, the process in which relatively unspecialized cells acquire specialized structural and functional features.	BP	regulation of cell differentiation	0.00686052	0.520689	-0.848782	-1.85816	5	BIRC2, LTBP4, RAF1
Influenza vs. Control	GO:0007268	The vesicular release of classical neurotransmitter molecules from a presynapse, across a chemical synapse, the subsequent activation of neurotransmitter receptors at the postsynapse of a target cell (neuron, muscle, or secretory cell) and the effects of this activation on the postsynaptic membrane potential and ionic composition of the postsynaptic cytosol. This process encompasses both spontane…	BP	chemical synaptic transmission	0.00711029	0.605918	-0.829957	-1.87346	6	MAPK1, NRXN1, DLG1, PMP22, CTNNB1
COVID-19 vs. Control	GO:0016049	The process in which a cell irreversibly increases in size over time by accretion and biosynthetic production of matter similar to that already present.	BP	cell growth	0.00718891	0.520689	0.775076	1.55319	9	EMP3, NDNF, TGFB1, ITGB3, TNN
COVID-19 vs. Control	GO:0008015	The flow of blood through the body of an animal, enabling the transport of nutrients to the tissues and the removal of waste products.	BP	blood circulation	0.00723522	0.520689	0.774816	1.55267	9	ACVRL1, SERPING1, DLL4, FLI1, CXCL12
Myocarditis vs. Control	GO:0006606	The directed movement of a protein from the cytoplasm to the nucleus.	BP	protein import into nucleus	0.00740547	0.625555	0.922532	1.54191	3	TXNIP, STAT3
COVID-19 vs. Control	GO:0030032	Formation of a lamellipodium, a thin sheetlike extension of the surface of a migrating cell.	BP	lamellipodium assembly	0.00741504	0.520689	0.901371	1.51241	4	S1PR1, RAC1
COVID-19 vs. Control	GO:0014910	Any process that modulates the frequency, rate or extent of smooth muscle cell migration.	BP	regulation of smooth muscle cell migration	0.00742183	0.520689	0.975157	1.4266	2	PLAU, PDGFA
COVID-19 vs. Control	GO:0048010	Any series of molecular signals initiated by the binding of an extracellular ligand to a vascular endothelial growth factor receptor (VEGFR) located on the surface of the receiving cell, and ending with regulation of a downstream cellular process, e.g. transcription.	BP	vascular endothelial growth factor receptor signaling pathway	0.00743311	0.520689	0.56712	1.42172	46	ITGB3, ROCK1, NRP1, NRP1, RHOA, VEGFC, VEGFC, VEGFC, PTK2B, PTK2B, HSPB1, MAPK14, MAPK14, FLT4, FLT4, FLT4, FLT4, NRP2, SRC, VEGFA, VEGFA, FLT1, FLT1, FLT1, FOXC2, ROCK2
Myocarditis vs. Control	GO:0032640	The appearance of tumor necrosis factor due to biosynthesis or secretion following a cellular stimulus, resulting in an increase in its intracellular or extracellular levels.	BP	tumor necrosis factor production	0.00744442	0.625555	0.997375	1.33224	1	TLR2
Myocarditis vs. Control	GO:0031047	Any process in which RNA molecules inactivate expression of target genes.	BP	gene silencing by RNA	0.00838583	0.625555	-0.997375	-1.33175	1	CNOT10
COVID-19 vs. Control	GO:0003209	The process in which the cardiac atrium is generated and organized. A cardiac atrium receives blood from a vein and pumps it to a cardiac ventricle.	BP	cardiac atrium morphogenesis	0.00839209	0.530721	0.936189	1.4767	3	NOTCH1, DLL4
COVID-19 vs. Control	GO:0048708	The process in which a relatively unspecialized cell acquires the specialized features of an astrocyte. An astrocyte is the most abundant type of glial cell. Astrocytes provide support for neurons and regulate the environment in which they function.	BP	astrocyte differentiation	0.00876693	0.530721	0.972405	1.42257	2	STAT3, NOTCH1
Influenza vs. Control	GO:0072012	The biological process whose specific outcome is the progression of a glomerulus vasculature from an initial condition to its mature state. This process begins with the formation of the glomerulus vasculature and ends with the mature structure. The glomerulus vasculature is composed of the tubule structures that carry blood or lymph in the glomerulus.	BP	glomerulus vasculature development	0.00888744	0.605918	0.93468	1.48137	3	ANGPT2, ANGPT1
COVID-19 vs. Control	GO:0035722	A series of molecular signals initiated by the binding of interleukin-12 to a receptor on the surface of a cell, and ending with regulation of a downstream cellular process, e.g. transcription.	BP	interleukin-12-mediated signaling pathway	0.00892304	0.530721	0.83408	1.53243	6	STAT3, CFL1
Influenza vs. Control	GO:0090263	Any process that increases the rate, frequency, or extent of the Wnt signaling pathway through beta-catenin, the series of molecular signals initiated by binding of a Wnt protein to a frizzled family receptor on the surface of the target cell, followed by propagation of the signal via beta-catenin, and ending with a change in transcription of target genes.	BP	positive regulation of canonical Wnt signaling pathway	0.00895278	0.605918	-0.634306	-1.82632	12	CAV1, ILK, FGF9, SFRP1, SFRP1
COVID-19 vs. Control	GO:0007219	A series of molecular signals initiated by the binding of an extracellular ligand to the receptor Notch on the surface of a target cell, and ending with regulation of a downstream cellular process, e.g. transcription.	BP	Notch signaling pathway	0.00917689	0.530721	0.632106	1.48835	24	TGFB1, NOTCH1, NOTCH1, NOTCH1, DLL4, RPS27A, TGFBR2, MYC, ADAM17, ITGB1BP1, TIMP4, CREBBP
Influenza vs. Control	GO:0048260	Any process that activates or increases the frequency, rate or extent of receptor mediated endocytosis, the uptake of external materials by cells, utilizing receptors to ensure specificity of transport.	BP	positive regulation of receptor-mediated endocytosis	0.00985881	0.605918	0.856605	1.52685	5	CCL19, CCL21, SERPINE1
Influenza vs. Control	GO:0050900	The movement of a leukocyte within or between different tissues and organs of the body.	BP	leukocyte migration	0.00993975	0.605918	0.559057	1.47958	39	PECAM1, ANGPT2, SELE, ITGB3, CEACAM6, TGFB1, SHC1, MMP9, CD44, MMP1, ICAM1, CEACAM1, ROCK1
Myocarditis vs. Control	GO:0007399	The process whose specific outcome is the progression of nervous tissue over time, from its formation to its mature state.	BP	nervous system development	0.0101598	0.625555	-0.474171	-1.70803	22	HDAC4, FGF2, VPS13A, MEF2D, VEGFA, MEF2C, JAG1, EP300
COVID-19 vs. Control	GO:0051402	Any apoptotic process in a neuron, the basic cellular unit of nervous tissue. Each neuron consists of a body, an axon, and dendrites. Their purpose is to receive, conduct, and transmit impulses in the nervous system.	BP	neuron apoptotic process	0.0102258	0.530721	0.889777	1.49296	4	BCL2L1, ERBB3
Influenza vs. Control	GO:0097435	A process that is carried out at the cellular level which results in the assembly, arrangement of constituent parts, or disassembly of a supramolecular fiber, a polymer consisting of an indefinite number of protein or protein complex subunits that have polymerised to form a fiber-shaped structure.	BP	supramolecular fiber organization	0.0102682	0.605918	-0.891972	-1.73791	4	COL5A1, ILK, MFAP4
Influenza vs. Control	GO:0071347	Any process that results in a change in state or activity of a cell (in terms of movement, secretion, enzyme production, gene expression, etc.) as a result of an interleukin-1 stimulus.	BP	cellular response to interleukin-1	0.010312	0.605918	0.603622	1.51323	26	CHI3L1, CCL19, RELA, ADAMTS12, CCL11, PTGIS, CCL21, IL6, CCL13, ICAM1, CCL2, CCL2, RORA, HIF1A, PYCARD, CCL4
COVID-19 vs. Control	GO:0021915	The process whose specific outcome is the progression of the neural tube over time, from its formation to the mature structure. The mature structure of the neural tube exists when the tube has been segmented into the forebrain, midbrain, hindbrain and spinal cord regions. In addition neural crest has budded away from the epithelium.	BP	neural tube development	0.0105203	0.530721	0.888461	1.49075	4	TGFB1, NOTCH1
Influenza vs. Control	GO:0007010	A process that is carried out at the cellular level which results in the assembly, arrangement of constituent parts, or disassembly of cytoskeletal structures.	BP	cytoskeleton organization	0.0107191	0.605918	0.686838	1.54374	14	LAMA5, CFL1, CCL11, APOE, KISS1, CCL13, CCL2, AGRN
COVID-19 vs. Control	GO:0043409	Any process that stops, prevents, or reduces the frequency, rate or extent of signal transduction mediated by the MAPKKK cascade.	BP	negative regulation of MAPK cascade	0.0107705	0.530721	-0.796326	-1.86863	6	NF1, NF1, DAG1, CAV1, PIK3R2
Myocarditis vs. Control	GO:2000249	Any process that modulates the frequency, rate or extent of actin cytoskeleton reorganization.	BP	regulation of actin cytoskeleton reorganization	0.0108615	0.625555	0.816739	1.58911	5	ARHGDIB, TGFB1, PTK2B, CD2AP
COVID-19 vs. Control	GO:0014909	The orderly movement of a smooth muscle cell from one site to another, often during the development of a multicellular organism.	BP	smooth muscle cell migration	0.0108897	0.530721	0.928518	1.4646	3	PLAU, ITGB3
COVID-19 vs. Control	GO:0008585	The process whose specific outcome is the progression of the female gonad over time, from its formation to the mature structure.	BP	female gonad development	0.0110486	0.530721	-0.996063	-1.33	1	SFRP1
Myocarditis vs. Control	GO:0000904	The change in form (cell shape and size) that occurs when relatively unspecialized cells, e.g. embryonic or regenerative cells, acquire specialized structural and/or functional features that characterize the cells, tissues, or organs of the mature organism or some other relatively stable phase of the organism's life history.	BP	cell morphogenesis involved in differentiation	0.0110486	0.625555	-0.996063	-1.33	1	CTNNB1
Myocarditis vs. Control	GO:2001234	Any process that stops, prevents or reduces the frequency, rate or extent of apoptotic signaling pathway.	BP	negative regulation of apoptotic signaling pathway	0.0110486	0.625555	-0.996063	-1.33	1	CTNNB1
Myocarditis vs. Control	GO:0071277	Any process that results in a change in state or activity of a cell (in terms of movement, secretion, enzyme production, gene expression, etc.) as a result of a calcium ion stimulus.	BP	cellular response to calcium ion	0.0110888	0.625555	-0.674195	-1.82285	9	MEF2C, ADD1, WNT5A
Myocarditis vs. Control	GO:0007266	A series of molecular signals within the cell that are mediated by a member of the Rho family of proteins switching to a GTP-bound active state.	BP	Rho protein signal transduction	0.0111623	0.625555	0.647332	1.63375	12	ROCK1, COL1A2, EPS8L1, BCL6, ROCK2, RHOA, RHOA, RHOA
Myocarditis vs. Control	GO:0050880	Any process that modulates the size of blood vessels.	BP	regulation of blood vessel size	0.0112387	0.625555	0.907606	1.51696	3	FOXC2, ITGB1BP1
COVID-19 vs. Control	GO:0043408	Any process that modulates the frequency, rate or extent of signal transduction mediated by the MAP kinase (MAPK) cascade.	BP	regulation of MAPK cascade	0.0113645	0.530721	0.825671	1.51698	6	ID1, GDF15, CD24
Myocarditis vs. Control	GO:0060324	The biological process whose specific outcome is the progression of a face from an initial condition to its mature state. The face is the ventral division of the head.	BP	face development	0.01149	0.625555	-0.742527	-1.83958	7	MAPK3, MAPK1, MAP2K1, RAF1, WNT5A
Influenza vs. Control	GO:0097755	Any process that increases the diameter of blood vessels.	BP	positive regulation of blood vessel diameter	0.0119009	0.605918	0.849072	1.51342	5	HMOX1, NOS3, NOS2
Myocarditis vs. Control	GO:0030198	A process that is carried out at the cellular level which results in the assembly, arrangement of constituent parts, or disassembly of an extracellular matrix.	BP	extracellular matrix organization	0.0119777	0.625555	0.404854	1.48852	79	POSTN, COL5A2, COMP, CCDC80, COL7A1, COL1A1, LAMA5, COL1A2, BGN, SPARC, COL3A1, CD44, ITGA11, COL4A1, NID2, COL6A3, ADAM15, AGRN, HSPG2, SPP1, LAMA3, COL4A2, COL4A2, FBN1, PDGFA, TNC, ITGA7, ITGB2, CRISPLD2, ITGAM, ITGB4
Influenza vs. Control	GO:0005975	The chemical reactions and pathways involving carbohydrates, any of a group of organic compounds based of the general formula Cx(H2O)y. Includes the formation of carbohydrate derivatives by the addition of a carbohydrate residue to another molecule.	BP	carbohydrate metabolic process	0.011998	0.605918	0.926122	1.46781	3	CHI3L1, GALNT7
Influenza vs. Control	GO:0006886	The directed movement of proteins in a cell, including the movement of proteins between specific compartments or structures within a cell, such as organelles of a eukaryotic cell.	BP	intracellular protein transport	0.0120264	0.605918	0.883698	1.49351	4	RAMP1, RAMP2
Myocarditis vs. Control	GO:0055010	The process in which the anatomical structures of cardiac ventricle muscle is generated and organized.	BP	ventricular cardiac muscle tissue morphogenesis	0.0123064	0.625555	0.854018	1.55285	4	FOXC2, TGFB1
Influenza vs. Control	GO:0016064	An immune response mediated by immunoglobulins, whether cell-bound or in solution.	BP	immunoglobulin mediated immune response	0.0125813	0.605918	0.994751	1.32873	1	IRF7
Influenza vs. Control	GO:0032607	The appearance of interferon-alpha due to biosynthesis or secretion following a cellular stimulus, resulting in an increase in its intracellular or extracellular levels.	BP	interferon-alpha production	0.0125813	0.605918	0.994751	1.32873	1	IRF7
Influenza vs. Control	GO:0032608	The appearance of interferon-beta due to biosynthesis or secretion following a cellular stimulus, resulting in an increase in its intracellular or extracellular levels.	BP	interferon-beta production	0.0125813	0.605918	0.994751	1.32873	1	IRF7
Influenza vs. Control	GO:0050830	Reactions triggered in response to the presence of a Gram-positive bacterium that act to protect the cell or organism.	BP	defense response to Gram-positive bacterium	0.0129747	0.605918	0.716067	1.53482	11	MYD88, NOD1, DEFA1, PLA2G2A, IL6, TLR2, HMGB2, ADAM17
COVID-19 vs. Control	GO:1903507	Any process that stops, prevents or reduces the frequency, rate or extent of nucleic acid-templated transcription.	BP	negative regulation of nucleic acid-templated transcription	0.0133736	0.604401	-0.994751	-1.32825	1	MTA1
Myocarditis vs. Control	GO:0006953	An acute inflammatory response that involves non-antibody proteins whose concentrations in the plasma increase in response to infection or injury of homeothermic animals.	BP	acute-phase response	0.0135546	0.625555	0.74093	1.59759	7	CD163, STAT3, SERPINA1
Influenza vs. Control	GO:0006935	The directed movement of a motile cell or organism, or the directed growth of a cell guided by a specific chemical concentration gradient. Movement may be towards a higher concentration (positive chemotaxis) or towards a lower concentration (negative chemotaxis).	BP	chemotaxis	0.0137113	0.615043	0.582318	1.48306	29	CXCL6, CXCL1, PLAU, TYMP, DEFA1, CCL11, ECSCR, CCL13, CXCL12, RAC2, CCL2, CXCL2, PLAUR, LTB4R2, FGF2, C5, CXCL10, CCL3
Myocarditis vs. Control	GO:0045669	Any process that activates or increases the frequency, rate or extent of osteoblast differentiation.	BP	positive regulation of osteoblast differentiation	0.0146741	0.625555	-0.479517	-1.67775	20	MEF2C, HGF, DDR2, JAG1, SMAD5, CTNNB1
Influenza vs. Control	GO:0007165	The cellular process in which a signal is conveyed to trigger a change in the activity or state of a cell. Signal transduction begins with reception of a signal (e.g. a ligand binding to a receptor or receptor activation by a stimulus such as light), or for signal transduction in the absence of ligand, signal-withdrawal or the activity of a constitutively active receptor. Signal transduction ends…	BP	signal transduction	0.0147601	0.615043	0.456323	1.31907	125	MTA1, STAT3, PECAM1, MYD88, CXCL6, CXCL1, MX1, ANGPT2, PLAU, NOD1, GDF15, ACVRL1, MAPKAPK5, IGFBP4, CCL11, TIE1, CREBBP, CEACAM6, PLCB1, NOX1, CLDN4, CCL13, CXCL12, TLR2, TRAF2, DLL4, VEGFC, IL1B, RAC2, CCL2, ROCK1, TGFBR1, PIK3CD, HIF1A, ELK3, IL1RL1, NRP1, PYCARD, AGRN, CCL4, ERBB2, IGF1, CDS1, PLAUR, RPS6KB1, TLR6, ECM1, FGF2, GREM1, CXCL10, PLCG1, PLCG1, CREB1, TRADD
Myocarditis vs. Control	GO:0045765	Any process that modulates the frequency, rate or extent of angiogenesis.	BP	regulation of angiogenesis	0.0149952	0.625555	-0.551846	-1.7259	14	FGF2, EPHA2, NF1, ERBB2, SFRP1, CTNNB1
Influenza vs. Control	GO:0070741	Any process that results in a change in state or activity of a cell or an organism (in terms of movement, secretion, enzyme production, gene expression, etc.) as a result of an interleukin-6 stimulus.	BP	response to interleukin-6	0.0150494	0.615043	0.993438	1.32698	1	CHI3L1
Myocarditis vs. Control	GO:0019218	Any process that modulates the frequency, rate or extent of the chemical reactions and pathways involving steroids.	BP	regulation of steroid metabolic process	0.0150494	0.625555	0.993438	1.32698	1	RORA
Myocarditis vs. Control	GO:0043030	Any process that modulates the frequency or rate of macrophage activation.	BP	regulation of macrophage activation	0.0150494	0.625555	0.993438	1.32698	1	RORA
Myocarditis vs. Control	GO:0046068	The chemical reactions and pathways involving cyclic GMP, guanosine 3',5'-phosphate.	BP	cGMP metabolic process	0.0150494	0.625555	0.993438	1.32698	1	RORA
Myocarditis vs. Control	GO:0072539	The process in which a relatively unspecialized T cell acquires the specialized features of a T-helper 17 (Th17) cell. A Th17 cell is a CD4-positive, alpha-beta T cell with the phenotype RORgamma-t-positive that produces IL-17.	BP	T-helper 17 cell differentiation	0.0150494	0.625555	0.993438	1.32698	1	RORA
Myocarditis vs. Control	GO:0007268	The vesicular release of classical neurotransmitter molecules from a presynapse, across a chemical synapse, the subsequent activation of neurotransmitter receptors at the postsynapse of a target cell (neuron, muscle, or secretory cell) and the effects of this activation on the postsynaptic membrane potential and ionic composition of the postsynaptic cytosol. This process encompasses both spontane…	BP	chemical synaptic transmission	0.015241	0.625555	-0.766182	-1.7885	6	DLG1, SLC12A6, PMP22, MAPK1, NRXN1, CTNNB1
Influenza vs. Control	GO:0006898	An endocytosis process in which cell surface receptors ensure specificity of transport. A specific receptor on the cell surface binds tightly to the extracellular macromolecule (the ligand) that it recognizes; the plasma-membrane region containing the receptor-ligand complex then undergoes endocytosis, forming a transport vesicle containing the receptor-ligand complex and excluding most other pla…	BP	receptor-mediated endocytosis	0.0153396	0.615043	0.68472	1.51814	13	LOXL2, TGFBR2, APOE, APOE, ALB, CD163
Influenza vs. Control	GO:0051402	Any apoptotic process in a neuron, the basic cellular unit of nervous tissue. Each neuron consists of a body, an axon, and dendrites. Their purpose is to receive, conduct, and transmit impulses in the nervous system.	BP	neuron apoptotic process	0.0158338	0.615043	0.872889	1.47524	4	MAX, BCL2L1
Influenza vs. Control	GO:0032481	Any process that activates or increases the frequency, rate, or extent of type I interferon production. Type I interferons include the interferon-alpha, beta, delta, episilon, zeta, kappa, tau, and omega gene families.	BP	positive regulation of type I interferon production	0.015906	0.615043	0.708427	1.51845	11	IRF7, MYD88, MYD88, RELA, CREBBP
Myocarditis vs. Control	GO:1901185	Any process that stops, prevents or reduces the frequency, rate or extent of ERBB signaling pathway.	BP	negative regulation of ERBB signaling pathway	0.0160094	0.625555	-0.850309	-1.70532	4	ERBB2, EGF
Myocarditis vs. Control	GO:0006417	Any process that modulates the frequency, rate or extent of the chemical reactions and pathways resulting in the formation of proteins by the translation of mRNA or circRNA.	BP	regulation of translation	0.0161059	0.625555	-0.763276	-1.78172	6	CNOT10
Influenza vs. Control	GO:0051092	Any process that activates or increases the frequency, rate or extent of activity of the transcription factor NF-kappaB.	BP	positive regulation of NF-kappaB transcription factor activity	0.0162791	0.615043	0.536133	1.43459	43	MYD88, NOD1, NOD1, RELA, RELA, RELA, RELA, TGFB1, TLR4, TLR4, TLR2, ICAM1, TRAF2, TRAF2, IL1B, IL1RAP, PYCARD, PYCARD, KRAS, NTRK1, TLR6, GREM1, TRADD
Myocarditis vs. Control	GO:1900034	Any process that modulates the frequency, rate or extent of cellular response to heat.	BP	regulation of cellular response to heat	0.0164412	0.625555	-0.603469	-1.75025	11	CAMK2B, MAPKAPK2, MAPK3, MAPK1, SIRT1, BAG2, EP300
Myocarditis vs. Control	GO:0051149	Any process that activates or increases the frequency, rate or extent of muscle cell differentiation.	BP	positive regulation of muscle cell differentiation	0.0165207	0.625555	-0.72266	-1.79036	7	MEF2C, CDC42, CTNNB1
COVID-19 vs. Control	GO:0001708	The process involved in the specification of cell identity. Once specification has taken place, a cell will be committed to differentiate down a specific pathway if left in its normal environment.	BP	cell fate specification	0.0169181	0.740694	0.872445	1.46388	4	NOTCH1, ITGB1
Influenza vs. Control	GO:0010469	Any process that modulates the frequency, rate or extent of receptor activity. Receptor activity is when a molecule combines with an extracellular or intracellular messenger to initiate a change in cell activity.	BP	regulation of receptor activity	0.0178723	0.615043	0.506803	1.39723	58	CXCL6, CXCL1, PLAU, CCL19, TYMP, GDF15, CCL11, SPP1, TGFB1, CCL21, IL6, SERPINE1, CCL13, CXCL12, SCG2, VEGFC, IL1B, CCL2, CSF3, AREG, CCL4, CXCL2, IGF1, EDN1, FGF2, IL18, CXCL10, TGFB3, CCL3, TDGF1, CSF1, TNFSF10
Myocarditis vs. Control	GO:1901186	Any process that activates or increases the frequency, rate or extent of ERBB signaling pathway.	BP	positive regulation of ERBB signaling pathway	0.0179388	0.661377	0.992126	1.32523	1	RBPJ
Influenza vs. Control	GO:1902042	Any process that stops, prevents or reduces the frequency, rate or extent of extrinsic apoptotic signaling pathway via death domain receptors.	BP	negative regulation of extrinsic apoptotic signaling pathway via death domain receptors	0.0185107	0.615043	0.648686	1.49716	16	HMOX1, NOS3, TNFAIP3, BCL2L1, GPX1, SERPINE1, ICAM1, TRAF2, CASP8, HMGB2
Influenza vs. Control	GO:0006952	Reactions, triggered in response to the presence of a foreign body or the occurrence of an injury, which result in restriction of damage to the organism attacked or prevention/recovery from the infection caused by the attack.	BP	defense response	0.0185529	0.615043	0.775538	1.4986	7	MX1, NOD1, MX2, CXCL12
Influenza vs. Control	GO:0060337	A series of molecular signals initiated by the binding of a type I interferon to a receptor on the surface of a cell, and ending with regulation of a downstream cellular process, e.g. transcription. Type I interferons include the interferon-alpha, beta, delta, episilon, zeta, kappa, tau, and omega gene families.	BP	type I interferon signaling pathway	0.0187402	0.615043	0.632409	1.49105	18	IRF7, STAT2, STAT2, MYD88, MX1, MX2
Influenza vs. Control	GO:1901224	Any process that activates or increases the frequency, rate or extent of NIK/NF-kappaB signaling.	BP	positive regulation of NIK/NF-kappaB signaling	0.0191082	0.615043	0.800096	1.49062	6	NOD1, RELA, RELA
Myocarditis vs. Control	GO:0006511	The chemical reactions and pathways resulting in the breakdown of a protein or peptide by hydrolysis of its peptide bonds, initiated by the covalent attachment of a ubiquitin group, or multiple ubiquitin groups, to the protein.	BP	ubiquitin-dependent protein catabolic process	0.0194396	0.666245	-0.952694	-1.48298	2	SMURF2, TOLLIP
Myocarditis vs. Control	GO:0060445	The process in which the branching structure of the salivary gland is generated and organized.	BP	branching involved in salivary gland morphogenesis	0.0196177	0.666245	0.831747	1.51236	4	LAMA5, IL6
Influenza vs. Control	GO:0006955	Any immune system process that functions in the calibrated response of an organism to a potential internal or invasive threat.	BP	immune response	0.0197571	0.615043	0.526137	1.41431	45	CXCL1, CCL19, DEFA1, NOTCH1, CCL21, IL1R1, CXCL12, TLR4, TLR2, IL1B, TNFRSF1A, CSF3, C1R, IL1RL1, IL1RAP, CCL4, CXCL2, LTB4R, TLR6, THBS1, SLPI, IL18, CXCL10, CEBPB, TNFSF10
COVID-19 vs. Control	GO:0046902	Any process that modulates the frequency, rate or extent of the passage or uptake of molecules by the mitochondrial membrane.	BP	regulation of mitochondrial membrane permeability	0.0198359	0.787961	0.866098	1.45323	4	BCL2L1, STAT3
Influenza vs. Control	GO:0014909	The orderly movement of a smooth muscle cell from one site to another, often during the development of a multicellular organism.	BP	smooth muscle cell migration	0.0199523	0.615043	0.908164	1.43935	3	PLAU, ITGB3
Influenza vs. Control	GO:0032496	Any process that results in a change in state or activity of an organism (in terms of movement, secretion, enzyme production, gene expression, etc.) as a result of a lipopolysaccharide stimulus; lipopolysaccharide is a major component of the cell wall of gram-negative bacteria.	BP	response to lipopolysaccharide	0.0199578	0.615043	0.563988	1.44995	31	CXCL1, SELE, PTGIR, NOTCH1, TLR4, TLR4, TNFRSF1A, MAPKAPK2, CASP8, HMGB2, LY96, CXCL2, ADAM17, PTGS2, RPS6KB1, EDN1, SLPI
Influenza vs. Control	GO:0030819	Any process that activates or increases the frequency, rate or extent of the chemical reactions and pathways resulting in the formation of the nucleotide cAMP (cyclic AMP, adenosine 3',5'-cyclophosphate).	BP	positive regulation of cAMP biosynthetic process	0.0201941	0.615043	0.771432	1.49067	7	RAMP1, RAMP1, PTGIR
Influenza vs. Control	GO:0046427	Any process that activates or increases the frequency, rate or extent of the JAK-STAT signaling pathway activity.	BP	positive regulation of JAK-STAT cascade	0.0207089	0.617303	0.863002	1.45853	4	NOTCH1, CYP1B1, IL6
Myocarditis vs. Control	GO:0030574	The proteolytic chemical reactions and pathways resulting in the breakdown of collagen in the extracellular matrix, usually carried out by proteases secreted by nearby cells.	BP	collagen catabolic process	0.020739	0.666245	0.538238	1.55865	21	MMP9, COL5A2, COL7A1, COL1A1, COL1A2, COL3A1, COL4A1, COL6A3, ADAM15, CTSK, CTSK
Myocarditis vs. Control	GO:0006112	The chemical reactions and pathways by which a cell derives energy from stored compounds such as fats or glycogen.	BP	energy reserve metabolic process	0.0211399	0.666245	0.881962	1.4741	3	GNAS, MYC
Myocarditis vs. Control	GO:0042542	Any process that results in a change in state or activity of a cell or an organism (in terms of movement, secretion, enzyme production, gene expression, etc.) as a result of a hydrogen peroxide (H2O2) stimulus.	BP	response to hydrogen peroxide	0.0211537	0.666245	0.567169	1.5608	17	AREG, TXNIP, COL1A1, PDCD10, PTK2B, SOD1, GPX1, HMOX1, BAD
Influenza vs. Control	GO:1990138	Long distance growth of a single neuron projection involved in cellular development. A neuron projection is a prolongation or process extending from a nerve cell, e.g. an axon or dendrite.	BP	neuron projection extension	0.021786	0.61816	-0.907895	-1.58734	3	CTNNB1, PRKCZ, POSTN
Myocarditis vs. Control	GO:0006879	Any process involved in the maintenance of an internal steady state of iron ions at the level of a cell.	BP	cellular iron ion homeostasis	0.0218146	0.666245	0.621514	1.56859	12	SMAD4, MYC, RPS27A, SOD1, HMOX1, HMOX1, CUL1, UBA52
COVID-19 vs. Control	GO:0022408	Any process that stops, prevents or reduces the rate or extent of cell adhesion to another cell.	BP	negative regulation of cell-cell adhesion	0.0218651	0.787961	0.905504	1.4283	3	TGFB1, PTK2
Myocarditis vs. Control	GO:0001501	The process whose specific outcome is the progression of the skeleton over time, from its formation to the mature structure. The skeleton is the bony framework of the body in vertebrates (endoskeleton) or the hard outer envelope of insects (exoskeleton or dermoskeleton).	BP	skeletal system development	0.02188	0.666245	0.50586	1.53564	26	POSTN, MMP9, COL5A2, COMP, COL1A1, COL1A2, COL3A1, GNAQ, IGF1, FBN1, BMPR1B, TGFBR1, CDH11
COVID-19 vs. Control	GO:0031960	Any process that results in a change in state or activity of a cell or an organism (in terms of movement, secretion, enzyme production, gene expression, etc.) as a result of a corticosteroid hormone stimulus. A corticosteroid is a steroid hormone that is produced in the adrenal cortex. Corticosteroids are involved in a wide range of physiologic systems such as stress response, immune response and…	BP	response to corticosteroid	0.0225345	0.787961	0.951614	1.39215	2	NOTCH1, COL1A1
Myocarditis vs. Control	GO:0007519	The developmental sequence of events leading to the formation of adult skeletal muscle tissue. The main events are: the fusion of myoblasts to form myotubes that increase in size by further fusion to them of myoblasts, the formation of myofibrils within their cytoplasm and the establishment of functional neuromuscular junctions with motor neurons. At this stage they can be regarded as mature musc…	BP	skeletal muscle tissue development	0.0226694	0.666245	-0.702425	-1.74023	7	DCN, MEOX2, NF1, MEF2C, EP300
Influenza vs. Control	GO:0051276	A process that is carried out at the cellular level that results in the assembly, arrangement of constituent parts, or disassembly of chromosomes, structures composed of a very long molecule of DNA and associated proteins that carries hereditary information. This term covers covalent modifications at the molecular level as well as spatial relationships among the major components of a chromosome.	BP	chromosome organization	0.0228265	0.61816	0.951452	1.39479	2	MYC, PTTG1
Myocarditis vs. Control	GO:0071230	Any process that results in a change in state or activity of a cell (in terms of movement, secretion, enzyme production, gene expression, etc.) as a result of an amino acid stimulus. An amino acid is a carboxylic acids containing one or more amino groups.	BP	cellular response to amino acid stimulus	0.0233732	0.666245	0.605735	1.56099	13	COL5A2, COL1A1, COL1A2, COL3A1, COL4A1
Influenza vs. Control	GO:0051606	The series of events in which a stimulus is received by a cell or organism and converted into a molecular signal.	BP	detection of stimulus	0.0234956	0.61816	-0.955322	-1.4669	2	CADM1, CADM1
COVID-19 vs. Control	GO:0006352	Any process involved in the assembly of the RNA polymerase preinitiation complex (PIC) at the core promoter region of a DNA template, resulting in the subsequent synthesis of RNA from that promoter. The initiation phase includes PIC assembly and the formation of the first few bonds in the RNA chain, including abortive initiation, which occurs when the first few nucleotides are repeatedly synthesi…	BP	DNA-templated transcription, initiation	0.0236977	0.787961	0.989501	1.32172	1	TCF4
COVID-19 vs. Control	GO:0065004	The aggregation, arrangement and bonding together of proteins and DNA molecules to form a protein-DNA complex.	BP	protein-DNA complex assembly	0.0236977	0.787961	0.989501	1.32172	1	TCF4
COVID-19 vs. Control	GO:0043524	Any process that stops, prevents, or reduces the frequency, rate or extent of cell death by apoptotic process in neurons.	BP	negative regulation of neuron apoptotic process	0.0237684	0.787961	0.601958	1.41736	24	NDNF, BCL2L1, ROCK1, NRP1, APOE, PTK2B, HMOX1
COVID-19 vs. Control	GO:0034113	The attachment of a cell to a cell of a different type via adhesion molecules.	BP	heterotypic cell-cell adhesion	0.0238355	0.787961	0.823282	1.4511	5	ITGB3, ITGA5, ITGB2
Influenza vs. Control	GO:0051149	Any process that activates or increases the frequency, rate or extent of muscle cell differentiation.	BP	positive regulation of muscle cell differentiation	0.0239447	0.61816	-0.724863	-1.73411	7	CTNNB1, MEF2A, CDH2
Influenza vs. Control	GO:0070374	Any process that activates or increases the frequency, rate or extent of signal transduction mediated by the ERK1 and ERK2 cascade.	BP	positive regulation of ERK1 and ERK2 cascade	0.0240817	0.61816	0.496242	1.372	60	CHI3L1, CCL19, CCL19, NOD1, MAP2K2, PLA2G2A, CCL11, NOTCH1, FGFR4, TGFB1, SHC1, CCL21, IL6, CCL13, CD44, TLR4, ICAM1, CCL2, NRP1, PYCARD, CCL4, MAPK3, NTRK1, FGF2, FGF2
COVID-19 vs. Control	GO:0006475	The addition of an acetyl group to a non-terminal amino acid in a protein.	BP	internal protein amino acid acetylation	0.024303	0.787961	-0.989501	-1.32124	1	EP300
COVID-19 vs. Control	GO:0018393	The addition of an acetyl group to a non-terminal lysine residue in a protein.	BP	internal peptidyl-lysine acetylation	0.024303	0.787961	-0.989501	-1.32124	1	EP300
Influenza vs. Control	GO:0002521	The process in which a relatively unspecialized hemopoietic precursor cell acquires the specialized features of a leukocyte. A leukocyte is an achromatic cell of the myeloid or lymphoid lineages capable of ameboid movement, found in blood or other tissue.	BP	leukocyte differentiation	0.024303	0.61816	-0.989501	-1.32124	1	RRAS
Influenza vs. Control	GO:0051896	Any process that modulates the frequency, rate or extent of protein kinase B signaling, a series of reactions mediated by the intracellular serine/threonine kinase protein kinase B.	BP	regulation of protein kinase B signaling	0.024303	0.61816	-0.989501	-1.32124	1	RRAS
Myocarditis vs. Control	GO:0008585	The process whose specific outcome is the progression of the female gonad over time, from its formation to the mature structure.	BP	female gonad development	0.024303	0.666245	-0.989501	-1.32124	1	SFRP1
COVID-19 vs. Control	GO:0045665	Any process that stops, prevents, or reduces the frequency, rate or extent of neuron differentiation.	BP	negative regulation of neuron differentiation	0.024317	0.787961	-0.845127	-1.6906	4	JAG1, ID2
Myocarditis vs. Control	GO:0030155	Any process that modulates the frequency, rate or extent of attachment of a cell to another cell or to the extracellular matrix.	BP	regulation of cell adhesion	0.024415	0.666245	0.631713	1.55753	11	LAMA5, ROCK1, IL18, PTK2B, LAMA3, ROCK2, S1PR1
Influenza vs. Control	GO:0072593	The chemical reactions and pathways involving a reactive oxygen species, any molecules or ions formed by the incomplete one-electron reduction of oxygen. They contribute to the microbicidal activity of phagocytes, regulation of signal transduction and gene expression, and the oxidative damage to biopolymers.	BP	reactive oxygen species metabolic process	0.0244898	0.61816	-0.954008	-1.46488	2	ATPIF1, SOD1
Myocarditis vs. Control	GO:0046209	The chemical reactions and pathways involving nitric oxide, nitrogen monoxide (NO), a colorless gas only slightly soluble in water.	BP	nitric oxide metabolic process	0.0245535	0.666245	0.938509	1.41509	2	TLR2, TLR6
Influenza vs. Control	GO:0045893	Any process that activates or increases the frequency, rate or extent of cellular DNA-templated transcription.	BP	positive regulation of transcription, DNA-templated	0.0247087	0.61816	0.460016	1.31538	99	STAT3, STAT3, STAT3, ELF3, SNAI1, IRF7, MYC, MYC, RELA, RELA, MAP2K2, ACVRL1, TCF4, CREBBP, CREBBP, SPP1, NOTCH1, TGFB1, TGFB1, PLCB1, SHC1, IL6, IL6, DDIT3, ELK1, IL1B, TAL1, RORA, RUNX1, TGFBR1, HMGB2, HIF1A, HIF1A, FOXC2, TP53, TP53, VHL, IGF1, IGF1, IRF1, IRF1
Influenza vs. Control	GO:0006909	An endocytosis process that results in the engulfment of external particulate material by phagocytes. The particles are initially contained within phagocytic vacuoles (phagosomes), which then fuse with primary lysosomes to effect digestion of the particles.	BP	phagocytosis	0.025925	0.633805	0.988189	1.31997	1	PECAM1
Myocarditis vs. Control	GO:0048863	The process in which a relatively unspecialized cell acquires specialized features of a stem cell. A stem cell is a cell that retains the ability to divide and proliferate throughout life to provide progenitor cells that can differentiate into specialized cells.	BP	stem cell differentiation	0.02621	0.666245	0.936061	1.4114	2	FOXO4, SETD2
Myocarditis vs. Control	GO:0045778	Any process that activates or increases the frequency, rate or extent of bone formation.	BP	positive regulation of ossification	0.0262445	0.666245	-0.82533	-1.65522	4	TGFB2, WNT5A
Influenza vs. Control	GO:0051607	Reactions triggered in response to the presence of a virus that act to protect the cell or organism.	BP	defense response to virus	0.0264755	0.633805	0.561753	1.43068	29	IRF7, STAT2, MX1, MX1, RELA, MX2, DEFA1, IL6, OAS1, OAS2, PYCARD, PRF1, IRF1, IRF5
Influenza vs. Control	GO:0006874	Any process involved in the maintenance of an internal steady state of calcium ions at the level of a cell.	BP	cellular calcium ion homeostasis	0.0266913	0.633805	0.662427	1.46871	13	CCL19, CCL11, APOE, TGFB1, CCL13, CXCL12, CCL2
Myocarditis vs. Control	GO:0007088	Any process that modulates the frequency, rate or extent of mitosis.	BP	regulation of mitotic nuclear division	0.0269658	0.666245	-0.988189	-1.31949	1	CDC42
Myocarditis vs. Control	GO:0036336	The movement of a dendritic cell within or between different tissues and organs of the body.	BP	dendritic cell migration	0.0269658	0.666245	-0.988189	-1.31949	1	CDC42
Myocarditis vs. Control	GO:0042176	Any process that modulates the frequency, rate or extent of the chemical reactions and pathways resulting in the breakdown of a protein by the destruction of the native, active configuration, with or without the hydrolysis of peptide bonds.	BP	regulation of protein catabolic process	0.0269658	0.666245	-0.988189	-1.31949	1	CDC42
Myocarditis vs. Control	GO:0042130	Any process that stops, prevents or reduces the rate or extent of T cell proliferation.	BP	negative regulation of T cell proliferation	0.0273305	0.666245	0.770572	1.49929	5	TGFB1, VSIG4
Influenza vs. Control	GO:0071222	Any process that results in a change in state or activity of a cell (in terms of movement, secretion, enzyme production, gene expression, etc.) as a result of a lipopolysaccharide stimulus; lipopolysaccharide is a major component of the cell wall of gram-negative bacteria.	BP	cellular response to lipopolysaccharide	0.0276092	0.644676	0.553846	1.42388	31	CXCL6, RELA, TNFAIP3, IL6, SERPINE1, TLR4, TLR4, ICAM1, CCL2, CSF3, HMGB2, PYCARD, HDAC5, CXCL10, NOS2, CEBPB, SRC, RHOA, ZC3H12A, ZC3H12A
Myocarditis vs. Control	GO:0030522	Any series of molecular signals initiated by a ligand binding to an receptor located within a cell.	BP	intracellular receptor signaling pathway	0.0276224	0.666245	0.814096	1.48026	4	RORA, STAT3
Myocarditis vs. Control	GO:0043551	Any process that modulates the frequency, rate or extent of phosphatidylinositol 3-kinase activity, the catalysis of the transfer of a phosphate group, usually from ATP, to an inositol lipid at the 3' position of the inositol ring.	BP	regulation of phosphatidylinositol 3-kinase activity	0.0282523	0.666245	0.768485	1.49523	5	PIK3R1, PIK3R1, PIK3R5, PIK3R2
Myocarditis vs. Control	GO:0051592	Any process that results in a change in state or activity of a cell or an organism (in terms of movement, secretion, enzyme production, gene expression, etc.) as a result of a calcium ion stimulus.	BP	response to calcium ion	0.0284521	0.666245	0.657645	1.53141	9	TXNIP, PTK2B, SPARC, BAD
Myocarditis vs. Control	GO:0007566	Attachment of the blastocyst to the uterine lining.	BP	embryo implantation	0.028758	0.666245	0.624245	1.53911	11	MMP9, SOD1, SOD1, SPP1, IGFBP7, PTGIS, TGFBR2
COVID-19 vs. Control	GO:0030282	The deposition of hydroxyapatite, a form of calcium phosphate with the formula Ca10(PO4)6(OH)2, in bone tissue.	BP	bone mineralization	0.0289131	0.787961	0.78547	1.44312	6	CLEC3B, CLEC3B, PTGS2
Myocarditis vs. Control	GO:0033598	The multiplication or reproduction of mammary gland epithelial cells, resulting in the expansion of a cell population. Mammary gland epithelial cells make up the covering of surfaces of the mammary gland. The mammary gland is a large compound sebaceous gland that in female mammals is modified to secrete milk.	BP	mammary gland epithelial cell proliferation	0.0290085	0.666245	-0.82105	-1.64664	4	ID2, EPHA2, MAPK1
COVID-19 vs. Control	GO:0002369	Any process that contributes to cytokine production by a T cell.	BP	T cell cytokine production	0.0294299	0.787961	-0.986877	-1.31773	1	DLG1
COVID-19 vs. Control	GO:0048608	The reproductive developmental process whose specific outcome is the progression of structures that will be used in the process of creating new individuals from one or more parents, from their formation to the mature structures.	BP	reproductive structure development	0.0294299	0.787961	-0.986877	-1.31773	1	DLG1
Influenza vs. Control	GO:0008585	The process whose specific outcome is the progression of the female gonad over time, from its formation to the mature structure.	BP	female gonad development	0.0294299	0.675922	-0.986877	-1.31773	1	SFRP1
COVID-19 vs. Control	GO:0007266	A series of molecular signals within the cell that are mediated by a member of the Rho family of proteins switching to a GTP-bound active state.	BP	Rho protein signal transduction	0.0300219	0.787961	0.678626	1.4381	12	ROCK1, CFL1, RHOA, RHOA, RHOA, EPS8L1, BCL6, ROCK2
COVID-19 vs. Control	GO:0043537	Any process that stops, prevents, or reduces the frequency, rate or extent of the migration of the endothelial cells of blood vessels.	BP	negative regulation of blood vessel endothelial cell migration	0.0300985	0.787961	0.719226	1.44127	9	ACVRL1, TGFB1, RGCC, ANGPT2, APOE, FGF2
COVID-19 vs. Control	GO:0030512	Any process that stops, prevents, or reduces the frequency, rate or extent of any TGF-beta receptor signaling pathway.	BP	negative regulation of transforming growth factor beta receptor signaling pathway	0.0302647	0.787961	0.634782	1.42386	17	TGFB1, RPS27A, TGFBR2, ADAM17, SMAD7, SMAD7
Influenza vs. Control	GO:0045732	Any process that activates or increases the frequency, rate or extent of the chemical reactions and pathways resulting in the breakdown of a protein by the destruction of the native, active configuration, with or without the hydrolysis of peptide bonds.	BP	positive regulation of protein catabolic process	0.0304671	0.687049	0.729319	1.45386	8	TNFAIP3, EGLN2, TNFSF12
Myocarditis vs. Control	GO:0034599	Any process that results in a change in state or activity of a cell (in terms of movement, secretion, enzyme production, gene expression, etc.) as a result of oxidative stress, a state often resulting from exposure to high levels of reactive oxygen species, e.g. superoxide anions, hydrogen peroxide (H2O2), and hydroxyl radicals.	BP	cellular response to oxidative stress	0.0305015	0.679265	0.701186	1.5119	7	CYBB, SOD1, GPX1, GPX1
Myocarditis vs. Control	GO:0007169	A series of molecular signals initiated by the binding of an extracellular ligand to a receptor on the surface of the target cell where the receptor possesses tyrosine kinase activity, and ending with regulation of a downstream cellular process, e.g. transcription.	BP	transmembrane receptor protein tyrosine kinase signaling pathway	0.0305992	0.679265	-0.589607	-1.65548	10	TEK, KDR, FLT1, ERBB2, ERBB2
Influenza vs. Control	GO:0042593	Any process involved in the maintenance of an internal steady state of glucose within an organism or cell.	BP	glucose homeostasis	0.0308951	0.687049	0.728753	1.45273	8	STAT3, FGFR4, IL6, OAS1, HIF1A
COVID-19 vs. Control	GO:0007420	The process whose specific outcome is the progression of the brain over time, from its formation to the mature structure. Brain development begins with patterning events in the neural tube and ends with the mature structure that is the center of thought and emotion. The brain is responsible for the coordination and control of bodily activities and the interpretation of information from the senses…	BP	brain development	0.0309742	0.787961	0.66707	1.43298	13	CTNND1, S1PR1, TGFBR2, COL4A1, ID1, APOD
COVID-19 vs. Control	GO:0019730	An immune response against microbes mediated through a body fluid. Examples of this process are seen in the antimicrobial humoral response of Drosophila melanogaster and Mus musculus.	BP	antimicrobial humoral response	0.0315845	0.787961	0.890044	1.40391	3	PLA2G2A, DEFA1
Influenza vs. Control	GO:0007219	A series of molecular signals initiated by the binding of an extracellular ligand to the receptor Notch on the surface of a target cell, and ending with regulation of a downstream cellular process, e.g. transcription.	BP	Notch signaling pathway	0.0318067	0.687351	0.576452	1.42675	24	MYC, TGFBR2, ITGB1BP1, CREBBP, NOTCH1, NOTCH1, NOTCH1, TGFB1, DLL4, FOXC2, ADAM17, KRT19, RBPJ, RBPJ
Influenza vs. Control	GO:0070098	A series of molecular signals initiated by the binding of a chemokine to a receptor on the surface of a cell, and ending with regulation of a downstream cellular process, e.g. transcription.	BP	chemokine-mediated signaling pathway	0.03189	0.687351	0.605982	1.44161	19	CXCL6, CXCL1, CCL19, CCL11, CCL21, CCL13, CXCL12, CCL2, CCL4, CXCL2, CXCR4, CXCL10, CCL3
Myocarditis vs. Control	GO:0043401	A series of molecular signals mediated by a steroid hormone binding to a receptor.	BP	steroid hormone mediated signaling pathway	0.0319399	0.679265	0.806328	1.46614	4	RORA, NR4A1, NR4A3
Myocarditis vs. Control	GO:0006475	The addition of an acetyl group to a non-terminal amino acid in a protein.	BP	internal protein amino acid acetylation	0.0322715	0.679265	-0.985564	-1.31598	1	EP300
Myocarditis vs. Control	GO:0018393	The addition of an acetyl group to a non-terminal lysine residue in a protein.	BP	internal peptidyl-lysine acetylation	0.0322715	0.679265	-0.985564	-1.31598	1	EP300
Myocarditis vs. Control	GO:0000165	An intracellular protein kinase cascade containing at least a MAPK, a MAPKK and a MAP3K. The cascade can also contain two additional tiers: the upstream MAP4K and the downstream MAP Kinase-activated kinase (MAPKAPK). The kinases in each tier phosphorylate and activate the kinases in the downstream tier to transmit a signal within a cell.	BP	MAPK cascade	0.0324845	0.679265	-0.298303	-1.37231	61	FGF2, MAPK3, MAPK3, ILK, NCAM1, NF1, NF1, MET, TEK, MAP3K1, RIPK2, PDGFRB, HRAS, MAPK1, CCL2, MAP2K1, RAF1, MEF2C, MEF2C, HGF, ERBB2, EGF
COVID-19 vs. Control	GO:0002576	The regulated exocytosis of secretory granules containing preformed mediators such as histamine and serotonin by a platelet.	BP	platelet degranulation	0.0326627	0.787961	0.569112	1.37434	30	TGFB1, ITGB3, SRGN, PECAM1, SERPING1, CLEC3B, ECM1, SERPINA1, VEGFC, ALB, ISLR, CFD, SPARC, VEGFA, SERPINE1
Influenza vs. Control	GO:0032755	Any process that activates or increases the frequency, rate, or extent of interleukin-6 production.	BP	positive regulation of interleukin-6 production	0.0329209	0.698822	0.664469	1.44988	12	MYD88, NOD1, IL6, TLR4, TLR2, IL1B, PYCARD
COVID-19 vs. Control	GO:0032088	Any process that stops, prevents, or reduces the frequency, rate or extent of the activity of the transcription factor NF-kappaB.	BP	negative regulation of NF-kappaB transcription factor activity	0.0334833	0.787961	0.732186	1.43116	8	CHP1, PTGIS, PYCARD, CYP1B1, TNFAIP3
Influenza vs. Control	GO:0001508	A process in which membrane potential cycles through a depolarizing spike, triggered in response to depolarization above some threshold, followed by repolarization. This cycle is driven by the flow of ions through various voltage gated channels with different thresholds and ion specificities.	BP	action potential	0.0338109	0.707001	0.984252	1.31471	1	GNAQ
COVID-19 vs. Control	GO:0001569	The process of coordinated growth and sprouting of blood vessels giving rise to the organized vascular system.	BP	branching involved in blood vessel morphogenesis	0.0338771	0.787961	0.686441	1.43125	11	DLL4, TGFBR2, COL4A1, EDN1, NRP1, VEGFA, FOXC2
Influenza vs. Control	GO:0010718	Any process that increases the rate, frequency, or extent of epithelial to mesenchymal transition. Epithelial to mesenchymal transition is where an epithelial cell loses apical/basolateral polarity, severs intercellular adhesive junctions, degrades basement membrane components and becomes a migratory mesenchymal cell.	BP	positive regulation of epithelial to mesenchymal transition	0.0344536	0.709749	0.573484	1.41941	24	SNAI1, SNAI1, TGFBR2, NOTCH1, TGFB1, TGFB1, TWIST1, RGCC, RGCC, IL1B, TGFBR1, WWTR1
Myocarditis vs. Control	GO:0002456	Any process involved in the carrying out of an immune response by a T cell.	BP	T cell mediated immunity	0.0345303	0.706649	-0.932983	-1.4523	2	CD46, JAG1
COVID-19 vs. Control	GO:0006956	Any process involved in the activation of any of the steps of the complement cascade, which allows for the direct killing of microbes, the disposal of immune complexes, and the regulation of other immune processes; the initial steps of complement activation involve one of three pathways, the classical pathway, the alternative pathway, and the lectin pathway, all of which lead to the terminal comp…	BP	complement activation	0.0345806	0.787961	0.629073	1.41105	17	RGCC, C7, C1S, C1R, C2, C2, C4A, C4A, CFD, C3, C3
Myocarditis vs. Control	GO:0014009	The multiplication or reproduction of glial cells by cell division, resulting in the expansion of their population. Glial cells exist throughout the nervous system, and include Schwann cells, astrocytes, and oligodendrocytes among others.	BP	glial cell proliferation	0.0348029	0.706649	0.925099	1.39487	2	AREG, PTK2B
Influenza vs. Control	GO:0051048	Any process that stops, prevents, or reduces the frequency, rate or extent of the controlled release of a substance from a cell or a tissue.	BP	negative regulation of secretion	0.0349555	0.709749	-0.942777	-1.44763	2	EGF
COVID-19 vs. Control	GO:0050714	Any process that activates or increases the frequency, rate or extent of the controlled release of a protein from a cell.	BP	positive regulation of protein secretion	0.0349606	0.787961	0.711661	1.42611	9	TGFB1, ANG, ANG, VEGFC
Myocarditis vs. Control	GO:0032728	Any process that activates or increases the frequency, rate, or extent of interferon-beta production.	BP	positive regulation of interferon-beta production	0.035733	0.71517	0.598972	1.5117	12	TLR2, HMGB2, TLR3, IRF3, IRF3, IRF5, IRF1
COVID-19 vs. Control	GO:0001936	Any process that modulates the frequency, rate, or extent of endothelial cell proliferation.	BP	regulation of endothelial cell proliferation	0.0363793	0.787961	0.98294	1.31296	1	ACVRL1
COVID-19 vs. Control	GO:0010812	Any process that decreases the frequency, rate or extent of cell-substrate adhesion. Cell-substrate adhesion is the attachment of a cell to the underlying substrate via adhesion molecules.	BP	negative regulation of cell-substrate adhesion	0.0367597	0.787961	0.802399	1.41429	5	NOTCH1, ANGPT2, RHOA
Myocarditis vs. Control	GO:2000147	Any process that activates or increases the frequency, rate or extent of cell motility.	BP	positive regulation of cell motility	0.0367813	0.725783	0.719944	1.48155	6	TWIST1, TWIST1, CLDN7, CCL21, CCL19
Influenza vs. Control	GO:0022617	A process that results in the breakdown of the extracellular matrix.	BP	extracellular matrix disassembly	0.0369595	0.725533	0.60594	1.42864	18	SPP1, ADAM15, MMP9, CD44, MMP1
COVID-19 vs. Control	GO:0045596	Any process that stops, prevents, or reduces the frequency, rate or extent of cell differentiation.	BP	negative regulation of cell differentiation	0.037029	0.787961	0.802012	1.41361	5	TGFB1, RBPJ, KRAS
Influenza vs. Control	GO:0003197	The progression of a cardiac cushion over time, from its initial formation to the mature structure. The endocardial cushion is a specialized region of mesenchymal cells that will give rise to the heart septa and valves.	BP	endocardial cushion development	0.0373767	0.725533	-0.782059	-1.65337	5	GATA4, GATA4, BMPR2
Influenza vs. Control	GO:0055117	Any process that modulates the frequency, rate or extent of cardiac muscle contraction.	BP	regulation of cardiac muscle contraction	0.0377028	0.725533	-0.939665	-1.44285	2	SMAD7
Influenza vs. Control	GO:0014910	Any process that modulates the frequency, rate or extent of smooth muscle cell migration.	BP	regulation of smooth muscle cell migration	0.0381305	0.725533	0.933432	1.36837	2	PLAU, PDGFA
COVID-19 vs. Control	GO:0043312	The regulated exocytosis of secretory granules containing preformed mediators such as proteases, lipases, and inflammatory mediators by a neutrophil.	BP	neutrophil degranulation	0.0384387	0.787961	0.522466	1.3141	48	PLAU, PECAM1, HPSE, MMP9, CEACAM1, ROCK1, SERPINA1, DEFA1, PYCARD, CD44, HK3, RHOA, CHI3L1, CEACAM6, PTX3, PLAUR, SLPI, CFD, MAPK14, TIMP2, C3
Myocarditis vs. Control	GO:0007254	An intracellular protein kinase cascade containing at least a JNK (a MAPK), a JNKK (a MAPKK) and a JUN3K (a MAP3K). The cascade can also contain two additional tiers: the upstream MAP4K and the downstream MAP Kinase-activated kinase (MAPKAPK). The kinases in each tier phosphorylate and activate the kinases in the downstream tier to transmit a signal within a cell.	BP	JNK cascade	0.038564	0.750391	-0.549072	-1.59248	11	RIPK2, MAPK8, MAPK8, MAP2K4, MAP3K7, MAP3K7
COVID-19 vs. Control	GO:0042058	Any process that modulates the frequency, rate or extent of epidermal growth factor receptor signaling pathway activity.	BP	regulation of epidermal growth factor receptor signaling pathway	0.0386125	0.787961	0.933174	1.36518	2	CEACAM1, CDH13
COVID-19 vs. Control	GO:0010038	Any process that results in a change in state or activity of a cell or an organism (in terms of movement, secretion, enzyme production, gene expression, etc.) as a result of a metal ion stimulus.	BP	response to metal ion	0.0389277	0.787961	0.981627	1.3112	1	NDRG1
COVID-19 vs. Control	GO:0045576	The change in morphology and behavior of a mast cell resulting from exposure to a cytokine, chemokine, soluble factor, or to (at least in mammals) an antigen which the mast cell has specifically bound via IgE bound to Fc-epsilonRI receptors.	BP	mast cell activation	0.0389277	0.787961	0.981627	1.3112	1	NDRG1
Influenza vs. Control	GO:0002686	Any process that stops, prevents, or reduces the frequency, rate, or extent of leukocyte migration.	BP	negative regulation of leukocyte migration	0.0389277	0.725533	0.981627	1.3112	1	HMOX1
Influenza vs. Control	GO:1904036	Any process that stops, prevents or reduces the frequency, rate or extent of epithelial cell apoptotic process.	BP	negative regulation of epithelial cell apoptotic process	0.0389277	0.725533	0.981627	1.3112	1	HMOX1
Influenza vs. Control	GO:0007159	The attachment of a leukocyte to another cell via adhesion molecules.	BP	leukocyte cell-cell adhesion	0.0395616	0.725533	0.69809	1.42974	9	PECAM1, SELE, ICAM1, ROCK1
Influenza vs. Control	GO:0016239	Any process, such as recognition of nutrient depletion, that activates or increases the rate of macroautophagy to bring cytosolic macromolecules to the vacuole/lysosome for degradation.	BP	positive regulation of macroautophagy	0.0400933	0.725533	0.737867	1.42581	7	HMOX1, HIF1A
Myocarditis vs. Control	GO:0051145	The process in which a relatively unspecialized cell acquires specialized features of a smooth muscle cell; smooth muscle lacks transverse striations in its constituent fibers and are almost always involuntary.	BP	smooth muscle cell differentiation	0.0403597	0.774574	-0.858778	-1.53817	3	MEF2C, CTNNB1
Influenza vs. Control	GO:1901215	Any process that stops, prevents or reduces the frequency, rate or extent of neuron death.	BP	negative regulation of neuron death	0.0403937	0.725533	0.681872	1.43055	10	STAT3, APOE, IL6, TRAF2, CSF3
COVID-19 vs. Control	GO:0006355	Any process that modulates the frequency, rate or extent of cellular DNA-templated transcription.	BP	regulation of transcription, DNA-templated	0.0407281	0.787961	0.529677	1.32124	43	CTNND1, ACVRL1, WWTR1, STAT3, NOTCH1, VHL, FOXO4, CREBBP, CREBBP, RORA
COVID-19 vs. Control	GO:0003208	The process in which the cardiac ventricle is generated and organized. A cardiac ventricle receives blood from a cardiac atrium and pumps it out of the heart.	BP	cardiac ventricle morphogenesis	0.0410504	0.787961	0.832244	1.39642	4	NOTCH1, DLL4
COVID-19 vs. Control	GO:0002460	An immune response mediated by lymphocytes expressing specific receptors for antigen produced through a somatic diversification process that includes somatic recombination of germline gene segments encoding immunoglobulin superfamily domains. Recombined receptors for antigen encoded by immunoglobulin superfamily domains include T cell receptors and immunoglobulins (antibodies) produced by B cells…	BP	adaptive immune response based on somatic recombination of immune receptors built from immunoglobulin superfamily domains	0.0418372	0.787961	0.980315	1.30945	1	TGFB1
COVID-19 vs. Control	GO:0032943	The expansion of a mononuclear cell population by cell division. A mononuclear cell is a leukocyte with a single non-segmented nucleus in the mature form.	BP	mononuclear cell proliferation	0.0418372	0.787961	0.980315	1.30945	1	TGFB1
COVID-19 vs. Control	GO:0051101	Any process that modulates the frequency, rate or extent of DNA binding. DNA binding is any process in which a gene product interacts selectively with DNA (deoxyribonucleic acid).	BP	regulation of DNA binding	0.0418372	0.787961	0.980315	1.30945	1	TGFB1
COVID-19 vs. Control	GO:0061035	Any process that modulates the rate, frequency, or extent of cartilage development, the process whose specific outcome is the progression of the cartilage over time, from its formation to the mature structure. Cartilage is a connective tissue dominated by extracellular matrix containing collagen type II and large amounts of proteoglycan, particularly chondroitin sulfate.	BP	regulation of cartilage development	0.0418372	0.787961	0.980315	1.30945	1	TGFB1
COVID-19 vs. Control	GO:0071677	Any process that increases the rate, frequency or extent of mononuclear cell migration. Mononuclear cell migration is the movement of a mononuclear cell within or between different tissues and organs of the body.	BP	positive regulation of mononuclear cell migration	0.0418372	0.787961	0.980315	1.30945	1	TGFB1
COVID-19 vs. Control	GO:0085029	The aggregation, arrangement and bonding together of the extracellular matrix.	BP	extracellular matrix assembly	0.0418372	0.787961	0.980315	1.30945	1	TGFB1
Myocarditis vs. Control	GO:0006508	The hydrolysis of proteins into smaller polypeptides and/or amino acids by cleavage of their peptide bonds.	BP	proteolysis	0.0425936	0.789917	-0.341591	-1.41717	38	TPSB2, ERMP1, CD46, C3, CTSH, CTSH, ZFYVE9, DESI1, SFRP1, CTSL
Myocarditis vs. Control	GO:0016573	The modification of a histone by the addition of an acetyl group.	BP	histone acetylation	0.0426851	0.789917	-0.855899	-1.53301	3	EP300
Influenza vs. Control	GO:0008544	The process whose specific outcome is the progression of the epidermis over time, from its formation to the mature structure. The epidermis is the outer epithelial layer of an animal, it may be a single layer that produces an extracellular material (e.g. the cuticle of arthropods) or a complex stratified squamous epithelium, as in the case of many vertebrate species.	BP	epidermis development	0.0428228	0.741893	0.827352	1.39828	4	ELF3, LAMA3, COL7A1
Myocarditis vs. Control	GO:0070542	Any process that results in a change in state or activity of a cell or an organism (in terms of movement, secretion, enzyme production, gene expression, etc.) as a result of a fatty acid stimulus.	BP	response to fatty acid	0.0428506	0.789917	0.845598	1.41333	3	TLR2, PTGS2
Influenza vs. Control	GO:0007519	The developmental sequence of events leading to the formation of adult skeletal muscle tissue. The main events are: the fusion of myoblasts to form myotubes that increase in size by further fusion to them of myoblasts, the formation of myofibrils within their cytoplasm and the establishment of functional neuromuscular junctions with motor neurons. At this stage they can be regarded as mature musc…	BP	skeletal muscle tissue development	0.0429824	0.741893	-0.682299	-1.63229	7	CAV1, NF1, EP300
Influenza vs. Control	GO:0034333	The aggregation, arrangement and bonding together of a set of components to form an adherens junction. An adherens junction is a cell junction at which the cytoplasmic face of the plasma membrane is attached to actin filaments.	BP	adherens junction assembly	0.0430152	0.741893	-0.823725	-1.60494	4	CTNNB1, SMAD7
COVID-19 vs. Control	GO:0006813	The directed movement of potassium ions (K+) into, out of or within a cell, or between cells, by means of some agent such as a transporter or pore.	BP	potassium ion transport	0.0435399	0.787961	0.82916	1.39125	4	CHP1, AQP1, KCNJ8
COVID-19 vs. Control	GO:2000045	Any cell cycle regulatory process that controls the commitment of a cell from G1 to S phase of the mitotic cell cycle.	BP	regulation of G1/S transition of mitotic cell cycle	0.0437756	0.787961	-0.930264	-1.44325	2	ID2
Influenza vs. Control	GO:0050776	Any process that modulates the frequency, rate or extent of the immune response, the immunological reaction of an organism to an immunogenic stimulus.	BP	regulation of immune response	0.0440101	0.741893	0.613697	1.4164	16	IRF7, CLEC2B, BCL6, ICAM1
Myocarditis vs. Control	GO:0042554	The enzymatic generation of superoxide, the superoxide anion O2- (superoxide free radical), or any compound containing this species, by a cell in response to environmental stress, thereby mediating the activation of various stress-inducible signaling pathways.	BP	superoxide anion generation	0.0440914	0.797777	0.743886	1.44736	5	CYBB, CYBB, SOD1
Influenza vs. Control	GO:0001935	The multiplication or reproduction of endothelial cells, resulting in the expansion of a cell population. Endothelial cells are thin flattened cells which line the inside surfaces of body cavities, blood vessels, and lymph vessels, making up the endothelium.	BP	endothelial cell proliferation	0.0441017	0.741893	0.711359	1.41806	8	HMOX1, LOXL2
Myocarditis vs. Control	GO:0007422	The process whose specific outcome is the progression of the peripheral nervous system over time, from its formation to the mature structure. The peripheral nervous system is one of the two major divisions of the nervous system. Nerves in the PNS connect the central nervous system (CNS) with sensory organs, other organs, muscles, blood vessels and glands.	BP	peripheral nervous system development	0.0444159	0.797777	-0.797101	-1.59861	4	ERBB3, PMP22, NF1, ERBB2
Influenza vs. Control	GO:0060548	Any process that decreases the rate or frequency of cell death. Cell death is the specific activation or halting of processes within a cell so that its vital functions markedly cease, rather than simply deteriorating gradually over time, which culminates in cell death.	BP	negative regulation of cell death	0.0444818	0.741893	-0.679714	-1.6261	7	CTNNB1, CLU, CLU, ZFPM2
COVID-19 vs. Control	GO:0030513	Any process that activates or increases the frequency, rate or extent of BMP signaling pathway activity.	BP	positive regulation of BMP signaling pathway	0.0448648	0.787961	0.685423	1.40321	10	ACVRL1, NOTCH1, BMP4
COVID-19 vs. Control	GO:0097435	A process that is carried out at the cellular level which results in the assembly, arrangement of constituent parts, or disassembly of a supramolecular fiber, a polymer consisting of an indefinite number of protein or protein complex subunits that have polymerised to form a fiber-shaped structure.	BP	supramolecular fiber organization	0.0449172	0.787961	-0.810277	-1.62088	4	COL3A1, ILK, MFAP4, COL5A1
COVID-19 vs. Control	GO:0060317	A transition where a cardiac epithelial cell loses apical/basolateral polarity, severs intercellular adhesive junctions, degrades basement membrane components and becomes a migratory mesenchymal cell.	BP	cardiac epithelial to mesenchymal transition	0.0453759	0.787961	0.790388	1.39312	5	NOTCH1, ADAM15
Influenza vs. Control	GO:0048247	The directed movement of a lymphocyte in response to an external stimulus.	BP	lymphocyte chemotaxis	0.0459657	0.757622	0.730156	1.41091	7	CCL19, CCL11, CCL21, CCL13, CCL2
COVID-19 vs. Control	GO:0001755	The characteristic movement of cells from the dorsal ridge of the neural tube to a variety of locations in a vertebrate embryo.	BP	neural crest cell migration	0.0469016	0.787961	0.788496	1.38979	5	LAMA5, CFL1
COVID-19 vs. Control	GO:0030900	The process whose specific outcome is the progression of the forebrain over time, from its formation to the mature structure. The forebrain is the anterior of the three primary divisions of the developing chordate brain or the corresponding part of the adult brain (in vertebrates, includes especially the cerebral hemispheres, the thalamus, and the hypothalamus and especially in higher vertebrates…	BP	forebrain development	0.0471434	0.787961	0.76005	1.39641	6	NOTCH1, SSTR2, SRC
Myocarditis vs. Control	GO:0070268	A type of programmed cell death that occurs in the epidermis, morphologically and biochemically distinct from apoptosis. It leads to the formation of corneocytes, i.e. dead keratinocytes containing an amalgam of specific proteins (e.g., keratin, loricrin, SPR and involucrin) and lipids (e.g., fatty acids and ceramides), which are necessary for the function of the cornified skin layer (mechanical …	BP	cornification	0.0472086	0.823705	0.784039	1.42561	4	DSC2, ST14, KRT19
COVID-19 vs. Control	GO:0035295	The process whose specific outcome is the progression of a tube over time, from its initial formation to a mature structure. Epithelial and endothelial tubes transport gases, liquids and cells from one site to another and form the basic structure of many organs and tissues including lung and trachea, kidney, the mammary gland, the vascular system and the gastrointestinal and urinary-genital tract…	BP	tube development	0.0474958	0.787961	0.97769	1.30594	1	ITGB3
COVID-19 vs. Control	GO:0006091	The chemical reactions and pathways resulting in the formation of precursor metabolites, substances from which energy is derived, and any process involved in the liberation of energy from these substances.	BP	generation of precursor metabolites and energy	0.0478465	0.787961	-0.925456	-1.43579	2	ATPIF1
COVID-19 vs. Control	GO:0032872	Any process that modulates the frequency, rate or extent of signal transduction mediated by the stress-activated MAPK cascade.	BP	regulation of stress-activated MAPK cascade	0.0479301	0.787961	0.82407	1.38271	4	MAP2K2, MAPK3
Influenza vs. Control	GO:0045807	Any process that activates or increases the frequency, rate or extent of endocytosis.	BP	positive regulation of endocytosis	0.0479922	0.781826	0.868819	1.37699	3	CCL19, APOE
COVID-19 vs. Control	GO:0035023	Any process that modulates the frequency, rate or extent of Rho protein signal transduction.	BP	regulation of Rho protein signal transduction	0.04803	0.787961	0.787073	1.38728	5	ARHGDIB, ARHGDIB, EPS8L1
Influenza vs. Control	GO:0006355	Any process that modulates the frequency, rate or extent of cellular DNA-templated transcription.	BP	regulation of transcription, DNA-templated	0.0486912	0.784096	0.50297	1.34585	43	MTA1, STAT3, RELA, ACVRL1, CREBBP, CREBBP, NOTCH1, DDIT3, CTNND1, RORA, TGFBR1, TGFBR1, HIF1A, DAXX, WWTR1, TP53, TP53, VHL
Myocarditis vs. Control	GO:0060441	The process in which a highly ordered sequence of patterning events generates the branched epithelial tubes of the lung, consisting of reiterated combinations of bud outgrowth, elongation, and dichotomous subdivision of terminal units.	BP	epithelial tube branching involved in lung morphogenesis	0.0488958	0.823705	-0.7374	-1.61078	5	CTNNB1
Myocarditis vs. Control	GO:0031016	The process whose specific outcome is the progression of the pancreas over time, from its formation to the mature structure. The pancreas is an endoderm derived structure that produces precursors of digestive enzymes and blood glucose regulating enzymes.	BP	pancreas development	0.0489793	0.823705	-0.917214	-1.42775	2	SMAD2, CTNNB1
COVID-19 vs. Control	GO:0098742	The attachment of one cell to another cell via adhesion molecules that are at least partially embedded in the plasma membrane.	BP	cell-cell adhesion via plasma-membrane adhesion molecules	0.0492551	0.787961	0.822374	1.37986	4	PECAM1, CEACAM1, ITGAM
Myocarditis vs. Control	GO:0043542	The orderly movement of an endothelial cell into the extracellular matrix to form an endothelium.	BP	endothelial cell migration	0.0493308	0.823705	0.539612	1.4627	16	SCG2, LOXL2, PIK3CA, ITGB2, RHOA, PTEN, TGFBR1, TNFSF12, NRP1, FAP, CYP1B1, CDH13
COVID-19 vs. Control	GO:0002011	The process in which the anatomical structures of an epithelial sheet are generated and organized. An epithelial sheet is a flat surface consisting of closely packed epithelial cells.	BP	morphogenesis of an epithelial sheet	0.0493588	0.787961	-0.861842	-1.53728	3	SRF, DAG1, JAG1
Myocarditis vs. Control	GO:0048041	The aggregation and bonding together of a set of components to form a focal adhesion, a complex of intracellular signaling and structural proteins that provides a structural link between the internal actin cytoskeleton and the ECM, and also function as a locus of signal transduction activity.	BP	focal adhesion assembly	0.0496435	0.823705	0.703001	1.44668	6	LAMA5, PTK2B
COVID-19 vs. Control	GO:0061333	The process in which the renal tubule is generated by specification of cell fate, through the maintenance of cell polarity, regulated cell proliferation and morphogenetic cell rearrangements, shape changes and growth. A renal tubule is a tube that filters, re-absorbs and secretes substances to rid an organism of waste and to play a role in fluid homeostasis.	BP	renal tubule morphogenesis	0.0498956	0.787961	0.922689	1.34984	2	COL4A1, MEF2C
COVID-19 vs. Control	GO:0060993	Morphogenesis of a kidney. A kidney is an organ that filters the blood and excretes the end products of body metabolism in the form of urine.	BP	kidney morphogenesis	0.0501645	0.787961	0.976378	1.30419	1	WWTR1
COVID-19 vs. Control	GO:0019233	The series of events required for an organism to receive a painful stimulus, convert it to a molecular signal, and recognize and characterize the signal. Pain is medically defined as the physical sensation of discomfort or distress caused by injury or illness, so can hence be described as a harmful stimulus which signals current (or impending) tissue damage. Pain may come from extremes of tempera…	BP	sensory perception of pain	0.0502225	0.787961	0.784792	1.38326	5	AQP1, EDN1, MAPK3
Myocarditis vs. Control	GO:1903672	Any process that activates or increases the frequency, rate or extent of sprouting angiogenesis.	BP	positive regulation of sprouting angiogenesis	0.0504091	0.823705	-0.789196	-1.58276	4	HMGB1, ITGA5, FGF2, FGF2
Myocarditis vs. Control	GO:0030224	The process in which a relatively unspecialized myeloid precursor cell acquires the specialized features of a monocyte.	BP	monocyte differentiation	0.0504139	0.823705	-0.735249	-1.60609	5	JUN, VEGFA, MEF2C
Influenza vs. Control	GO:0043200	Any process that results in a change in state or activity of a cell or an organism (in terms of movement, secretion, enzyme production, gene expression, etc.) as a result of an amino acid stimulus. An amino acid is a carboxylic acids containing one or more amino groups.	BP	response to amino acid	0.0506358	0.7949	0.703915	1.40322	8	RELA, CFL1, IL6, ICAM1, CCL2, EDN1
COVID-19 vs. Control	GO:0072657	A process in which a protein is transported to, or maintained in, a specific location in a membrane.	BP	protein localization to membrane	0.0508316	0.787961	-0.976378	-1.30372	1	FERMT2
COVID-19 vs. Control	GO:0001894	A homeostatic process involved in the maintenance of an internal steady state within a defined tissue of an organism, including control of cellular proliferation and death and control of metabolic function.	BP	tissue homeostasis	0.0510458	0.787961	-0.800886	-1.6021	4	GNAS, CD34
Influenza vs. Control	GO:0045766	Any process that activates or increases angiogenesis.	BP	positive regulation of angiogenesis	0.0510666	0.7949	0.465787	1.30075	68	STAT3, CHI3L1, HMOX1, NOS3, ANGPT2, ANGPTL4, TGFBR2, ACVRL1, CCL11, PTGIS, CYP1B1, SERPINE1, AGGF1, TWIST1, VEGFC, IL1B, IL1B, PDCL3, RUNX1, HIF1A, HIF1A
COVID-19 vs. Control	GO:0043086	Any process that stops or reduces the activity of an enzyme.	BP	negative regulation of catalytic activity	0.051223	0.787961	0.711362	1.39045	8	ANXA2P2, NOTCH1, TIMP4, TXNIP
COVID-19 vs. Control	GO:0070301	Any process that results in a change in state or activity of a cell (in terms of movement, secretion, enzyme production, gene expression, etc.) as a result of a hydrogen peroxide (H2O2) stimulus.	BP	cellular response to hydrogen peroxide	0.0514592	0.787961	0.711143	1.39002	8	AQP1, IL6, CYP1B1, TNFAIP3
Myocarditis vs. Control	GO:0050830	Reactions triggered in response to the presence of a Gram-positive bacterium that act to protect the cell or organism.	BP	defense response to Gram-positive bacterium	0.0515444	0.823705	0.594429	1.4656	11	TLR2, MYD88, HMGB2, DEFA1, ADAM17
COVID-19 vs. Control	GO:0031333	Any process that stops, prevents, or reduces the frequency, rate or extent of protein complex assembly.	BP	negative regulation of protein complex assembly	0.0515598	0.787961	-0.800152	-1.60063	4	PRKCZ, EIF4EBP1, RAF1
Influenza vs. Control	GO:0071346	Any process that results in a change in state or activity of a cell (in terms of movement, secretion, enzyme production, gene expression, etc.) as a result of an interferon-gamma stimulus. Interferon gamma is the only member of the type II interferon found so far.	BP	cellular response to interferon-gamma	0.051561	0.7949	0.598406	1.39665	17	CCL19, CCL11, CCL21, CCL13, CCL2, CCL2, CCL4, EDN1, CCL3, TDGF1, NOS2
Influenza vs. Control	GO:0009615	Any process that results in a change in state or activity of a cell or an organism (in terms of movement, secretion, enzyme production, gene expression, etc.) as a result of a stimulus from a virus.	BP	response to virus	0.0516316	0.7949	0.56776	1.38577	22	IRF7, MX1, CCL19, MX2, CFL1, CCL11, CXCL12, OAS1, OAS2, CCL4, CXCR4
Myocarditis vs. Control	GO:0043534	The orderly movement of an endothelial cell into the extracellular matrix in order to form new blood vessels during angiogenesis.	BP	blood vessel endothelial cell migration	0.0518546	0.823705	0.834414	1.39463	3	PTK2B, GPX1
Myocarditis vs. Control	GO:0050790	Any process that modulates the activity of an enzyme.	BP	regulation of catalytic activity	0.0523229	0.823705	-0.844805	-1.51314	3	BAG2, KRIT1
Myocarditis vs. Control	GO:0043312	The regulated exocytosis of secretory granules containing preformed mediators such as proteases, lipases, and inflammatory mediators by a neutrophil.	BP	neutrophil degranulation	0.0523267	0.823705	0.407186	1.39166	48	TLR2, MMP9, ALOX5, ROCK1, CD44, DEFA1, HK3, VAMP8, C3AR1, CYBB, HPSE, PLAUR, SERPINA1, PYCARD, ITGB2, PTX3, CRISPLD2, RHOA, ITGAM, SLPI
COVID-19 vs. Control	GO:0019953	A reproduction process that creates a new organism by combining the genetic material of two organisms. It occurs both in eukaryotes and prokaryotes: in multicellular eukaryotic organisms, an individual is created anew; in prokaryotes, the initial cell has additional or transformed genetic material. In a process called genetic recombination, genetic material (DNA) originating from two different in…	BP	sexual reproduction	0.0525724	0.787961	0.975066	1.30244	1	STAT3
COVID-19 vs. Control	GO:0006935	The directed movement of a motile cell or organism, or the directed growth of a cell guided by a specific chemical concentration gradient. Movement may be towards a higher concentration (positive chemotaxis) or towards a lower concentration (negative chemotaxis).	BP	chemotaxis	0.0527591	0.787961	0.554786	1.33475	29	PLAU, S1PR1, DEFA1, CXCL12, CXCL6, ECSCR, PLAUR, RAC2, FGF2, CCL11, MAPK14, CXCL10, CXCL9, CX3CL1, CX3CL1, TYMP, CXCL2
Influenza vs. Control	GO:0071356	Any process that results in a change in state or activity of a cell (in terms of movement, secretion, enzyme production, gene expression, etc.) as a result of a tumor necrosis factor stimulus.	BP	cellular response to tumor necrosis factor	0.052924	0.805095	0.524256	1.35879	33	CHI3L1, CCL19, RELA, RELA, ADAMTS12, CCL11, CCL21, IL6, CCL13, ICAM1, CCL2, CCL2, RORA, PYCARD, CCL4, THBS1, EDN1, CCL3, TDGF1
COVID-19 vs. Control	GO:0034976	Any process that results in a change in state or activity of a cell (in terms of movement, secretion, enzyme production, gene expression, etc.) as a result of a stress acting at the endoplasmic reticulum. ER stress usually results from the accumulation of unfolded or misfolded proteins in the ER lumen.	BP	response to endoplasmic reticulum stress	0.0531631	0.787961	-0.48735	-1.49225	12	THBS1, DDIT3, THBS4, EIF2AK3, TRAF2, MAP3K5, CEBPB, PIK3R1, PIK3R1, HSP90B1, PPP2CB, PIK3R2
Influenza vs. Control	GO:0006275	Any process that modulates the frequency, rate or extent of DNA replication.	BP	regulation of DNA replication	0.0536357	0.805095	0.862079	1.36631	3	ACVRL1, SMC3
Influenza vs. Control	GO:0002548	The movement of a monocyte in response to an external stimulus.	BP	monocyte chemotaxis	0.0540178	0.805095	0.630748	1.39847	13	CCL19, CCL11, CCL21, IL6, CCL13, CCL2, CCL4, FLT1, CCL3, CCL3, IL6R
Myocarditis vs. Control	GO:0050900	The movement of a leukocyte within or between different tissues and organs of the body.	BP	leukocyte migration	0.0541657	0.83753	0.426713	1.40518	39	MMP9, PIK3R1, COL1A1, ROCK1, TGFB1, COL1A2, CD44, PIK3CA, C3AR1, PIK3R2
Myocarditis vs. Control	GO:0045471	Any process that results in a change in state or activity of a cell or an organism (in terms of movement, secretion, enzyme production, gene expression, etc.) as a result of an ethanol stimulus.	BP	response to ethanol	0.0548431	0.83753	0.517611	1.4448	18	CLDN7, PTK2B, STAT3, SPARC, NTRK1, SOD1, BAD, CASP8, TNC
COVID-19 vs. Control	GO:0016042	The chemical reactions and pathways resulting in the breakdown of lipids, compounds soluble in an organic solvent but not, or sparingly, in an aqueous solvent.	BP	lipid catabolic process	0.0548487	0.787961	0.918506	1.34372	2	PLA2G2A, PLCB1
Myocarditis vs. Control	GO:0035666	Any series of molecular signals generated as a consequence of binding to a toll-like receptor where the TRIF adaptor mediates transduction of the signal. Toll-like receptors directly bind pattern motifs from a variety of microbial sources to initiate innate immune response.	BP	TRIF-dependent toll-like receptor signaling pathway	0.0550533	0.83753	0.5772	1.45675	12	RPS27A, LY96, TLR3, IRF3, UBA52, CASP8
Influenza vs. Control	GO:0007283	The process of formation of spermatozoa, including spermatocytogenesis and spermiogenesis.	BP	spermatogenesis	0.0551118	0.806348	0.629698	1.39614	13	SSTR2, BCL2L1, NOTCH1, BCL6
COVID-19 vs. Control	GO:0051881	Any process that modulates the establishment or extent of the mitochondrial membrane potential, the electric potential existing across the mitochondrial membrane arising from charges in the membrane itself and from the charges present in the media on either side of the membrane.	BP	regulation of mitochondrial membrane potential	0.055181	0.787961	0.918151	1.3432	2	BCL2L1, SOD1
Influenza vs. Control	GO:0045666	Any process that activates or increases the frequency, rate or extent of neuron differentiation.	BP	positive regulation of neuron differentiation	0.055253	0.806348	0.629528	1.39577	13	TCF4, TCF4, BCL6
COVID-19 vs. Control	GO:0048144	The multiplication or reproduction of fibroblast cells, resulting in the expansion of the fibroblast population.	BP	fibroblast proliferation	0.0556803	0.787961	-0.973753	-1.30021	1	AGT
COVID-19 vs. Control	GO:0048659	The multiplication or reproduction of smooth muscle cells, resulting in the expansion of a cell population.	BP	smooth muscle cell proliferation	0.0556803	0.787961	-0.973753	-1.30021	1	AGT
COVID-19 vs. Control	GO:0050663	The regulated release of cytokines from a cell. Cytokines are any of a group of proteins that function to control the survival, growth and differentiation of tissues and cells, and which have autocrine and paracrine activity.	BP	cytokine secretion	0.0556803	0.787961	-0.973753	-1.30021	1	AGT
Myocarditis vs. Control	GO:0046474	The chemical reactions and pathways resulting in the formation of glycerophospholipids, any derivative of glycerophosphate that contains at least one O-acyl, O-alkyl, or O-alkenyl group attached to the glycerol residue.	BP	glycerophospholipid biosynthetic process	0.0556803	0.83753	-0.973753	-1.30021	1	AGK
Influenza vs. Control	GO:0042832	Reactions triggered in response to the presence of a protozoan that act to protect the cell or organism.	BP	defense response to protozoan	0.0558888	0.807219	0.812871	1.37381	4	DEFA1, IL6
Myocarditis vs. Control	GO:0043113	The receptor metabolic process that results in grouping of a set of receptors at a cellular location, often to amplify the sensitivity of a signaling response.	BP	receptor clustering	0.0563077	0.83753	0.696107	1.4325	6	ITGB1BP1, AGRN, AGRN, ITGB2
COVID-19 vs. Control	GO:0033628	Any process that modulates the frequency, rate, or extent of cell adhesion mediated by integrin.	BP	regulation of cell adhesion mediated by integrin	0.056441	0.790738	0.777937	1.37118	5	PLAU, ITGB1BP1
Myocarditis vs. Control	GO:0042771	A series of molecular signals in which an intracellular signal is conveyed to trigger the apoptotic death of a cell. The pathway is induced by the cell cycle regulator phosphoprotein p53, or an equivalent protein, in response to the detection of DNA damage, and ends when the execution phase of apoptosis is triggered.	BP	intrinsic apoptotic signaling pathway in response to DNA damage by p53 class mediator	0.0567918	0.83753	-0.596044	-1.54616	8	SIRT1, TP53, TP53, EP300
COVID-19 vs. Control	GO:0090263	Any process that increases the rate, frequency, or extent of the Wnt signaling pathway through beta-catenin, the series of molecular signals initiated by binding of a Wnt protein to a frizzled family receptor on the surface of the target cell, followed by propagation of the signal via beta-catenin, and ending with a change in transcription of target genes.	BP	positive regulation of canonical Wnt signaling pathway	0.0579151	0.803356	-0.482404	-1.47711	12	CAV1, FGF9, UBA52, SFRP1, SFRP1
Influenza vs. Control	GO:0001738	The morphogenetic process in which the anatomical structures of a polarized epithelium are generated and organized. A polarized epithelium is an epithelium where the epithelial sheet is oriented with respect to the planar axis.	BP	morphogenesis of a polarized epithelium	0.0584116	0.816151	0.972441	1.29893	1	LAMA5
Myocarditis vs. Control	GO:1903507	Any process that stops, prevents or reduces the frequency, rate or extent of nucleic acid-templated transcription.	BP	negative regulation of nucleic acid-templated transcription	0.0584116	0.83879	0.972441	1.29893	1	MTA1
Influenza vs. Control	GO:2000107	Any process that stops, prevents, or reduces the frequency, rate or extent of leukocyte apoptotic process.	BP	negative regulation of leukocyte apoptotic process	0.0592644	0.816151	0.856579	1.35759	3	CCL19, CCL21, CXCL12
Myocarditis vs. Control	GO:0051591	Any process that results in a change in state or activity of a cell or an organism (in terms of movement, secretion, enzyme production, gene expression, etc.) as a result of a cAMP (cyclic AMP, adenosine 3',5'-cyclophosphate) stimulus.	BP	response to cAMP	0.0593268	0.83879	0.560508	1.44444	13	AREG, COL1A1, PTK2B, SPARC
Influenza vs. Control	GO:0007259	Any process in which STAT proteins (Signal Transducers and Activators of Transcription) and JAK (Janus Activated Kinase) proteins convey a signal to trigger a change in the activity or state of a cell. The JAK-STAT cascade begins with activation of STAT proteins by members of the JAK family of tyrosine kinases, proceeds through dimerization and subsequent nuclear translocation of STAT proteins, a…	BP	JAK-STAT cascade	0.0595315	0.816151	0.770491	1.37336	5	STAT3, STAT2, CCL2
Influenza vs. Control	GO:0042733	The process, occurring in the embryo, by which the anatomical structures of the digit are generated and organized. A digit is one of the terminal divisions of an appendage, such as a finger or toe.	BP	embryonic digit morphogenesis	0.0596122	0.816151	0.695642	1.38673	8	GNAQ, CREBBP, TWIST1
Influenza vs. Control	GO:0045087	Innate immune responses are defense responses mediated by germline encoded components that directly recognize components of potential pathogens.	BP	innate immune response	0.0599031	0.816151	0.48674	1.3173	48	IRF7, PTX3, MX1, NOD1, MX2, ADAM15, TLR4, TLR2, PIK3CD, HMGB2, C1R, C4A, SERPING1, IL1RAP, LY96, PYCARD, PTK2, TLR6, RELB, SLPI, CSF1, C2, SRC
Influenza vs. Control	GO:0032757	Any process that activates or increases the frequency, rate, or extent of interleukin-8 production.	BP	positive regulation of interleukin-8 production	0.0600025	0.816151	0.695196	1.38584	8	SERPINE1, DDIT3, TLR4, TLR2, IL1B
Myocarditis vs. Control	GO:0015031	The directed movement of proteins into, out of or within a cell, or between cells, by means of some agent such as a transporter or pore.	BP	protein transport	0.0600281	0.83879	0.572249	1.44426	12	DNAJC14, ITGB1BP1, COL1A1, RAMP1, VAMP8, PIK3R2
COVID-19 vs. Control	GO:0010629	Any process that decreases the frequency, rate or extent of gene expression. Gene expression is the process in which a gene's coding sequence is converted into a mature gene product or products (proteins or RNA). This includes the production of an RNA transcript as well as any processing to produce a mature RNA product or an mRNA or circRNA (for protein-coding genes) and the translation of that m…	BP	negative regulation of gene expression	0.0600823	0.808889	0.543979	1.31807	31	MAP2K2, ACVRL1, TGFB1, TGFB1, NOTCH1, VHL, DLL4
Myocarditis vs. Control	GO:0009967	Any process that activates or increases the frequency, rate or extent of signal transduction.	BP	positive regulation of signal transduction	0.0601488	0.83879	-0.906475	-1.41104	2	SH2B3
Myocarditis vs. Control	GO:0032886	Any process that modulates the frequency, rate or extent of any cellular process that depends upon or alters the microtubule cytoskeleton.	BP	regulation of microtubule-based process	0.0606478	0.83879	-0.905544	-1.40959	2	ERBB2
COVID-19 vs. Control	GO:0072358	The process whose specific outcome is the progression of the cardiovascular system over time, from its formation to the mature structure. The cardiovascular system is the anatomical system that has as its parts the heart and blood vessels.	BP	cardiovascular system development	0.0607277	0.808889	-0.971129	-1.29671	1	HSPG2
Influenza vs. Control	GO:0008285	Any process that stops, prevents or reduces the rate or extent of cell proliferation.	BP	negative regulation of cell proliferation	0.0610232	0.822053	0.455045	1.27834	74	STAT3, CXCL1, NOS3, EMP3, SSTR2, ACVRL1, ITGB1BP1, KISS1, NOTCH1, BCL6, TGFB1, CYP1B1, P3H1, IL6, NDRG1, ADAMTS1, NME1, TLR2, IGFBP7, DLL4, VEGFC, RGCC, IL1B, ITGA1, TP53, TP53, TP53, VHL, PTGS2, IRF1, NTRK1, MTBP, WARS
Myocarditis vs. Control	GO:0045087	Innate immune responses are defense responses mediated by germline encoded components that directly recognize components of potential pathogens.	BP	innate immune response	0.0610557	0.83879	0.401773	1.37316	48	TLR2, HMGB2, PTK2B, RPS27A, PIK3CA, CYBB, CYBB, ADAM15, C1QA, C1QB, LY96, TLR3, RELB, C2, UBA52, PYCARD, PTX3, SRPK2, SLPI
COVID-19 vs. Control	GO:0007346	Any process that modulates the rate or extent of progress through the mitotic cell cycle.	BP	regulation of mitotic cell cycle	0.0611991	0.808889	0.720671	1.36895	7	MAP2K2, MAP2K4, MAP2K6, MAP2K1
COVID-19 vs. Control	GO:0014031	The process aimed at the progression of a mesenchymal cell over time, from initial commitment of the cell to its specific fate, to the fully functional differentiated cell.	BP	mesenchymal cell development	0.0612007	0.808889	0.971129	1.29718	1	NOTCH1
COVID-19 vs. Control	GO:0055008	The process in which the anatomical structures of cardiac muscle tissue are generated and organized.	BP	cardiac muscle tissue morphogenesis	0.0612007	0.808889	0.971129	1.29718	1	NOTCH1
Myocarditis vs. Control	GO:0032479	Any process that modulates the frequency, rate, or extent of interferon type I production. Type I interferons include the interferon-alpha, beta, delta, episilon, zeta, kappa, tau, and omega gene families.	BP	regulation of type I interferon production	0.061721	0.83879	0.766838	1.39434	4	RPS27A, IRF3, UBA52
COVID-19 vs. Control	GO:0007159	The attachment of a leukocyte to another cell via adhesion molecules.	BP	leukocyte cell-cell adhesion	0.0618409	0.809711	0.684443	1.37157	9	PECAM1, ROCK1, SELE, ICAM1
Myocarditis vs. Control	GO:0008361	Any process that modulates the size of a cell.	BP	regulation of cell size	0.0625304	0.83879	-0.717333	-1.56695	5	CREB1, RAC1, RAC1
Influenza vs. Control	GO:0006644	The chemical reactions and pathways involving phospholipids, any lipid containing phosphoric acid as a mono- or diester.	BP	phospholipid metabolic process	0.0627042	0.827919	0.910943	1.3354	2	PLA2G2A, PLA2G4A
Influenza vs. Control	GO:0090023	Any process that increases the frequency, rate, or extent of neutrophil chemotaxis. Neutrophil chemotaxis is the directed movement of a neutrophil cell, the most numerous polymorphonuclear leukocyte found in the blood, in response to an external stimulus, usually an infection or wounding.	BP	positive regulation of neutrophil chemotaxis	0.0628563	0.827919	0.658943	1.38245	10	CXCL6, CXCL1, CCL19, CCL21, RAC2, CXCL2, EDN1
Influenza vs. Control	GO:0002262	The process of regulating the proliferation and elimination of myeloid cells such that the total number of myeloid cells within a whole or part of an organism is stable over time in the absence of an outside stimulus.	BP	myeloid cell homeostasis	0.0632315	0.827919	-0.969816	-1.29495	1	SOD1
Myocarditis vs. Control	GO:0006091	The chemical reactions and pathways resulting in the formation of precursor metabolites, substances from which energy is derived, and any process involved in the liberation of energy from these substances.	BP	generation of precursor metabolites and energy	0.0633808	0.83879	-0.903024	-1.40566	2	ATPIF1
Myocarditis vs. Control	GO:0034613	Any process in which a protein is transported to, and/or maintained in, a specific location at the level of a cell. Localization at the cellular level encompasses movement within the cell, from within the cell to the cell surface, or from one location to another at the surface of a cell.	BP	cellular protein localization	0.0634076	0.83879	-0.832654	-1.49138	3	WNT5A, CDC42
Myocarditis vs. Control	GO:0042306	Any process that modulates the frequency, rate or extent of movement of proteins from the cytoplasm to the nucleus.	BP	regulation of protein import into nucleus	0.063463	0.83879	0.894485	1.34871	2	TGFB1, BMP4
COVID-19 vs. Control	GO:0006909	An endocytosis process that results in the engulfment of external particulate material by phagocytes. The particles are initially contained within phagocytic vacuoles (phagosomes), which then fuse with primary lysosomes to effect digestion of the particles.	BP	phagocytosis	0.0634882	0.811882	0.968504	1.29367	1	PECAM1
COVID-19 vs. Control	GO:0007163	Any cellular process that results in the specification, formation or maintenance of anisotropic intracellular organization or cell growth patterns.	BP	establishment or maintenance of cell polarity	0.0637523	0.811882	-0.845369	-1.50789	3	DLG1
COVID-19 vs. Control	GO:0032956	Any process that modulates the frequency, rate or extent of the formation, arrangement of constituent parts, or disassembly of cytoskeletal structures comprising actin filaments and their associated proteins.	BP	regulation of actin cytoskeleton organization	0.0639709	0.811882	0.68264	1.36795	9	ROCK1, ROCK1, RHOA, ROCK2
Myocarditis vs. Control	GO:0032760	Any process that activates or increases the frequency, rate, or extent of tumor necrosis factor production.	BP	positive regulation of tumor necrosis factor production	0.0648956	0.84065	0.525882	1.42549	16	TLR2, PIK3R1, TWIST1, LY96, TLR3, PYCARD, CCL19
COVID-19 vs. Control	GO:0050810	Any process that modulates the frequency, rate or extent of the chemical reactions and pathways resulting in the formation of steroids, compounds with a 1,2,cyclopentanoperhydrophenanthrene nucleus.	BP	regulation of steroid biosynthetic process	0.065636	0.811882	-0.968504	-1.2932	1	IGFBP7
COVID-19 vs. Control	GO:0010508	Any process that activates, maintains or increases the rate of autophagy. Autophagy is the process in which cells digest parts of their own cytoplasm.	BP	positive regulation of autophagy	0.0659128	0.811882	-0.778912	-1.55814	4	BAD, MTDH, DCN
COVID-19 vs. Control	GO:0048709	The process in which a relatively unspecialized cell acquires the specialized features of an oligodendrocyte. An oligodendrocyte is a type of glial cell involved in myelinating the axons of neurons in the central nervous system.	BP	oligodendrocyte differentiation	0.0659664	0.811882	0.851451	1.34304	3	NOTCH1, ERBB2, SOX9
Myocarditis vs. Control	GO:0007599	The stopping of bleeding (loss of body fluid) or the arrest of the circulation to an organ or part.	BP	hemostasis	0.0660424	0.84065	-0.901244	-1.40289	2	GPI
Influenza vs. Control	GO:0002053	The process of activating or increasing the rate or extent of mesenchymal cell proliferation. Mesenchymal cells are loosely organized embryonic cells.	BP	positive regulation of mesenchymal cell proliferation	0.0663751	0.849125	0.642683	1.37753	11	MYC, TGFBR2
COVID-19 vs. Control	GO:0032963	The chemical reactions and pathways involving collagen, any of a group of fibrous proteins of very high tensile strength that form the main component of connective tissue in animals. Collagen is highly enriched in glycine (some regions are 33% glycine) and proline, occurring predominantly as 3-hydroxyproline (about 20%).	BP	collagen metabolic process	0.0664162	0.811882	0.768563	1.35465	5	ID1, TNXB, P3H1, P3H1
Influenza vs. Control	GO:2000352	Any process that stops, prevents or reduces the frequency, rate or extent of endothelial cell apoptotic process.	BP	negative regulation of endothelial cell apoptotic process	0.0668521	0.849125	0.630376	1.37549	12	ANGPTL4, TNFAIP3, SERPINE1, SCG2, ICAM1
Influenza vs. Control	GO:0045595	Any process that modulates the frequency, rate or extent of cell differentiation, the process in which relatively unspecialized cells acquire specialized structural and functional features.	BP	regulation of cell differentiation	0.0671169	0.849125	-0.738112	-1.56046	5	BIRC2, LTBP4, FGFR1, RAF1
COVID-19 vs. Control	GO:0051216	The process whose specific outcome is the progression of a cartilage element over time, from its formation to the mature structure. Cartilage elements are skeletal elements that consist of connective tissue dominated by extracellular matrix containing collagen type II and large amounts of proteoglycan, particularly chondroitin sulfate.	BP	cartilage development	0.0677594	0.811882	0.593055	1.34216	18	HOXB3, EDN1, MAPK3, CD44, CHI3L1
Myocarditis vs. Control	GO:0045665	Any process that stops, prevents, or reduces the frequency, rate or extent of neuron differentiation.	BP	negative regulation of neuron differentiation	0.06817	0.84065	-0.766709	-1.53766	4	ID4, ID2, JAG1
Influenza vs. Control	GO:0090398	A cell aging process stimulated in response to cellular stress, whereby normal cells lose the ability to divide through irreversible cell cycle arrest.	BP	cellular senescence	0.0682682	0.849125	-0.736507	-1.55707	5	SRF, MAP2K1, ID2
COVID-19 vs. Control	GO:0051222	Any process that activates or increases the frequency, rate or extent of the directed movement of a protein into, out of or within a cell, or between cells, by means of some agent such as a transporter or pore.	BP	positive regulation of protein transport	0.0686251	0.811882	0.967192	1.29192	1	CHP1
Influenza vs. Control	GO:0030029	Any cellular process that depends upon or alters the actin cytoskeleton, that part of the cytoskeleton comprising actin filaments and their associated proteins.	BP	actin filament-based process	0.0686251	0.849125	0.967192	1.29192	1	SELE
Myocarditis vs. Control	GO:0071559	Any process that results in a change in state or activity of a cell or an organism (in terms of movement, secretion, enzyme production, gene expression, etc.) as a result of a transforming growth factor beta stimulus.	BP	response to transforming growth factor beta	0.0686251	0.84065	0.967192	1.29192	1	SMAD4
Myocarditis vs. Control	GO:0048589	The increase in size or mass of an entire organism, a part of an organism or a cell, where the increase in size or mass has the specific outcome of the progression of the organism over time from one condition to another.	BP	developmental growth	0.0687642	0.84065	0.715437	1.39201	5	GNAS, SMAD4, BMPR1A, SMAD3, SRF
COVID-19 vs. Control	GO:0008347	The orderly movement of a glial cell, non-neuronal cells that provide support and nutrition, maintain homeostasis, form myelin, and participate in signal transmission in the nervous system.	BP	glial cell migration	0.0688523	0.811882	-0.906953	-1.40709	2	TGFB2
COVID-19 vs. Control	GO:0071456	Any process that results in a change in state or activity of a cell (in terms of movement, secretion, enzyme production, gene expression, etc.) as a result of a stimulus indicating lowered oxygen tension. Hypoxia, defined as a decline in O2 levels below normoxic levels of 20.8 - 20.95%, results in metabolic adaptation at both the cellular and organismal level.	BP	cellular response to hypoxia	0.0689967	0.811882	0.547899	1.31341	28	NDNF, NDRG1, PTGIS, AQP1, RGCC, MYC, TWIST1, EDN1, EPAS1, RORA, HMOX1
Influenza vs. Control	GO:0001837	A transition where an epithelial cell loses apical/basolateral polarity, severs intercellular adhesive junctions, degrades basement membrane components and becomes a migratory mesenchymal cell.	BP	epithelial to mesenchymal transition	0.0692884	0.849125	0.599841	1.36727	15	SNAI1, SNAI1, LOXL2, NOTCH1, TGFB1, TGFBR1, HIF1A
COVID-19 vs. Control	GO:0051098	Any process that modulates the frequency, rate or extent of binding, the selective interaction of a molecule with one or more specific sites on another molecule.	BP	regulation of binding	0.0692918	0.811882	0.802848	1.3471	4	TGFB1, SMAD3
Influenza vs. Control	GO:0030030	A process that is carried out at the cellular level which results in the assembly, arrangement of constituent parts, or disassembly of a prolongation or process extending from a cell, e.g. a flagellum or axon.	BP	cell projection organization	0.0700351	0.849125	-0.848533	-1.48355	3	NUBP1
Influenza vs. Control	GO:0003198	A transition where a cardiac epithelial cell loses apical/basolateral polarity, severs intercellular adhesive junctions, degrades basement membrane components and becomes a migratory mesenchymal cell that will contribute to the formation of the endocardial cushion.	BP	epithelial to mesenchymal transition involved in endocardial cushion formation	0.0703744	0.849125	0.730714	1.36136	6	SNAI1, NOTCH1, RBPJ
Myocarditis vs. Control	GO:0031333	Any process that stops, prevents, or reduces the frequency, rate or extent of protein complex assembly.	BP	negative regulation of protein complex assembly	0.0706877	0.84065	-0.763375	-1.53097	4	PRKCZ, RAF1, CDC42
COVID-19 vs. Control	GO:1902533	Any process that activates or increases the frequency, rate or extent of intracellular signal transduction.	BP	positive regulation of intracellular signal transduction	0.0709616	0.811882	-0.965879	-1.2897	1	TEK
COVID-19 vs. Control	GO:2000351	Any process that modulates the frequency, rate or extent of endothelial cell apoptotic process.	BP	regulation of endothelial cell apoptotic process	0.0709616	0.811882	-0.965879	-1.2897	1	TEK
Influenza vs. Control	GO:0001942	The process whose specific outcome is the progression of the hair follicle over time, from its formation to the mature structure. A hair follicle is a tube-like opening in the epidermis where the hair shaft develops and into which the sebaceous glands open.	BP	hair follicle development	0.0710689	0.849125	0.685657	1.36682	8	LAMA5, RELA
Influenza vs. Control	GO:0045665	Any process that stops, prevents, or reduces the frequency, rate or extent of neuron differentiation.	BP	negative regulation of neuron differentiation	0.0712526	0.849125	-0.786606	-1.53262	4	MED1, ID2
COVID-19 vs. Control	GO:0032092	Any process that activates or increases the frequency, rate or extent of protein binding.	BP	positive regulation of protein binding	0.0716394	0.811882	-0.483454	-1.43688	11	KRIT1, RAPGEF2, HIPK2, PLXND1, CAV1, EP300
COVID-19 vs. Control	GO:0001837	A transition where an epithelial cell loses apical/basolateral polarity, severs intercellular adhesive junctions, degrades basement membrane components and becomes a migratory mesenchymal cell.	BP	epithelial to mesenchymal transition	0.071865	0.811882	0.610512	1.34294	15	TGFB1, NOTCH1, SNAI1, SNAI1, LOXL2
COVID-19 vs. Control	GO:0031529	A process that is carried out at the cellular level which results in the assembly, arrangement of constituent parts, or disassembly of a ruffle, a projection at the leading edge of a crawling cell.	BP	ruffle organization	0.0721427	0.811882	0.800063	1.34243	4	CCL21, RAC1, RAC1
COVID-19 vs. Control	GO:2000147	Any process that activates or increases the frequency, rate or extent of cell motility.	BP	positive regulation of cell motility	0.0724377	0.811882	0.735063	1.3505	6	CCL21, TWIST1, TWIST1, CCL19, CLDN7
Myocarditis vs. Control	GO:0048660	Any process that modulates the frequency, rate or extent of smooth muscle cell proliferation.	BP	regulation of smooth muscle cell proliferation	0.0725065	0.84065	-0.896431	-1.3954	2	CTNNB1
Myocarditis vs. Control	GO:0090090	Any process that decreases the rate, frequency, or extent of the Wnt signaling pathway through beta-catenin, the series of molecular signals initiated by binding of a Wnt protein to a frizzled family receptor on the surface of the target cell, followed by propagation of the signal via beta-catenin, and ending with a change in transcription of target genes.	BP	negative regulation of canonical Wnt signaling pathway	0.0726964	0.84065	-0.354844	-1.36614	28	WNT5A, WNT5A, SFRP1, SFRP1, SFRP1
Influenza vs. Control	GO:0048708	The process in which a relatively unspecialized cell acquires the specialized features of an astrocyte. An astrocyte is the most abundant type of glial cell. Astrocytes provide support for neurons and regulate the environment in which they function.	BP	astrocyte differentiation	0.072977	0.849125	0.90276	1.32341	2	STAT3, NOTCH1
Influenza vs. Control	GO:0010628	Any process that increases the frequency, rate or extent of gene expression. Gene expression is the process in which a gene's coding sequence is converted into a mature gene product or products (proteins or RNA). This includes the production of an RNA transcript as well as any processing to produce a mature RNA product or an mRNA or circRNA (for protein-coding genes) and the translation of that m…	BP	positive regulation of gene expression	0.0731183	0.849125	0.450249	1.26373	73	STAT3, STAT3, MYC, MYC, MYD88, FGFR4, TGFB1, TGFB1, TGFB1, IL6, TLR4, TLR4, TLR2, TWIST1, DLL4, RGCC, IL1B, TGFBR1, PIK3CD, HIF1A, HIF1A, TP53, TP53, TP53, IGF1, KRAS, MAPK3, WARS, TLR6, PDCD10
Myocarditis vs. Control	GO:0030316	The process in which a relatively unspecialized monocyte acquires the specialized features of an osteoclast. An osteoclast is a specialized phagocytic cell associated with the absorption and removal of the mineralized matrix of bone tissue.	BP	osteoclast differentiation	0.0731507	0.84065	-0.760632	-1.52547	4	EPHA2, CTNNB1
Influenza vs. Control	GO:0034101	Any process of regulating the production and elimination of erythrocytes within an organism.	BP	erythrocyte homeostasis	0.0731873	0.849125	0.902551	1.3231	2	HMOX1, GPI
COVID-19 vs. Control	GO:0006029	The chemical reactions and pathways involving proteoglycans, any glycoprotein in which the carbohydrate units are glycosaminoglycans.	BP	proteoglycan metabolic process	0.0735412	0.813842	0.964567	1.28841	1	HPSE
Myocarditis vs. Control	GO:0001775	A change in the morphology or behavior of a cell resulting from exposure to an activating factor such as a cellular or soluble ligand.	BP	cell activation	0.0735426	0.84065	0.627991	1.41097	8	TLR2, IGF1, PDGFA, CD24
COVID-19 vs. Control	GO:0010564	Any process that modulates a cellular process that is involved in the progression of biochemical and morphological phases and events that occur in a cell during successive cell replication or nuclear replication events.	BP	regulation of cell cycle process	0.0744701	0.813842	-0.902602	-1.40034	2	SFRP1
Influenza vs. Control	GO:0097192	A series of molecular signals in which a signal is conveyed from the cell surface to trigger the apoptotic death of a cell. The pathway starts with withdrawal of a ligand from a cell surface receptor, and ends when the execution phase of apoptosis is triggered.	BP	extrinsic apoptotic signaling pathway in absence of ligand	0.074673	0.849125	0.794387	1.34257	4	BCL2L1, IL1B
COVID-19 vs. Control	GO:0001568	The process whose specific outcome is the progression of a blood vessel over time, from its formation to the mature structure. The blood vessel is the vasculature carrying blood.	BP	blood vessel development	0.0752579	0.813842	0.673048	1.34873	9	CEACAM1, TGFBR2, EGFL7
Myocarditis vs. Control	GO:0010212	Any process that results in a change in state or activity of a cell or an organism (in terms of movement, secretion, enzyme production, gene expression, etc.) as a result of a ionizing radiation stimulus. Ionizing radiation is radiation with sufficient energy to remove electrons from atoms and may arise from spontaneous decay of unstable isotopes, resulting in alpha and beta particles and gamma r…	BP	response to ionizing radiation	0.0760121	0.84065	0.808809	1.35184	3	MTA1, VCAM1, ICAM1
Myocarditis vs. Control	GO:0006027	The chemical reactions and pathways resulting in the breakdown of glycosaminoglycans, any one of a group of polysaccharides that contain amino sugars.	BP	glycosaminoglycan catabolic process	0.0762334	0.84065	0.752237	1.36779	4	AGRN, HSPG2, HPSE
COVID-19 vs. Control	GO:0032924	A series of molecular signals initiated by the binding of an extracellular ligand to an activin receptor on the surface of a target cell, and ending with regulation of a downstream cellular process, e.g. transcription.	BP	activin receptor signaling pathway	0.076427	0.813842	0.689358	1.34744	8	ACVRL1, TGFBR1, SMAD3
Influenza vs. Control	GO:0035690	Any process that results in a change in state or activity of a cell (in terms of movement, secretion, enzyme production, gene expression, etc.) as a result of a drug stimulus. A drug is a substance used in the diagnosis, treatment or prevention of a disease.	BP	cellular response to drug	0.0765382	0.849125	0.623354	1.36017	12	MYC, NME1, IL1B, CCL2, TP53, CCL4, EDN1, NOS2
Myocarditis vs. Control	GO:0042104	Any process that activates or increases the rate or extent of activated T cell proliferation.	BP	positive regulation of activated T cell proliferation	0.0765685	0.84065	0.708434	1.37839	5	IL18, IGF1, PYCARD, CD24
Influenza vs. Control	GO:0031016	The process whose specific outcome is the progression of the pancreas over time, from its formation to the mature structure. The pancreas is an endoderm derived structure that produces precursors of digestive enzymes and blood glucose regulating enzymes.	BP	pancreas development	0.0766353	0.849125	-0.906702	-1.39224	2	CTNNB1, SMAD2
Influenza vs. Control	GO:1904888	The process whose specific outcome is the progression of a cranial skeletal system over time, from its formation to the mature structure. The cranial skeletal system is the skeletal subdivision of the head, and includes the skull (cranium plus mandible), pharyngeal and/or hyoid apparatus.	BP	cranial skeletal system development	0.0766353	0.849125	-0.906702	-1.39224	2	CTNNB1, TGFB2
Influenza vs. Control	GO:0046330	Any process that activates or increases the frequency, rate or extent of signal transduction mediated by the JNK cascade.	BP	positive regulation of JNK cascade	0.0766818	0.849125	0.572261	1.34923	18	CCL19, NOD1, PLCB1, CCL21, NOX1, TLR4, IL1B, PYCARD
COVID-19 vs. Control	GO:0009749	Any process that results in a change in state or activity of a cell or an organism (in terms of movement, secretion, enzyme production, gene expression, etc.) as a result of a glucose stimulus.	BP	response to glucose	0.0770098	0.813842	0.615534	1.3375	14	TGFB1, TGFBR2, ANGPT2, TXNIP, PTK2B
Myocarditis vs. Control	GO:0072659	A process in which a protein is transported to, or maintained in, a specific location in the plasma membrane.	BP	protein localization to plasma membrane	0.0770209	0.84065	0.516529	1.40013	16	LAMA5, ROCK1, ROCK1, RAMP1, RAPGEF2, ROCK2, ROCK2, SMURF1
COVID-19 vs. Control	GO:0060071	The series of molecular signals initiated by binding of a Wnt protein to a receptor on the surface of the target cell where activated receptors signal via downstream effectors including C-Jun N-terminal kinase (JNK) to modulate cytoskeletal elements and control cell polarity.	BP	Wnt signaling pathway, planar cell polarity pathway	0.0770739	0.813842	0.657117	1.34526	10	RPS27A, RHOA, RHOA
Myocarditis vs. Control	GO:0046847	The assembly of a filopodium, a thin, stiff protrusion extended by the leading edge of a motile cell such as a crawling fibroblast or amoeba, or an axonal growth cone.	BP	filopodium assembly	0.0771644	0.84065	-0.893013	-1.39008	2	CDC42
Myocarditis vs. Control	GO:0071398	Any process that results in a change in state or activity of a cell (in terms of movement, secretion, enzyme production, gene expression, etc.) as a result of a fatty acid stimulus.	BP	cellular response to fatty acid	0.0773682	0.84065	-0.696508	-1.52146	5	CREB1, SRC, CCL2
Myocarditis vs. Control	GO:0051346	Any process that stops or reduces the rate of hydrolase activity, the catalysis of the hydrolysis of various bonds.	BP	negative regulation of hydrolase activity	0.0776388	0.84065	-0.754948	-1.51407	4	PRKCZ, ATPIF1, ATPIF1
Influenza vs. Control	GO:0006690	The chemical reactions and pathways involving icosanoids, any of a group of C20 polyunsaturated fatty acids.	BP	icosanoid metabolic process	0.0780568	0.849125	0.899045	1.31796	2	PTGIS, PLA2G4A
Influenza vs. Control	GO:0006475	The addition of an acetyl group to a non-terminal amino acid in a protein.	BP	internal protein amino acid acetylation	0.0784532	0.849125	-0.961942	-1.28444	1	EP300
Influenza vs. Control	GO:0018393	The addition of an acetyl group to a non-terminal lysine residue in a protein.	BP	internal peptidyl-lysine acetylation	0.0784532	0.849125	-0.961942	-1.28444	1	EP300
Myocarditis vs. Control	GO:0001843	The last step in the formation of the neural tube, where the paired neural folds are brought together and fuse at the dorsal midline.	BP	neural tube closure	0.0784999	0.84065	0.603442	1.40519	9	TWIST1, TGFB1
COVID-19 vs. Control	GO:0008630	A series of molecular signals in which an intracellular signal is conveyed to trigger the apoptotic death of a cell. The pathway is induced by the detection of DNA damage, and ends when the execution phase of apoptosis is triggered.	BP	intrinsic apoptotic signaling pathway in response to DNA damage	0.0785847	0.813842	0.729783	1.3408	6	BCL2L1, TNFRSF1A, HMOX1
Myocarditis vs. Control	GO:0006898	An endocytosis process in which cell surface receptors ensure specificity of transport. A specific receptor on the cell surface binds tightly to the extracellular macromolecule (the ligand) that it recognizes; the plasma-membrane region containing the receptor-ligand complex then undergoes endocytosis, forming a transport vesicle containing the receptor-ligand complex and excluding most other pla…	BP	receptor-mediated endocytosis	0.078784	0.84065	0.545076	1.40467	13	CD163, SPARC, LOXL2, HSPG2, STAB1, ALB, TGFBR2, MRC1, APOE, APOE, HSP90B1, ENPP2
COVID-19 vs. Control	GO:0007589	The controlled release of a fluid by a cell or tissue in an animal.	BP	body fluid secretion	0.0789973	0.813842	0.898817	1.31492	2	NPR1, EDN1
Influenza vs. Control	GO:0050921	Any process that activates or increases the frequency, rate or extent of the directed movement of a motile cell or organism in response to a specific chemical concentration gradient.	BP	positive regulation of chemotaxis	0.0791139	0.849125	0.753236	1.3426	5	CCL19, TGFB1, CCL21, THBS1
Influenza vs. Control	GO:0007005	A process that is carried out at the cellular level which results in the assembly, arrangement of constituent parts, or disassembly of a mitochondrion; includes mitochondrial morphogenesis and distribution, and replication of the mitochondrial genome as well as synthesis of new mitochondrial components.	BP	mitochondrion organization	0.0793352	0.849125	0.837728	1.32771	3	NOS3, EPAS1
COVID-19 vs. Control	GO:0035904	The progression of the aorta over time, from its initial formation to the mature structure. An aorta is an artery that carries blood from the heart to other parts of the body.	BP	aorta development	0.0794366	0.813842	-0.898817	-1.39446	2	PLXND1, LOX
Myocarditis vs. Control	GO:0045742	Any process that activates or increases the frequency, rate or extent of epidermal growth factor receptor signaling pathway activity.	BP	positive regulation of epidermal growth factor receptor signaling pathway	0.0794446	0.84065	0.673913	1.38682	6	MMP9, RPS27A, PLAUR, UBA52
COVID-19 vs. Control	GO:0035264	The increase in size or mass of an entire multicellular organism, as opposed to cell growth.	BP	multicellular organism growth	0.0795287	0.813842	0.706044	1.34116	7	WWTR1, CDC42
Myocarditis vs. Control	GO:0090303	Any process that increases the rate, frequency, or extent of the series of events that restore integrity to a damaged tissue, following an injury.	BP	positive regulation of wound healing	0.0798008	0.84065	-0.752662	-1.50949	4	HMGB1, HRAS, CCL2
Influenza vs. Control	GO:0030324	The process whose specific outcome is the progression of the lung over time, from its formation to the mature structure. In all air-breathing vertebrates the lungs are developed from the ventral wall of the oesophagus as a pouch which divides into two sacs. In amphibians and many reptiles the lungs retain very nearly this primitive sac-like character, but in the higher forms the connection with t…	BP	lung development	0.0798116	0.849125	0.54312	1.33509	23	CHI3L1, NOS3, LAMA5, NOTCH1, EIF4EBP1
COVID-19 vs. Control	GO:0043535	Any process that modulates the frequency, rate or extent of the migration of the endothelial cells of blood vessels.	BP	regulation of blood vessel endothelial cell migration	0.0799104	0.813842	0.839462	1.32413	3	ACVRL1, EPHA2
COVID-19 vs. Control	GO:0043113	The receptor metabolic process that results in grouping of a set of receptors at a cellular location, often to amplify the sensitivity of a signaling response.	BP	receptor clustering	0.0804189	0.813842	0.728165	1.33783	6	AGRN, AGRN, ITGB1BP1
Myocarditis vs. Control	GO:0048754	The process in which the anatomical structures of branches in an epithelial tube are generated and organized. A tube is a long hollow cylinder.	BP	branching morphogenesis of an epithelial tube	0.0804919	0.84065	-0.598456	-1.48265	7	MET, VEGFA, EGF
COVID-19 vs. Control	GO:0006469	Any process that stops, prevents, or reduces the frequency, rate or extent of protein kinase activity.	BP	negative regulation of protein kinase activity	0.080555	0.813842	0.555002	1.3068	24	WARS, WWTR1, CHP1, CEACAM1, ITGB1BP1, IL6, BGN, HSPB1
Influenza vs. Control	GO:0030514	Any process that stops, prevents, or reduces the frequency, rate or extent of the BMP signaling pathway.	BP	negative regulation of BMP signaling pathway	0.0807011	0.849125	-0.494291	-1.42318	12	HIPK2, SMAD7, SMURF1, SMURF1, SFRP1
Myocarditis vs. Control	GO:0001953	Any process that stops, prevents, or reduces the rate or extent of cell adhesion to the extracellular matrix.	BP	negative regulation of cell-matrix adhesion	0.0808407	0.84065	0.644948	1.39064	7	POSTN, PIK3R1, ADAM15, BCL6
COVID-19 vs. Control	GO:0007586	The whole of the physical, chemical, and biochemical processes carried out by multicellular organisms to break down ingested nutrients into components that may be easily absorbed and directed into metabolism.	BP	digestion	0.0809656	0.813842	0.96063	1.28316	1	SSTR2
Influenza vs. Control	GO:0060443	The process in which anatomical structures of the mammary gland are generated and organized. Morphogenesis refers to the creation of shape. The mammary gland is a large compound sebaceous gland that in female mammals is modified to secrete milk.	BP	mammary gland morphogenesis	0.0809656	0.849125	0.96063	1.28316	1	TGFBR2
Influenza vs. Control	GO:0010712	Any process that modulates the frequency, rate or extent of the chemical reactions and pathways resulting in the metabolism of collagen, any of a group of fibrous proteins of very high tensile strength that form the main component of connective tissue in animals.	BP	regulation of collagen metabolic process	0.0812153	0.849125	-0.96063	-1.28269	1	MFAP4
Myocarditis vs. Control	GO:0002764	The cascade of processes by which a signal interacts with a receptor, causing a change in the level or activity of a second messenger or other downstream target, and ultimately leading to the activation, perpetuation, or inhibition of an immune response.	BP	immune response-regulating signaling pathway	0.0812153	0.84065	-0.96063	-1.28269	1	CTSH
Myocarditis vs. Control	GO:0033619	The proteolytic cleavage of a transmembrane protein leading to the release of its intracellular or ecto-domains.	BP	membrane protein proteolysis	0.0812153	0.84065	-0.96063	-1.28269	1	CTSH
Myocarditis vs. Control	GO:0005975	The chemical reactions and pathways involving carbohydrates, any of a group of organic compounds based of the general formula Cx(H2O)y. Includes the formation of carbohydrate derivatives by the addition of a carbohydrate residue to another molecule.	BP	carbohydrate metabolic process	0.0814945	0.84065	-0.815767	-1.46113	3	GPI
Influenza vs. Control	GO:0050731	Any process that activates or increases the frequency, rate or extent of the phosphorylation of peptidyl-tyrosine.	BP	positive regulation of peptidyl-tyrosine phosphorylation	0.0820129	0.851112	0.526133	1.32662	27	ITGB3, TGFB1, IL6, CD44, ICAM1, VEGFC, CSF3, NRP1, AREG, TP53, IGF1, TDGF1, SRC, IL6R, PTK2B, AGT, HGF
Myocarditis vs. Control	GO:0007265	A series of molecular signals within the cell that are mediated by a member of the Ras superfamily of proteins switching to a GTP-bound active state.	BP	Ras protein signal transduction	0.0822805	0.84065	-0.419418	-1.39841	17	JUN, MAPKAPK2, GNB1, RB1, FGF2, NF1, HRAS, HRAS, TP53
Myocarditis vs. Control	GO:0050920	Any process that modulates the frequency, rate or extent of the directed movement of a motile cell or organism in response to a specific chemical concentration gradient.	BP	regulation of chemotaxis	0.0830925	0.84065	0.959318	1.2814	1	CXCR4
COVID-19 vs. Control	GO:0006958	Any process involved in the activation of any of the steps of the classical pathway of the complement cascade which allows for the direct killing of microbes, the disposal of immune complexes, and the regulation of other immune processes.	BP	complement activation, classical pathway	0.0831802	0.813842	0.611738	1.32925	14	SERPING1, C7, C1S, C1R, C2, C4A, C3
COVID-19 vs. Control	GO:0055072	Any process involved in the maintenance of an internal steady state of iron ions within an organism or cell.	BP	iron ion homeostasis	0.0838676	0.813842	0.789833	1.32526	4	EPAS1, HMOX1, HMOX1
Influenza vs. Control	GO:0016042	The chemical reactions and pathways resulting in the breakdown of lipids, compounds soluble in an organic solvent but not, or sparingly, in an aqueous solvent.	BP	lipid catabolic process	0.0839292	0.857346	0.894875	1.31185	2	PLA2G2A, PLCB1
Influenza vs. Control	GO:0008630	A series of molecular signals in which an intracellular signal is conveyed to trigger the apoptotic death of a cell. The pathway is induced by the detection of DNA damage, and ends when the execution phase of apoptosis is triggered.	BP	intrinsic apoptotic signaling pathway in response to DNA damage	0.0843967	0.857346	0.718756	1.33908	6	HMOX1, BCL2L1, TNFRSF1A
Influenza vs. Control	GO:0043537	Any process that stops, prevents, or reduces the frequency, rate or extent of the migration of the endothelial cells of blood vessels.	BP	negative regulation of blood vessel endothelial cell migration	0.0849621	0.857346	0.656975	1.34553	9	ANGPT2, ACVRL1, APOE, TGFB1, RGCC, THBS1, FGF2
COVID-19 vs. Control	GO:0003203	The process in which the anatomical structure of the endocardial cushion is generated and organized. The endocardial cushion is a specialized region of mesenchymal cells that will give rise to the heart septa and valves.	BP	endocardial cushion morphogenesis	0.0853532	0.813842	0.701548	1.33262	7	ACVRL1, NOTCH1, TWIST1
Myocarditis vs. Control	GO:0032722	Any process that activates or increases the frequency, rate, or extent of chemokine production.	BP	positive regulation of chemokine production	0.0855131	0.84065	0.597966	1.39244	9	TLR2, TLR3, ADAM17
COVID-19 vs. Control	GO:0043550	Any process that modulates the frequency, rate or extent of lipid kinase activity, the catalysis of the transfer of a phosphate group, usually from ATP, to a simple or complex lipid.	BP	regulation of lipid kinase activity	0.0860273	0.813842	-0.82261	-1.4673	3	RBL2, RBL1
Myocarditis vs. Control	GO:0035909	The process in which the anatomical structures of an aorta are generated and organized. An aorta is an artery that carries blood from the heart to other parts of the body.	BP	aorta morphogenesis	0.0860524	0.84065	-0.885677	-1.37866	2	PDGFRB, JAG1
Myocarditis vs. Control	GO:0046488	The chemical reactions and pathways involving phosphatidylinositol, any glycophospholipid in which a sn-glycerol 3-phosphate residue is esterified to the 1-hydroxyl group of 1D-myo-inositol.	BP	phosphatidylinositol metabolic process	0.0860524	0.84065	-0.885677	-1.37866	2	PDGFRB, PLCB1
Myocarditis vs. Control	GO:0002755	Any series of molecular signals generated as a consequence of binding to a toll-like receptor where the MyD88 adaptor molecule mediates transduction of the signal. Toll-like receptors directly bind pattern motifs from a variety of microbial sources to initiate innate immune response.	BP	MyD88-dependent toll-like receptor signaling pathway	0.0860714	0.84065	0.529159	1.38868	14	TLR2, MYD88, RPS27A, LY96, UBA52
COVID-19 vs. Control	GO:0007369	A complex and coordinated series of cellular movements that occurs at the end of cleavage during embryonic development of most animals. The details of gastrulation vary from species to species, but usually result in the formation of the three primary germ layers, ectoderm, mesoderm and endoderm.	BP	gastrulation	0.0866183	0.813842	0.833628	1.31492	3	TGFBR2, NR4A3
COVID-19 vs. Control	GO:0048013	The series of molecular signals generated as a consequence of an ephrin receptor binding to an ephrin.	BP	ephrin receptor signaling pathway	0.0871054	0.813842	0.575013	1.31117	19	EPHB4, EPHB4, MMP9, ROCK1, RHOA, SRC, NTRK1, ROCK2
Myocarditis vs. Control	GO:0042981	Any process that modulates the occurrence or rate of cell death by apoptotic process.	BP	regulation of apoptotic process	0.0871456	0.84065	-0.345443	-1.32994	28	TGFB3, MAP3K1, BIRC2, NME4, MAP2K4, SIRT1, MAP2K1, RAF1, TP53, TP53, RTN4
Influenza vs. Control	GO:0043409	Any process that stops, prevents, or reduces the frequency, rate or extent of signal transduction mediated by the MAPKKK cascade.	BP	negative regulation of MAPK cascade	0.0872893	0.857346	-0.658298	-1.48598	6	NF2, CAV1, DAG1, NF1, NF1
Influenza vs. Control	GO:0042102	Any process that activates or increases the rate or extent of T cell proliferation.	BP	positive regulation of T cell proliferation	0.0876961	0.857346	0.654894	1.34127	9	CCL19, IL6, IL1B
Myocarditis vs. Control	GO:0043535	Any process that modulates the frequency, rate or extent of the migration of the endothelial cells of blood vessels.	BP	regulation of blood vessel endothelial cell migration	0.0877732	0.84065	-0.810526	-1.45174	3	ACVRL1, EPHA2, NF1
Myocarditis vs. Control	GO:0048592	The process in which the anatomical structures of the eye are generated and organized.	BP	eye morphogenesis	0.0883272	0.84065	0.872912	1.31618	2	COL5A2, COL5A1
Influenza vs. Control	GO:0034405	Any process that results in a change in state or activity of a cell or an organism (in terms of movement, secretion, enzyme production, gene expression, etc.) as a result of a fluid shear stress stimulus. Fluid shear stress is the force acting on an object in a system where the fluid is moving across a solid surface.	BP	response to fluid shear stress	0.0884893	0.857346	0.829831	1.3152	3	NOS3, AKT1
COVID-19 vs. Control	GO:0072678	The movement of a T cell within or between different tissues and organs of the body.	BP	T cell migration	0.0885504	0.813842	0.956693	1.2779	1	S1PR1
COVID-19 vs. Control	GO:0033598	The multiplication or reproduction of mammary gland epithelial cells, resulting in the expansion of a cell population. Mammary gland epithelial cells make up the covering of surfaces of the mammary gland. The mammary gland is a large compound sebaceous gland that in female mammals is modified to secrete milk.	BP	mammary gland epithelial cell proliferation	0.0885691	0.813842	-0.752983	-1.50627	4	ID2
COVID-19 vs. Control	GO:0035924	Any process that results in a change in state or activity of a cell (in terms of movement, secretion, enzyme production, gene expression, etc.) as a result of a vascular endothelial growth factor stimulus.	BP	cellular response to vascular endothelial growth factor stimulus	0.0887594	0.813842	0.585937	1.3143	17	NOTCH1, DLL4, ITGB1BP1, NRP1, RAMP2, HSPB1, MAPK14, FLT4, FLT4, VEGFA, FLT1
COVID-19 vs. Control	GO:0001756	The formation of mesodermal clusters that are arranged segmentally along the anterior posterior axis of an embryo.	BP	somitogenesis	0.0888967	0.813842	-0.575644	-1.44114	7	BMPR1A, EP300
Myocarditis vs. Control	GO:0003197	The progression of a cardiac cushion over time, from its initial formation to the mature structure. The endocardial cushion is a specialized region of mesenchymal cells that will give rise to the heart septa and valves.	BP	endocardial cushion development	0.0890264	0.84065	-0.681467	-1.4886	5	GATA4, GATA4, ERBB3
COVID-19 vs. Control	GO:0009968	Any process that stops, prevents, or reduces the frequency, rate or extent of signal transduction.	BP	negative regulation of signal transduction	0.0891664	0.813842	-0.820226	-1.46304	3	RAF1
Myocarditis vs. Control	GO:0090263	Any process that increases the rate, frequency, or extent of the Wnt signaling pathway through beta-catenin, the series of molecular signals initiated by binding of a Wnt protein to a frizzled family receptor on the surface of the target cell, followed by propagation of the signal via beta-catenin, and ending with a change in transcription of target genes.	BP	positive regulation of canonical Wnt signaling pathway	0.0892623	0.84065	-0.473645	-1.41356	12	ILK, SRC, WNT5A, SMURF2, SFRP1, SFRP1
COVID-19 vs. Control	GO:0030036	A process that is carried out at the cellular level which results in the assembly, arrangement of constituent parts, or disassembly of cytoskeletal structures comprising actin filaments and their associated proteins.	BP	actin cytoskeleton organization	0.0893049	0.813842	0.599345	1.31838	15	ROCK1, CFL1, TNXB, RHOA, BCL6
COVID-19 vs. Control	GO:0043280	Any process that activates or increases the activity of a cysteine-type endopeptidase involved in the apoptotic process.	BP	positive regulation of cysteine-type endopeptidase activity involved in apoptotic process	0.089601	0.813842	0.662813	1.32822	9	MYC, PYCARD, TNFSF10
Influenza vs. Control	GO:0001706	The formation of the endoderm during gastrulation.	BP	endoderm formation	0.0897959	0.857346	-0.897279	-1.37777	2	SMAD2
COVID-19 vs. Control	GO:0016575	The modification of histones by removal of acetyl groups.	BP	histone deacetylation	0.090002	0.813842	-0.539404	-1.42548	8	CHD4, MTA1
Influenza vs. Control	GO:0035722	A series of molecular signals initiated by the binding of interleukin-12 to a receptor on the surface of a cell, and ending with regulation of a downstream cellular process, e.g. transcription.	BP	interleukin-12-mediated signaling pathway	0.0900346	0.857346	0.714913	1.33192	6	STAT3, CFL1, PLCB1
Myocarditis vs. Control	GO:0000186	The initiation of the activity of the inactive enzyme MAP kinase kinase (MAPKK).	BP	activation of MAPKK activity	0.0901602	0.84065	-0.48869	-1.41735	11	MAP3K1, RAF1, MAP3K7, EGF
Myocarditis vs. Control	GO:0002011	The process in which the anatomical structures of an epithelial sheet are generated and organized. An epithelial sheet is a flat surface consisting of closely packed epithelial cells.	BP	morphogenesis of an epithelial sheet	0.0904346	0.84065	-0.808052	-1.44731	3	JAG1
Influenza vs. Control	GO:0010212	Any process that results in a change in state or activity of a cell or an organism (in terms of movement, secretion, enzyme production, gene expression, etc.) as a result of a ionizing radiation stimulus. Ionizing radiation is radiation with sufficient energy to remove electrons from atoms and may arise from spontaneous decay of unstable isotopes, resulting in alpha and beta particles and gamma r…	BP	response to ionizing radiation	0.0908593	0.857346	0.82765	1.31174	3	MTA1, ICAM1
COVID-19 vs. Control	GO:1903052	Any process that activates or increases the frequency, rate or extent of proteolysis involved in cellular protein catabolic process.	BP	positive regulation of proteolysis involved in cellular protein catabolic process	0.091171	0.813842	-0.955381	-1.27568	1	ATPIF1
Myocarditis vs. Control	GO:0007586	The whole of the physical, chemical, and biochemical processes carried out by multicellular organisms to break down ingested nutrients into components that may be easily absorbed and directed into metabolism.	BP	digestion	0.0912192	0.84065	0.955381	1.27614	1	SSTR2
Influenza vs. Control	GO:0071456	Any process that results in a change in state or activity of a cell (in terms of movement, secretion, enzyme production, gene expression, etc.) as a result of a stimulus indicating lowered oxygen tension. Hypoxia, defined as a decline in O2 levels below normoxic levels of 20.8 - 20.95%, results in metabolic adaptation at both the cellular and organismal level.	BP	cellular response to hypoxia	0.0913905	0.857346	0.517667	1.31155	28	MYC, HMOX1, PTGIS, EIF4EBP1, NDRG1, ICAM1, TWIST1, RGCC, RORA, HIF1A, HIF1A, TP53, PTGS2
Influenza vs. Control	GO:0042981	Any process that modulates the occurrence or rate of cell death by apoptotic process.	BP	regulation of apoptotic process	0.0919848	0.857346	0.517348	1.31074	28	MAP2K2, GDF15, CREBBP, BCL6, TGFB1, NDRG1, NME1, TRAF2, TNFRSF1A, TP53, TP53
COVID-19 vs. Control	GO:0046887	Any process that activates or increases the frequency, rate or extent of the regulated release of a hormone from a cell.	BP	positive regulation of hormone secretion	0.0920053	0.813842	0.88945	1.30121	2	EDN1, CREB1
COVID-19 vs. Control	GO:0008285	Any process that stops, prevents or reduces the rate or extent of cell proliferation.	BP	negative regulation of cell proliferation	0.0920153	0.813842	0.468097	1.20794	74	EMP3, WARS, ACVRL1, NDRG1, TGFB1, STAT3, NOTCH1, SSTR2, VHL, DLL4, RGCC, FOXO4, ITGB1BP1, VEGFC, KISS1, PTK2B, ADAMTS1, IL6, P3H1, NOS3, ITGA1, CYP1B1, IRF1, TIMP2, BCL6, NTRK1, MTBP, PMP22, CDKN1A, CDKN1A, IL1B, BMP4, TLR2, NME1, IFIT3
Influenza vs. Control	GO:0045778	Any process that activates or increases the frequency, rate or extent of bone formation.	BP	positive regulation of ossification	0.0921012	0.857346	-0.764163	-1.48889	4	BMP4, WNT5A, BMPR2, TGFB2
COVID-19 vs. Control	GO:0002821	Any process that activates or increases the frequency, rate, or extent of an adaptive immune response.	BP	positive regulation of adaptive immune response	0.0921477	0.813842	0.889333	1.30104	2	PYCARD, SIRT1
Myocarditis vs. Control	GO:0051384	Any process that results in a change in state or activity of a cell or an organism (in terms of movement, secretion, enzyme production, gene expression, etc.) as a result of a glucocorticoid stimulus. Glucocorticoids are hormonal C21 corticosteroids synthesized from cholesterol with the ability to bind with the cortisol receptor and trigger similar effects. Glucocorticoids act primarily on carboh…	BP	response to glucocorticoid	0.0924551	0.84065	0.592602	1.37995	9	AREG, SPARC, BAD
COVID-19 vs. Control	GO:0043534	The orderly movement of an endothelial cell into the extracellular matrix in order to form new blood vessels during angiogenesis.	BP	blood vessel endothelial cell migration	0.0925984	0.813842	0.828947	1.30754	3	GPX1, ID1, PTK2B
Myocarditis vs. Control	GO:0014066	Any process that modulates the frequency, rate or extent of signal transduction mediated by the phosphatidylinositol 3-kinase cascade.	BP	regulation of phosphatidylinositol 3-kinase signaling	0.0928647	0.84065	-0.677164	-1.4792	5	PPP1R16B, MAPK3, MAPK1
Influenza vs. Control	GO:0043552	Any process that activates or increases the frequency, rate or extent of phosphatidylinositol 3-kinase activity.	BP	positive regulation of phosphatidylinositol 3-kinase activity	0.0936374	0.857346	0.592338	1.33134	14	CCL19, TGFB1, CCL21, PTK2, FGF2, FLT1, SRC, PTK2B
COVID-19 vs. Control	GO:0002377	The appearance of immunoglobulin due to biosynthesis or secretion following a cellular stimulus, resulting in an increase in its intracellular or extracellular levels.	BP	immunoglobulin production	0.0942114	0.813842	-0.954068	-1.27393	1	ITM2A
Myocarditis vs. Control	GO:0048639	Any process that activates, maintains or increases the rate of developmental growth.	BP	positive regulation of developmental growth	0.0942114	0.84065	-0.954068	-1.27393	1	PLCB1
Myocarditis vs. Control	GO:0008286	The series of molecular signals generated as a consequence of the insulin receptor binding to insulin.	BP	insulin receptor signaling pathway	0.0942843	0.84065	0.534088	1.37635	13	FOXC2, PIK3R1, FOXO4, PIK3R2
Myocarditis vs. Control	GO:0007200	The series of molecular signals generated as a consequence of a G-protein coupled receptor binding to its physiological ligand, where the pathway proceeds with activation of phospholipase C (PLC) and a subsequent increase in the concentration of inositol trisphosphate (IP3) and diacylglycerol (DAG).	BP	phospholipase C-activating G-protein coupled receptor signaling pathway	0.0948673	0.84065	0.634065	1.36717	7	LTB4R2, C3AR1, LTB4R, CYSLTR2
Influenza vs. Control	GO:0035556	The process in which a signal is passed on to downstream components within the cell, which become activated themselves to further propagate the signal and finally trigger a change in the function or state of the cell.	BP	intracellular signal transduction	0.0950879	0.857346	0.509063	1.30293	30	HMOX1, CXCL1, NOD1, ITGB1BP1, MKNK1, PLCB1, SCG2, TGFBR1, NPR1
COVID-19 vs. Control	GO:2000406	Any process that activates or increases the frequency, rate or extent of T cell migration.	BP	positive regulation of T cell migration	0.0956004	0.813842	0.716393	1.3162	6	CCL21, CXCL12, PYCARD, RHOA, CXCL10
COVID-19 vs. Control	GO:0050790	Any process that modulates the activity of an enzyme.	BP	regulation of catalytic activity	0.0956786	0.813842	-0.814474	-1.45278	3	PPP1R16B, KRIT1, BAG2
Myocarditis vs. Control	GO:0001912	Any process that activates or increases the frequency, rate or extent of leukocyte mediated cytotoxicity.	BP	positive regulation of leukocyte mediated cytotoxicity	0.0959386	0.84065	-0.87792	-1.36659	2	CCL2
COVID-19 vs. Control	GO:0045601	Any process that modulates the frequency, rate or extent of endothelial cell differentiation.	BP	regulation of endothelial cell differentiation	0.096035	0.813842	0.952756	1.27264	1	CEACAM1
COVID-19 vs. Control	GO:1903670	Any process that modulates the frequency, rate or extent of sprouting angiogenesis.	BP	regulation of sprouting angiogenesis	0.096035	0.813842	0.952756	1.27264	1	CEACAM1
Influenza vs. Control	GO:0007586	The whole of the physical, chemical, and biochemical processes carried out by multicellular organisms to break down ingested nutrients into components that may be easily absorbed and directed into metabolism.	BP	digestion	0.096035	0.857346	0.952756	1.27264	1	SSTR2
COVID-19 vs. Control	GO:0007229	A series of molecular signals initiated by the binding of extracellular ligand to an integrin on the surface of a target cell, and ending with regulation of a downstream cellular process, e.g. transcription.	BP	integrin-mediated signaling pathway	0.0962037	0.813842	0.51318	1.26079	36	ITGB3, ITGB3, ADAM15, CEACAM1, LAMA5, ITGB1BP1, NRP1, PTK2B, ADAMTS1, ITGA1, ITGA2, SRC, ITGB4
COVID-19 vs. Control	GO:0043507	Any process that activates or increases the frequency, rate or extent of JUN kinase activity.	BP	positive regulation of JUN kinase activity	0.0964225	0.813842	0.674629	1.31865	8	EDN1, PTK2B, TLR6
Influenza vs. Control	GO:1903052	Any process that activates or increases the frequency, rate or extent of proteolysis involved in cellular protein catabolic process.	BP	positive regulation of proteolysis involved in cellular protein catabolic process	0.0964966	0.857346	-0.952756	-1.27217	1	ATPIF1
Myocarditis vs. Control	GO:0030593	The directed movement of a neutrophil cell, the most numerous polymorphonuclear leukocyte found in the blood, in response to an external stimulus, usually an infection or wounding.	BP	neutrophil chemotaxis	0.0967363	0.84065	-0.408932	-1.36345	17	TGFB2, TGFB2, CCL2, CXADR, CX3CL1
COVID-19 vs. Control	GO:0007399	The process whose specific outcome is the progression of nervous tissue over time, from its formation to its mature state.	BP	nervous system development	0.0971028	0.813842	-0.345602	-1.29247	22	JAG1, VPS13A, ITM2A, DLG1, EP300
Influenza vs. Control	GO:0070423	Any series of molecular signals generated as a consequence of binding to a nucleotide-binding oligomerization domain containing (NOD) protein.	BP	nucleotide-binding oligomerization domain containing signaling pathway	0.0977968	0.857346	0.666157	1.32795	8	NOD1, TNFAIP3, CASP8
Influenza vs. Control	GO:0051603	The hydrolysis of a peptide bond or bonds within a protein as part of the chemical reactions and pathways resulting in the breakdown of a protein by individual cells.	BP	proteolysis involved in cellular protein catabolic process	0.0981883	0.857346	0.685652	1.32491	7	ADAMTS12, ADAMTS12, CASP8
COVID-19 vs. Control	GO:0006509	The proteolytic cleavage of transmembrane proteins and release of their ectodomain (extracellular domain).	BP	membrane protein ectodomain proteolysis	0.0982524	0.813842	0.742801	1.30925	5	ADAM17, ADAM17
Influenza vs. Control	GO:0046902	Any process that modulates the frequency, rate or extent of the passage or uptake of molecules by the mitochondrial membrane.	BP	regulation of mitochondrial membrane permeability	0.0986414	0.857346	0.775214	1.31016	4	STAT3, BCL2L1, TP53
Myocarditis vs. Control	GO:0042346	Any process that activates or increases the frequency, rate or extent of transfer of NF-kappaB, a transcription factor for eukaryotic RNA polymerase II promoters, from the cytoplasm into the nucleus, across the nuclear membrane.	BP	positive regulation of NF-kappaB import into nucleus	0.0987128	0.84065	0.588289	1.3699	9	TLR2, IL18, TLR3, CCL19, RHOA
Myocarditis vs. Control	GO:0070372	Any process that modulates the frequency, rate or extent of signal transduction mediated by the ERK1 and ERK2 cascade.	BP	regulation of ERK1 and ERK2 cascade	0.0987827	0.84065	-0.577374	-1.43042	7	EPHA2, ERBB2
Influenza vs. Control	GO:0046474	The chemical reactions and pathways resulting in the formation of glycerophospholipids, any derivative of glycerophosphate that contains at least one O-acyl, O-alkyl, or O-alkenyl group attached to the glycerol residue.	BP	glycerophospholipid biosynthetic process	0.0992588	0.857346	-0.951444	-1.27042	1	AGK
Influenza vs. Control	GO:0071354	Any process that results in a change in state or activity of a cell (in terms of movement, secretion, enzyme production, gene expression, etc.) as a result of an interleukin-6 stimulus.	BP	cellular response to interleukin-6	0.100049	0.857346	0.707809	1.31868	6	RELA, PTGIS, ICAM1, CCL2, TDGF1
COVID-19 vs. Control	GO:0031214	Formation of hard tissues that consist mainly of inorganic compounds, and also contain a small amounts of organic matrices that are believed to play important roles in their formation.	BP	biomineral tissue development	0.100112	0.813842	0.741754	1.3074	5	SRGN, ECM1, ITGB1BP1, SPP1
COVID-19 vs. Control	GO:0048589	The increase in size or mass of an entire organism, a part of an organism or a cell, where the increase in size or mass has the specific outcome of the progression of the organism over time from one condition to another.	BP	developmental growth	0.100363	0.813842	-0.664711	-1.45519	5	SRF, GNAS, BMPR1A
Influenza vs. Control	GO:0001885	The progression of an endothelial cell over time, from its formation to the mature structure.	BP	endothelial cell development	0.100398	0.857346	0.882383	1.29354	2	GPX1, VEZF1
COVID-19 vs. Control	GO:0046903	The controlled release of a substance by a cell or a tissue.	BP	secretion	0.101584	0.813842	-0.950131	-1.26867	1	FBLN5
Myocarditis vs. Control	GO:0001736	Coordinated organization of groups of cells in the plane of an epithelium, such that they all orient to similar coordinates.	BP	establishment of planar polarity	0.101584	0.84065	-0.950131	-1.26867	1	WNT5A
Myocarditis vs. Control	GO:0035567	The series of molecular signals initiated by binding of a Wnt protein to a frizzled family receptor on the surface of the target cell, followed by propagation of the signal via effectors other than beta-catenin.	BP	non-canonical Wnt signaling pathway	0.101584	0.84065	-0.950131	-1.26867	1	WNT5A
Myocarditis vs. Control	GO:0060760	Any process that increases the rate, frequency, or extent of a response to cytokine stimulus.	BP	positive regulation of response to cytokine stimulus	0.101584	0.84065	-0.950131	-1.26867	1	WNT5A
Influenza vs. Control	GO:0006357	Any process that modulates the frequency, rate or extent of transcription from an RNA polymerase II promoter.	BP	regulation of transcription from RNA polymerase II promoter	0.102694	0.857346	0.49139	1.28294	35	STAT3, ELF3, MYC, STAT2, HMGN1, APOE
Influenza vs. Control	GO:0045446	The process in which a mesodermal, bone marrow or neural crest cell acquires specialized features of an endothelial cell, a thin flattened cell. A layer of such cells lines the inside surfaces of body cavities, blood vessels, and lymph vessels, making up the endothelium.	BP	endothelial cell differentiation	0.102694	0.857346	0.819035	1.29809	3	LAMA5, S1PR1, JAG1
COVID-19 vs. Control	GO:0019835	The rupture of cell membranes and the loss of cytoplasm.	BP	cytolysis	0.10282	0.813842	0.775603	1.30138	4	PRF1, C7, C5
Influenza vs. Control	GO:0008284	Any process that activates or increases the rate or extent of cell proliferation.	BP	positive regulation of cell proliferation	0.10284	0.857346	0.426276	1.21414	92	MYC, TGFBR2, RELA, BCL2L1, ITGB1BP1, CEACAM6, NOTCH1, NOTCH1, FGFR4, FGFR4, TGFB1, TGFB1, SHC1, NOX1, IL6, IL6, VEGFC, IL1B, RAC2, CSF3, TGFBR1, WWTR1, AREG, ADAM17, CLDN7, IGF1, IGF1, PTK2, KRAS, PDCD10, THBS1, EDN1, FGF2, FGF2, SPHK2, GREM1, CXCL10, FLT1, TDGF1, TDGF1, CSF1, CSF1, CHRNA7, IL6R, IL6R
Myocarditis vs. Control	GO:0046620	Any process that modulates the frequency, rate or extent of growth of an organ of an organism.	BP	regulation of organ growth	0.102873	0.84065	0.86071	1.29778	2	FOXC2, SOD1
Myocarditis vs. Control	GO:0034333	The aggregation, arrangement and bonding together of a set of components to form an adherens junction. An adherens junction is a cell junction at which the cytoplasmic face of the plasma membrane is attached to actin filaments.	BP	adherens junction assembly	0.103008	0.84065	-0.729193	-1.46242	4	CTNNB1
COVID-19 vs. Control	GO:0048762	The process in which a relatively unspecialized cell acquires specialized features of a mesenchymal cell. A mesenchymal cell is a loosely associated cell that is part of the connective tissue in an organism. Mesenchymal cells give rise to more mature connective tissue cell types.	BP	mesenchymal cell differentiation	0.10316	0.813842	0.820856	1.29478	3	WWTR1, TGFBR1
Influenza vs. Control	GO:1903364	Any process that activates or increases the frequency, rate or extent of cellular protein catabolic process.	BP	positive regulation of cellular protein catabolic process	0.1036	0.857346	0.948819	1.26738	1	TNFAIP3
Myocarditis vs. Control	GO:0017157	Any process that modulates the frequency, rate or extent of exocytosis.	BP	regulation of exocytosis	0.1036	0.84065	0.948819	1.26738	1	LLGL2
COVID-19 vs. Control	GO:0051496	Any process that activates or increases the frequency, rate or extent of the assembly of a stress fiber, a bundle of microfilaments and other proteins found in fibroblasts.	BP	positive regulation of stress fiber assembly	0.103806	0.813842	0.583932	1.29807	16	RGCC, ITGB1BP1, NRP1, RHOA, RHOA
COVID-19 vs. Control	GO:0001666	Any process that results in a change in state or activity of a cell or an organism (in terms of movement, secretion, enzyme production, gene expression, etc.) as a result of a stimulus indicating lowered oxygen tension. Hypoxia, defined as a decline in O2 levels below normoxic levels of 20.8 - 20.95%, results in metabolic adaptation at both the cellular and organismal level.	BP	response to hypoxia	0.103836	0.813842	0.486654	1.22744	50	PLAU, ACVRL1, TGFB1, TGFBR2, ADAM17, ANG, ANG, CXCL12, ANGPT2, CD24, VEGFC, CREBBP, EPAS1, PTK2B, RAMP2, EGLN2, CXCR4, LOXL2, ITGA2
Myocarditis vs. Control	GO:0014068	Any process that activates or increases the frequency, rate or extent of signal transduction mediated by the phosphatidylinositol 3-kinase cascade.	BP	positive regulation of phosphatidylinositol 3-kinase signaling	0.10419	0.84065	-0.379642	-1.32831	20	SOX9, DCN, ERBB3, AGT, TGFB2, TEK, KDR, PDGFRB, FLT1, SIRT1, PDGFC, HGF
COVID-19 vs. Control	GO:0051493	Any process that modulates the frequency, rate or extent of the formation, arrangement of constituent parts, or disassembly of cytoskeletal structures.	BP	regulation of cytoskeleton organization	0.104199	0.813842	0.774437	1.29943	4	MAPK3, PTK2
Myocarditis vs. Control	GO:0002548	The movement of a monocyte in response to an external stimulus.	BP	monocyte chemotaxis	0.104331	0.84065	-0.446953	-1.36861	13	CCL2, FLT1, CX3CL1
Influenza vs. Control	GO:0010001	The process in which a relatively unspecialized cell acquires the specialized features of a glial cell.	BP	glial cell differentiation	0.104425	0.857346	-0.948819	-1.26692	1	CDH2
Influenza vs. Control	GO:0048872	Any biological process involved in the maintenance of the steady-state number of cells within a population of cells.	BP	homeostasis of number of cells	0.104425	0.857346	-0.948819	-1.26692	1	CDH2
Myocarditis vs. Control	GO:0019538	The chemical reactions and pathways involving a protein. Includes protein modification.	BP	protein metabolic process	0.104425	0.84065	-0.948819	-1.26692	1	BAG2
COVID-19 vs. Control	GO:0072006	The process whose specific outcome is the progression of the nephron over time, from its formation to the mature structure. A nephron is the functional unit of the kidney.	BP	nephron development	0.104812	0.813842	-0.879106	-1.36388	2	ITGA3, JAG1
Influenza vs. Control	GO:0008219	Any biological process that results in permanent cessation of all vital functions of a cell. A cell should be considered dead when any one of the following molecular or morphological criteria is met: (1) the cell has lost the integrity of its plasma membrane; (2) the cell, including its nucleus, has undergone complete fragmentation into discrete bodies (frequently referred to as apoptotic bodies)…	BP	cell death	0.105161	0.857346	0.733117	1.30674	5	HMOX1, EMP3
Myocarditis vs. Control	GO:0010629	Any process that decreases the frequency, rate or extent of gene expression. Gene expression is the process in which a gene's coding sequence is converted into a mature gene product or products (proteins or RNA). This includes the production of an RNA transcript as well as any processing to produce a mature RNA product or an mRNA or circRNA (for protein-coding genes) and the translation of that m…	BP	negative regulation of gene expression	0.105172	0.84065	-0.32652	-1.28808	31	KDR, HRAS, SIRT1, MAP2K1, RBL2, ITGB8, CD46, MEF2C, CDC42, SFRP1
COVID-19 vs. Control	GO:0048146	Any process that activates or increases the frequency, rate or extent of multiplication or reproduction of fibroblast cells.	BP	positive regulation of fibroblast proliferation	0.105204	0.813842	0.590106	1.29805	15	TGFB1, AQP1, MYC, MYC
COVID-19 vs. Control	GO:0019933	Any intracellular signal transduction in which the signal is passed on within the cell via cyclic AMP (cAMP). Includes production of cAMP, and downstream effectors that further transmit the signal within the cell.	BP	cAMP-mediated signaling	0.105664	0.813842	-0.806579	-1.4387	3	SOX9, RAPGEF2, RAPGEF2
COVID-19 vs. Control	GO:0014068	Any process that activates or increases the frequency, rate or extent of signal transduction mediated by the phosphatidylinositol 3-kinase cascade.	BP	positive regulation of phosphatidylinositol 3-kinase signaling	0.105719	0.813842	-0.357203	-1.29874	20	TGFB2, PDGFC, TEK, DCN, AGT
Influenza vs. Control	GO:0007160	The binding of a cell to the extracellular matrix via adhesion molecules.	BP	cell-matrix adhesion	0.10583	0.857346	0.490099	1.27957	35	ADAMTS12, ITGB3, ITGB3, ITGB1BP1, EMILIN1, ADAM15, HPSE, TNN, CD44
Myocarditis vs. Control	GO:0007163	Any cellular process that results in the specification, formation or maintenance of anisotropic intracellular organization or cell growth patterns.	BP	establishment or maintenance of cell polarity	0.105989	0.84065	-0.795541	-1.4249	3	CDC42
COVID-19 vs. Control	GO:0050921	Any process that activates or increases the frequency, rate or extent of the directed movement of a motile cell or organism in response to a specific chemical concentration gradient.	BP	positive regulation of chemotaxis	0.106227	0.813842	0.737239	1.29944	5	TGFB1, CCL21, CCL19
COVID-19 vs. Control	GO:0048856	The biological process whose specific outcome is the progression of an anatomical structure from an initial condition to its mature state. This process begins with the formation of the structure and ends with the mature structure, whatever form that may be including its natural destruction. An anatomical structure is any biological entity that occupies space and is distinguished from its surround…	BP	anatomical structure development	0.106269	0.813842	0.946194	1.26387	1	SPARCL1
Influenza vs. Control	GO:0046822	Any process that modulates the frequency, rate or extent of the directed movement of substances between the nucleus and the cytoplasm.	BP	regulation of nucleocytoplasmic transport	0.106269	0.857346	0.947507	1.26563	1	MX2
Myocarditis vs. Control	GO:0002828	Any process that modulates the frequency, rate, or extent of a type 2 immune response.	BP	regulation of type 2 immune response	0.106269	0.84065	0.947507	1.26563	1	ECM1
Myocarditis vs. Control	GO:0010466	Any process that stops or reduces the rate of peptidase activity, the hydrolysis of peptide bonds within proteins.	BP	negative regulation of peptidase activity	0.106269	0.84065	0.947507	1.26563	1	ECM1
Myocarditis vs. Control	GO:2000404	Any process that modulates the frequency, rate or extent of T cell migration.	BP	regulation of T cell migration	0.106269	0.84065	0.947507	1.26563	1	ECM1
Influenza vs. Control	GO:0051702	An interaction between two organisms living together in more or less intimate association. The term symbiont is used for the smaller (macro) of the two members of a symbiosis; the various forms of symbiosis include parasitism, commensalism and mutualism.	BP	interaction with symbiont	0.106383	0.857346	0.816469	1.29402	3	GPX1, SMC3
Influenza vs. Control	GO:0035148	Creation of the central hole of a tube in an anatomical structure through which gases and/or liquids flow.	BP	tube formation	0.10659	0.857346	0.816274	1.29371	3	ITGB1BP1, NOTCH1, VEGFA
Myocarditis vs. Control	GO:0006310	Any process in which a new genotype is formed by reassortment of genes resulting in gene combinations different from those that were present in the parents. In eukaryotes genetic recombination can occur by chromosome assortment, intrachromosomal recombination, or nonreciprocal interchromosomal recombination. Interchromosomal recombination occurs by crossing over. In bacteria it may occur by genet…	BP	DNA recombination	0.10679	0.84065	0.857502	1.29294	2	RBPJ, HMGB1
Influenza vs. Control	GO:0010575	Any process that increases or activates the frequency, rate, or extent of production of vascular endothelial growth factor.	BP	positive regulation of vascular endothelial growth factor production	0.107244	0.857346	0.554808	1.30808	18	TGFB1, HPSE, CYP1B1, NOX1, IL1B, IL1B, RORA, HIF1A, HIF1A, PTGS2
Influenza vs. Control	GO:0007189	The series of molecular signals generated as a consequence of a G-protein coupled receptor binding to its physiological ligand, where the pathway proceeds through activation of adenylyl cyclase activity and a subsequent increase in the concentration of cyclic AMP (cAMP).	BP	adenylate cyclase-activating G-protein coupled receptor signaling pathway	0.107324	0.857346	0.768675	1.29911	4	GNAQ, PTGIR
Myocarditis vs. Control	GO:0044319	The migration of a cell along or through a wound gap that contributes to the reestablishment of a continuous surface.	BP	wound healing, spreading of cells	0.107417	0.84065	0.68403	1.3309	5	PDCD10, CD44, RHOA
Myocarditis vs. Control	GO:0030278	Any process that modulates the frequency, rate or extent of bone formation.	BP	regulation of ossification	0.107701	0.84065	-0.609502	-1.42276	6	ACVR1, MAPK3, MAPK1
COVID-19 vs. Control	GO:0045666	Any process that activates or increases the frequency, rate or extent of neuron differentiation.	BP	positive regulation of neuron differentiation	0.107721	0.813842	0.605163	1.3	13	TCF4, TCF4, RHOA, TIMP2, BCL6
Influenza vs. Control	GO:0042391	Any process that modulates the establishment or extent of a membrane potential, the electric potential existing across any membrane arising from charges in the membrane itself and from the charges present in the media on either side of the membrane.	BP	regulation of membrane potential	0.107849	0.857346	-0.884363	-1.35794	2	DLG1, POPDC3
COVID-19 vs. Control	GO:0045124	Any process that modulates the frequency, rate or extent of bone tissue loss (resorption).	BP	regulation of bone resorption	0.108857	0.813842	0.771413	1.29436	4	ITGB3, S1PR1, SRC
Influenza vs. Control	GO:0002224	Any series of molecular signals generated as a consequence of binding to a toll-like receptor. Toll-like receptors directly bind pattern motifs from a variety of microbial sources to initiate innate immune response.	BP	toll-like receptor signaling pathway	0.108874	0.857346	0.560375	1.30788	17	MYD88, TLR4, TLR4, TLR2, MAPKAPK2, LY96, TLR6, TLR6
Myocarditis vs. Control	GO:0051702	An interaction between two organisms living together in more or less intimate association. The term symbiont is used for the smaller (macro) of the two members of a symbiosis; the various forms of symbiosis include parasitism, commensalism and mutualism.	BP	interaction with symbiont	0.109059	0.84065	0.779196	1.30234	3	GPX1, SMC3
COVID-19 vs. Control	GO:0060055	Blood vessel formation when new vessels emerge from the proliferation of pre-existing blood vessels and contribute to the series of events that restore integrity to a damaged tissue, following an injury.	BP	angiogenesis involved in wound healing	0.10922	0.813842	0.707575	1.3	6	ITGB3, HPSE, GPX1, CX3CL1
COVID-19 vs. Control	GO:0048863	The process in which a relatively unspecialized cell acquires specialized features of a stem cell. A stem cell is a cell that retains the ability to divide and proliferate throughout life to provide progenitor cells that can differentiate into specialized cells.	BP	stem cell differentiation	0.10984	0.813842	0.877548	1.2838	2	FOXO4, SETD2
Myocarditis vs. Control	GO:1901796	Any process that modulates the frequency, rate or extent of signal transduction by p53 class mediator.	BP	regulation of signal transduction by p53 class mediator	0.109868	0.84065	-0.491991	-1.38139	10	TP53, CHD4, EP300
Influenza vs. Control	GO:0016477	The controlled self-propelled movement of a cell from one site to a destination guided by molecular cues. Cell migration is a central process in the development and maintenance of multicellular organisms.	BP	cell migration	0.110091	0.857346	0.481506	1.27028	38	SNAI1, LAMA5, ADAMTS12, ITGB3, ITGB1BP1, EMILIN1, FGFR4, TGFB1, NOX1, TNN, CD24, CEACAM1
Influenza vs. Control	GO:0050777	Any process that stops, prevents, or reduces the frequency, rate or extent of the immune response, the immunological reaction of an organism to an immunogenic stimulus.	BP	negative regulation of immune response	0.110675	0.857346	-0.882487	-1.35506	2	TGFB2
COVID-19 vs. Control	GO:0034121	Any process that modulates the frequency, rate, or extent of toll-like receptor signaling pathway.	BP	regulation of toll-like receptor signaling pathway	0.110782	0.813842	-0.875164	-1.35777	2	CD36, BIRC2
Influenza vs. Control	GO:0071549	Any process that results in a change in state or activity of a cell (in terms of movement, secretion, enzyme production, gene expression, etc.) as a result of a dexamethasone stimulus.	BP	cellular response to dexamethasone stimulus	0.110876	0.857346	0.625207	1.31167	10	TGFB1, EIF4EBP1, IL6, ICAM1, CCL2, RPS6KB1
Myocarditis vs. Control	GO:0014070	Any process that results in a change in state or activity of a cell or an organism (in terms of movement, secretion, enzyme production, gene expression, etc.) as a result of an organic cyclic compound stimulus.	BP	response to organic cyclic compound	0.110944	0.84065	-0.721315	-1.44662	4	SFRP1
Myocarditis vs. Control	GO:0051493	Any process that modulates the frequency, rate or extent of the formation, arrangement of constituent parts, or disassembly of cytoskeletal structures.	BP	regulation of cytoskeleton organization	0.111081	0.84065	-0.721068	-1.44612	4	PTK2, MAPK3, MAPK1
Myocarditis vs. Control	GO:0043065	Any process that activates or increases the frequency, rate or extent of cell death by apoptotic process.	BP	positive regulation of apoptotic process	0.111144	0.84065	-0.276192	-1.23211	53	CREB1, RIPK1, RIPK1, TGFB3, NF1, SRC, RIPK2, MAPK8, MAPK8, RAC1, PDGFRB, SIRT1, SIRT1, TP53, ZNF346, SFRP1, SFRP1, CTNNB1
Influenza vs. Control	GO:0007093	A cell cycle checkpoint that ensures accurate chromosome replication and segregation by preventing progression through a mitotic cell cycle until conditions are suitable for the cell to proceed to the next stage.	BP	mitotic cell cycle checkpoint	0.111273	0.857346	0.728948	1.29931	5	BCL2L1, TGFB1
COVID-19 vs. Control	GO:0007093	A cell cycle checkpoint that ensures accurate chromosome replication and segregation by preventing progression through a mitotic cell cycle until conditions are suitable for the cell to proceed to the next stage.	BP	mitotic cell cycle checkpoint	0.111407	0.813842	0.733546	1.29293	5	TGFB1, BCL2L1
Myocarditis vs. Control	GO:0006977	A cascade of processes induced by the cell cycle regulator phosphoprotein p53, or an equivalent protein, in response to the detection of DNA damage and resulting in the stopping or reduction in rate of the cell cycle.	BP	DNA damage response, signal transduction by p53 class mediator resulting in cell cycle arrest	0.111459	0.84065	-0.456396	-1.36208	12	RBL2, TP53, TP53, EP300, CNOT10
COVID-19 vs. Control	GO:0097746	Any process that modulates the diameter of blood vessels.	BP	regulation of blood vessel diameter	0.111526	0.813842	0.944882	1.26212	1	NPR1
COVID-19 vs. Control	GO:0010468	Any process that modulates the frequency, rate or extent of gene expression. Gene expression is the process in which a gene's coding sequence is converted into a mature gene product or products (proteins or RNA). This includes the production of an RNA transcript as well as any processing to produce a mature RNA product or an mRNA or circRNA (for protein-coding genes) and the translation of that m…	BP	regulation of gene expression	0.111552	0.813842	0.634901	1.29978	10	TGFBR2, MYC, IGF1
Influenza vs. Control	GO:0002011	The process in which the anatomical structures of an epithelial sheet are generated and organized. An epithelial sheet is a flat surface consisting of closely packed epithelial cells.	BP	morphogenesis of an epithelial sheet	0.111791	0.857346	-0.812159	-1.41996	3	DAG1, SRF
COVID-19 vs. Control	GO:0002446	Any process involved in the carrying out of an immune response by a neutrophil.	BP	neutrophil mediated immunity	0.11198	0.813842	0.814474	1.28471	3	ADAM17, CXCL6, IL6
Myocarditis vs. Control	GO:1903393	Any process that activates or increases the frequency, rate or extent of adherens junction organization.	BP	positive regulation of adherens junction organization	0.112096	0.84065	-0.944882	-1.26166	1	ADD1
COVID-19 vs. Control	GO:0001836	The process that results in the movement of cytochrome c from the mitochondrial intermembrane space into the cytosol, which is part of the apoptotic signaling pathway and leads to caspase activation.	BP	release of cytochrome c from mitochondria	0.112109	0.813842	0.769309	1.29082	4	BCL2L1, CLU, BAD, JUN
Influenza vs. Control	GO:0032479	Any process that modulates the frequency, rate, or extent of interferon type I production. Type I interferons include the interferon-alpha, beta, delta, episilon, zeta, kappa, tau, and omega gene families.	BP	regulation of type I interferon production	0.112241	0.857346	0.765103	1.29307	4	IRF7, RPS27A, IRF3
Influenza vs. Control	GO:0032526	Any process that results in a change in state or activity of a cell or an organism (in terms of movement, secretion, enzyme production, gene expression, etc.) as a result of a retinoic acid stimulus.	BP	response to retinoic acid	0.112326	0.857346	0.765062	1.293	4	TIE1, IGFBP7
Myocarditis vs. Control	GO:0010656	Any process that decreases the rate or frequency of muscle cell apoptotic process, a form of programmed cell death induced by external or internal signals that trigger the activity of proteolytic caspases whose actions dismantle a muscle cell and result in its death.	BP	negative regulation of muscle cell apoptotic process	0.112387	0.84065	0.776353	1.29759	3	PTK2B, HMOX1, ZC3H12A
Influenza vs. Control	GO:0010812	Any process that decreases the frequency, rate or extent of cell-substrate adhesion. Cell-substrate adhesion is the attachment of a cell to the underlying substrate via adhesion molecules.	BP	negative regulation of cell-substrate adhesion	0.113059	0.857346	0.727741	1.29716	5	ANGPT2, NOTCH1, RHOA
COVID-19 vs. Control	GO:0007283	The process of formation of spermatozoa, including spermatocytogenesis and spermiogenesis.	BP	spermatogenesis	0.113407	0.813842	0.602016	1.29324	13	BCL2L1, NOTCH1, SSTR2
Influenza vs. Control	GO:1902230	Any process that stops, prevents or reduces the frequency, rate or extent of intrinsic apoptotic signaling pathway in response to DNA damage.	BP	negative regulation of intrinsic apoptotic signaling pathway in response to DNA damage	0.113654	0.857346	0.727255	1.29629	5	SNAI1, BCL2L1, CXCL12
Influenza vs. Control	GO:0050790	Any process that modulates the activity of an enzyme.	BP	regulation of catalytic activity	0.113853	0.857346	-0.810431	-1.41694	3	KRIT1
COVID-19 vs. Control	GO:0006954	The immediate defensive reaction (by vertebrate tissue) to infection or injury caused by chemical or physical agents. The process is characterized by local vasodilation, extravasation of plasma into intercellular spaces and accumulation of white blood cells and macrophages.	BP	inflammatory response	0.113873	0.813842	0.452822	1.17741	88	TGFB1, STAT3, IGFBP4, ECM1, CCL21, CCL21, TNFRSF1A, ELF3, SELE, PYCARD, SCG2, CHI3L1, PTX3, CXCL6, NOX1, HDAC5, TBXA2R, IL6, CCL19, CCL19, CXCR4, C4A, F11R, CCL11, TNFAIP3, LY96, CXCL10, SPP1, BCL6, C3, TLR6, CXCL9, CXCL2, PTGS1, IL1B, IL1B, TLR2, PIK3CD, HMGB1, CCL13, LTB4R, AKT1, PTGS2, CD40, IL18, RELB, CCL2, SMAD1, CXCL1, TLR1, TLR3, CCL3, PIK3CG, IL10RB, C3AR1, BMPR1B, THBS1, CCL5, C5, IL1RA…
Myocarditis vs. Control	GO:0002820	Any process that stops, prevents, or reduces the frequency, rate, or extent of an adaptive immune response.	BP	negative regulation of adaptive immune response	0.113874	0.84065	0.94357	1.26037	1	SAMSN1
COVID-19 vs. Control	GO:0030193	Any process that modulates the frequency, rate or extent of blood coagulation.	BP	regulation of blood coagulation	0.113931	0.813842	-0.872551	-1.35371	2	CAV1
Myocarditis vs. Control	GO:0007613	The activities involved in the mental information processing system that receives (registers), modifies, stores, and retrieves informational stimuli. The main stages involved in the formation and retrieval of memory are encoding (processing of received information by acquisition), storage (building a permanent record of received information as a result of consolidation) and retrieval (calling bac…	BP	memory	0.114033	0.84065	-0.488691	-1.37213	10	ITGA5, ITGA3, CREB1, ITGA8, PLCB1
Influenza vs. Control	GO:1901222	Any process that modulates the frequency, rate or extent of NIK/NF-kappaB signaling.	BP	regulation of NIK/NF-kappaB signaling	0.114181	0.857346	0.872984	1.27976	2	RELA, BIRC2
Myocarditis vs. Control	GO:0001959	Any process that modulates the frequency, rate or extent of the cytokine mediated signaling pathway.	BP	regulation of cytokine-mediated signaling pathway	0.11423	0.84065	0.775	1.29533	3	LIFR, RUNX1, CD24
Influenza vs. Control	GO:0007568	A developmental process that is a deterioration and loss of function over time. Aging includes loss of functions such as resistance to disease, homeostasis, and fertility, as well as wear and tear. Aging includes cellular senescence, but is more inclusive. May precede death and may succeed developmental maturation (GO:0021700).	BP	aging	0.114257	0.857346	0.49716	1.27814	31	STAT3, LOXL2, TGFBR2, RELA, TGFB1, IL6, CCL2, SERPING1, PTGS2, NTRK1, RPS6KB1, APOD, TGFB3, CREB1
Influenza vs. Control	GO:0042742	Reactions triggered in response to the presence of a bacterium that act to protect the cell or organism.	BP	defense response to bacterium	0.114317	0.857346	0.580668	1.30511	14	CXCL6, NOD1, SHC1, TLR4, TNFRSF1A, TLR6, RBPJ, NOS2, NOS2, CEBPB
Myocarditis vs. Control	GO:0014902	The process in which a relatively unspecialized cell acquires specialized features of a myotube cell. Myotube differentiation starts with myoblast fusion and the appearance of specific cell markers (this is the cell development step). Then individual myotubes can fuse to form bigger myotubes and start to contract. Myotubes are multinucleated cells that are formed when proliferating myoblasts exit…	BP	myotube differentiation	0.114818	0.84065	-0.94357	-1.25991	1	MEF2C
Myocarditis vs. Control	GO:0051963	Any process that modulates the frequency, rate or extent of synapse assembly, the aggregation, arrangement and bonding together of a set of components to form a synapse.	BP	regulation of synapse assembly	0.114818	0.84065	-0.94357	-1.25991	1	MEF2C
COVID-19 vs. Control	GO:0010906	Any process that modulates the rate, frequency or extent of glucose metabolism. Glucose metabolic processes are the chemical reactions and pathways involving glucose, the aldohexose gluco-hexose.	BP	regulation of glucose metabolic process	0.114826	0.813842	0.767269	1.2874	4	IGFBP4, RORA
Myocarditis vs. Control	GO:0034504	A process in which a protein transports or maintains the localization of another protein to the nucleus.	BP	protein localization to nucleus	0.114899	0.84065	0.774492	1.29448	3	COL1A1, BMP4
Myocarditis vs. Control	GO:0002437	An inflammatory response to an antigenic stimulus, which can be include any number of T cell or B cell epitopes.	BP	inflammatory response to antigenic stimulus	0.115138	0.84065	0.720545	1.31016	4	RBPJ, HMGB2, NOTCH1
Influenza vs. Control	GO:0071230	Any process that results in a change in state or activity of a cell (in terms of movement, secretion, enzyme production, gene expression, etc.) as a result of an amino acid stimulus. An amino acid is a carboxylic acids containing one or more amino groups.	BP	cellular response to amino acid stimulus	0.115141	0.857346	0.588833	1.30554	13	COL4A1, BCL2L1, CEBPB, COL5A2
COVID-19 vs. Control	GO:0001701	The process whose specific outcome is the progression of the embryo in the uterus over time, from formation of the zygote in the oviduct, to birth. An example of this process is found in Mus musculus.	BP	in utero embryonic development	0.115691	0.813842	0.514366	1.24995	32	ACVRL1, BCL2L1, TIE1, NOTCH1, TGFBR2, TWIST1, EDN1, MAFF, NOS3, EIF4E2, VEGFA, TMEM100
COVID-19 vs. Control	GO:0007186	A series of molecular signals that proceeds with an activated receptor promoting the exchange of GDP for GTP on the alpha-subunit of an associated heterotrimeric G-protein complex. The GTP-bound activated alpha-G-protein then dissociates from the beta- and gamma-subunits to further transmit the signal within the cell. The pathway begins with receptor-ligand interaction, or for basal GPCR signalin…	BP	G-protein coupled receptor signaling pathway	0.115803	0.813842	0.462004	1.19073	72	SSTR2, S1PR1, NPR1, ROCK1, CCL21, CCL21, CXCL12, EDN1, EDN1, RHOA, KISS1, CXCL6, CXCL6, APOE, RAMP2, TBXA2R, CCL19, CCL19, RAMP1, CXCR4, CXCR4, RAC2, CALCRL, CCL11, CXCL10, CXCL10, C3, CXCL9, CX3CL1, CXCL2, CXCL2, CYSLTR2, AREG, ROCK2, GNB1, PTGIR, PIK3R5, PIK3R5
Influenza vs. Control	GO:0002755	Any series of molecular signals generated as a consequence of binding to a toll-like receptor where the MyD88 adaptor molecule mediates transduction of the signal. Toll-like receptors directly bind pattern motifs from a variety of microbial sources to initiate innate immune response.	BP	MyD88-dependent toll-like receptor signaling pathway	0.115834	0.857346	0.579959	1.30352	14	MYD88, TLR4, TLR4, TLR2, LY96, TLR6, TLR6
Influenza vs. Control	GO:0043123	Any process that activates or increases the frequency, rate or extent of I-kappaB kinase/NF-kappaB signaling.	BP	positive regulation of I-kappaB kinase/NF-kappaB signaling	0.115986	0.857346	0.506262	1.28265	28	MYD88, HMOX1, CCL19, NOD1, RELA, CCL21, TNFRSF1A, CASP8, CASP8
Myocarditis vs. Control	GO:0040029	Any process that modulates the frequency, rate or extent of gene expression; the process is mitotically or meiotically heritable, or is stably self-propagated in the cytoplasm of a resting cell, and does not entail a change in DNA sequence.	BP	regulation of gene expression, epigenetic	0.116855	0.84065	0.719156	1.30764	4	MTA1, GPX1, HDAC5
Influenza vs. Control	GO:0032868	Any process that results in a change in state or activity of a cell or an organism (in terms of movement, secretion, enzyme production, gene expression, etc.) as a result of an insulin stimulus. Insulin is a polypeptide hormone produced by the islets of Langerhans of the pancreas in mammals, and by the homologous organs of other organisms.	BP	response to insulin	0.116899	0.857346	0.598138	1.30514	12	RELA, MAX, IL6, TLR2, ICAM1, RPS6KB1, TNFSF10
COVID-19 vs. Control	GO:0008284	Any process that activates or increases the rate or extent of cell proliferation.	BP	positive regulation of cell proliferation	0.117228	0.813842	0.449712	1.17169	92	TGFB1, TGFB1, BCL2L1, WWTR1, NOTCH1, NOTCH1, TGFBR2, MYC, ADAM17, FGFR4, FGFR4, ITGB1BP1, EDN1, CRIP2, VEGFC, CEACAM6, NOX1, PTK2B, IL6, IL6, RAC2, FGF2, FGF2, TDGF1, TDGF1, CLDN7, FLT4, FLT4, CXCL10, CSF3, PDCD10, VEGFA, VEGFA, FLT1, IL6R, IL6R, AREG, IL1B, EGFR, EGFR, SPHK2, SHC1, TNFSF13, AKT1, TNC, IGF1, IGF1, KDR, KDR
COVID-19 vs. Control	GO:0046474	The chemical reactions and pathways resulting in the formation of glycerophospholipids, any derivative of glycerophosphate that contains at least one O-acyl, O-alkyl, or O-alkenyl group attached to the glycerol residue.	BP	glycerophospholipid biosynthetic process	0.11758	0.813842	-0.942257	-1.25816	1	AGK
COVID-19 vs. Control	GO:0045600	Any process that activates or increases the frequency, rate or extent of adipocyte differentiation.	BP	positive regulation of fat cell differentiation	0.117885	0.813842	-0.544404	-1.36293	7	SFRP1
Influenza vs. Control	GO:0006112	The chemical reactions and pathways by which a cell derives energy from stored compounds such as fats or glycogen.	BP	energy reserve metabolic process	0.117981	0.857346	0.808292	1.28106	3	MYC, GNAS
Myocarditis vs. Control	GO:0001738	The morphogenetic process in which the anatomical structures of a polarized epithelium are generated and organized. A polarized epithelium is an epithelium where the epithelial sheet is oriented with respect to the planar axis.	BP	morphogenesis of a polarized epithelium	0.118168	0.84065	0.940945	1.25686	1	LAMA5
COVID-19 vs. Control	GO:0006367	Any process involved in the assembly of the RNA polymerase II preinitiation complex (PIC) at an RNA polymerase II promoter region of a DNA template, resulting in the subsequent synthesis of RNA from that promoter. The initiation phase includes PIC assembly and the formation of the first few bonds in the RNA chain, including abortive initiation, which occurs when the first few nucleotides are repe…	BP	transcription initiation from RNA polymerase II promoter	0.118261	0.813842	0.576521	1.28159	16	TCF4, WWTR1, NOTCH1, CREBBP, RORA
Influenza vs. Control	GO:0001525	Blood vessel formation when new vessels emerge from the proliferation of pre-existing blood vessels.	BP	angiogenesis	0.118409	0.857346	0.409948	1.1824	119	HMOX1, NOS3, LAMA5, ANGPT2, ANGPTL4, RAMP1, TYMP, EPHB4, ACVRL1, ECSCR, TIE1, ADAM15, SHC1, CYP1B1, NOX1, SERPINE1, AGGF1, SCG2, ROBO4, NRP2, EGFL7, DLL4, VEGFC, MMRN2, CCL2, TAL1, PDCL3, RORA, CEACAM1, HIF1A, ELK3, NRP1, NRP1, HOXB3
Myocarditis vs. Control	GO:0042993	Any process that activates or increases the frequency, rate or extent of the movement of a transcription factor from the cytoplasm to the nucleus.	BP	positive regulation of transcription factor import into nucleus	0.118513	0.84065	0.645047	1.32742	6	PIK3R1, PIK3R1, PIK3R2
COVID-19 vs. Control	GO:0008637	The morphological and physiological alterations undergone by mitochondria during apoptosis.	BP	apoptotic mitochondrial changes	0.1186	0.813842	0.728846	1.28465	5	BCL2L1, AKT1
Myocarditis vs. Control	GO:1904888	The process whose specific outcome is the progression of a cranial skeletal system over time, from its formation to the mature structure. The cranial skeletal system is the skeletal subdivision of the head, and includes the skull (cranium plus mandible), pharyngeal and/or hyoid apparatus.	BP	cranial skeletal system development	0.118824	0.84065	-0.863338	-1.34389	2	TGFB2, CTNNB1
COVID-19 vs. Control	GO:0045446	The process in which a mesodermal, bone marrow or neural crest cell acquires specialized features of an endothelial cell, a thin flattened cell. A layer of such cells lines the inside surfaces of body cavities, blood vessels, and lymph vessels, making up the endothelium.	BP	endothelial cell differentiation	0.118831	0.813842	0.810009	1.27767	3	S1PR1, LAMA5
COVID-19 vs. Control	GO:0006275	Any process that modulates the frequency, rate or extent of DNA replication.	BP	regulation of DNA replication	0.119259	0.813842	0.809657	1.27711	3	ACVRL1, SMC3
Myocarditis vs. Control	GO:0048246	The movement of a macrophage in response to an external stimulus.	BP	macrophage chemotaxis	0.119427	0.84065	-0.713501	-1.43095	4	CCL2, CX3CL1
COVID-19 vs. Control	GO:0034333	The aggregation, arrangement and bonding together of a set of components to form an adherens junction. An adherens junction is a cell junction at which the cytoplasmic face of the plasma membrane is attached to actin filaments.	BP	adherens junction assembly	0.119457	0.813842	0.764065	1.28203	4	SMAD7, RAMP2
Influenza vs. Control	GO:0001755	The characteristic movement of cells from the dorsal ridge of the neural tube to a variety of locations in a vertebrate embryo.	BP	neural crest cell migration	0.119536	0.857346	0.723334	1.2893	5	LAMA5, CFL1, HIF1A
COVID-19 vs. Control	GO:0055085	The process in which a solute is transported across a lipid bilayer, from one side of a membrane to the other	BP	transmembrane transport	0.119879	0.813842	0.701004	1.28793	6	RPS27A, PRF1, SV2B
Influenza vs. Control	GO:0003073	The process that modulates the force with which blood travels through the systemic arterial circulatory system. The process is controlled by a balance of processes that increase pressure and decrease pressure.	BP	regulation of systemic arterial blood pressure	0.119985	0.857346	-0.940945	-1.2564	1	POSTN
Myocarditis vs. Control	GO:0030182	The process in which a relatively unspecialized cell acquires specialized features of a neuron.	BP	neuron differentiation	0.120466	0.84065	-0.437101	-1.33844	13	EPHA2, MAP2K1, MEF2C, MEF2C, WNT5A
Influenza vs. Control	GO:0031640	Any process in an organism that results in the killing of cells of another organism, including in some cases the death of the other organism. Killing here refers to the induction of death in one cell by another cell, not cell-autonomous death due to internal or other environmental conditions.	BP	killing of cells of other organism	0.120604	0.857346	0.868594	1.27332	2	DEFA1, CCL13
Myocarditis vs. Control	GO:0045672	Any process that activates or increases the frequency, rate or extent of osteoclast differentiation.	BP	positive regulation of osteoclast differentiation	0.120606	0.84065	0.71667	1.30312	4	GNAS, CSF1
COVID-19 vs. Control	GO:0001738	The morphogenetic process in which the anatomical structures of a polarized epithelium are generated and organized. A polarized epithelium is an epithelium where the epithelial sheet is oriented with respect to the planar axis.	BP	morphogenesis of a polarized epithelium	0.120656	0.813842	0.939633	1.25511	1	LAMA5
COVID-19 vs. Control	GO:0060193	Any process that increases the frequency, rate or extent of lipase activity, the hydrolysis of a lipid or phospholipid.	BP	positive regulation of lipase activity	0.120838	0.813842	0.869908	1.27262	2	RHOA, RHOA
Myocarditis vs. Control	GO:0001568	The process whose specific outcome is the progression of a blood vessel over time, from its formation to the mature structure. The blood vessel is the vasculature carrying blood.	BP	blood vessel development	0.12085	0.84065	0.574185	1.33706	9	COL1A1, COL1A2, SPHK2, RAPGEF2, EGFL7, TGFBR2
Myocarditis vs. Control	GO:0060425	The process in which the anatomical structures of the lung are generated and organized.	BP	lung morphogenesis	0.121452	0.84065	-0.642033	-1.40246	5	MAPK3, MAPK1
Influenza vs. Control	GO:0032570	Any process that results in a change in state or activity of a cell or an organism (in terms of movement, secretion, enzyme production, gene expression, etc.) as a result of a progesterone stimulus.	BP	response to progesterone	0.121537	0.857346	0.576995	1.29685	14	RELA, TGFB1, CLDN4, TXNIP, TLR2, CCL2, THBS1, TGFB3
Influenza vs. Control	GO:0071383	Any process that results in a change in state or activity of a cell (in terms of movement, secretion, enzyme production, gene expression, etc.) as a result of a steroid hormone stimulus.	BP	cellular response to steroid hormone stimulus	0.121847	0.857346	-0.875164	-1.34381	2	MED1, NR3C1
Myocarditis vs. Control	GO:0006954	The immediate defensive reaction (by vertebrate tissue) to infection or injury caused by chemical or physical agents. The process is characterized by local vasodilation, extravasation of plasma into intercellular spaces and accumulation of white blood cells and macrophages.	BP	inflammatory response	0.122108	0.84065	0.33355	1.24305	88	TLR2, MYD88, CXCR4, ECM1, IL18, TGFB1, STAT3, SCG2, PIK3CA, C3AR1, CYBB, HSPG2, HDAC5, LTB4R, LY96, SPP1, TLR3, RELB, BCL6, PYCARD, CCL21, CCL21, ITGB2, CCL19, CCL19, PTX3, STAB1, BMPR1B, TNFAIP3, SMAD1, F11R, TBXA2R, IL1RAP, CCL5, RELA
Myocarditis vs. Control	GO:0043434	Any process that results in a change in state or activity of a cell or an organism (in terms of movement, secretion, enzyme production, gene expression, etc.) as a result of a peptide hormone stimulus. A peptide hormone is any of a class of peptides that are secreted into the blood stream and have endocrine functions in living animals.	BP	response to peptide hormone	0.12234	0.84065	0.556138	1.33387	10	AREG, COL1A1, SPARC, CXCL12, TIMP4
COVID-19 vs. Control	GO:0045599	Any process that stops, prevents, or reduces the frequency, rate or extent of adipocyte differentiation.	BP	negative regulation of fat cell differentiation	0.122424	0.813842	0.606757	1.2858	12	TGFB1, WWTR1, RORA, IL6
Influenza vs. Control	GO:2000060	Any process that activates or increases the frequency, rate or extent of protein ubiquitination involved in ubiquitin-dependent protein catabolic process.	BP	positive regulation of protein ubiquitination involved in ubiquitin-dependent protein catabolic process	0.122757	0.857346	-0.615034	-1.38832	6	CLU, SMURF1, EGF
Influenza vs. Control	GO:0050768	Any process that stops, prevents, or reduces the frequency, rate or extent of neurogenesis, the origin and formation of neurons.	BP	negative regulation of neurogenesis	0.122788	0.857346	0.867239	1.27134	2	NOTCH1, BMPR1A
COVID-19 vs. Control	GO:0043552	Any process that activates or increases the frequency, rate or extent of phosphatidylinositol 3-kinase activity.	BP	positive regulation of phosphatidylinositol 3-kinase activity	0.122883	0.813842	0.58921	1.2803	14	TGFB1, CCL21, PTK2B, CCL19, FGF2, SRC, FLT1
Myocarditis vs. Control	GO:0051291	The process of creating protein oligomers, compounds composed of a small number, usually between three and ten, of component monomers that are not all identical. Oligomers may be formed by the polymerization of a number of monomers or the depolymerization of a large protein polymer.	BP	protein heterooligomerization	0.123323	0.84065	-0.526305	-1.36526	8	ACVRL1, PRKCZ, RIPK1, ILK, BIRC2, HRAS
Influenza vs. Control	GO:0006470	The process of removing one or more phosphoric residues from a protein.	BP	protein dephosphorylation	0.123813	0.857346	-0.515894	-1.35111	9	PTEN, PTEN, PPP2CB, PTPRM, DLG1, PTPRB
Influenza vs. Control	GO:0007409	De novo generation of a long process of a neuron, including the terminal branched region. Refers to the morphogenesis or creation of shape or form of the developing axon, which carries efferent (outgoing) action potentials from the cell body towards target cells.	BP	axonogenesis	0.123817	0.857346	0.804366	1.27484	3	NOTCH1, TNN
Influenza vs. Control	GO:0048538	The process whose specific outcome is the progression of the thymus over time, from its formation to the mature structure. The thymus is a symmetric bi-lobed organ involved primarily in the differentiation of immature to mature T cells, with unique vascular, nervous, epithelial, and lymphoid cell components.	BP	thymus development	0.123865	0.857346	-0.515843	-1.35098	9	CTNNB1, RAF1, SRF, MAP2K1, SOD1
Myocarditis vs. Control	GO:0048538	The process whose specific outcome is the progression of the thymus over time, from its formation to the mature structure. The thymus is a symmetric bi-lobed organ involved primarily in the differentiation of immature to mature T cells, with unique vascular, nervous, epithelial, and lymphoid cell components.	BP	thymus development	0.12392	0.84065	-0.502092	-1.35753	9	MAPK3, MAPK1, MAP2K1, RAF1, CTNNB1
COVID-19 vs. Control	GO:0030500	Any process that modulates the frequency, rate or extent of bone mineralization.	BP	regulation of bone mineralization	0.12461	0.813842	0.760789	1.27653	4	S1PR1, TWIST1
Myocarditis vs. Control	GO:0000187	The initiation of the activity of the inactive enzyme MAP kinase (MAPK).	BP	activation of MAPK activity	0.125154	0.84065	-0.306403	-1.24725	35	FGF2, MAPK3, TGFB3, RIPK2, MAPK1, MAP2K1, MAP2K1, MAP3K7, MAP3K7, HGF, WNT5A, EGF
Influenza vs. Control	GO:0001936	Any process that modulates the frequency, rate, or extent of endothelial cell proliferation.	BP	regulation of endothelial cell proliferation	0.125451	0.857346	0.937008	1.2516	1	ACVRL1
Influenza vs. Control	GO:0002377	The appearance of immunoglobulin due to biosynthesis or secretion following a cellular stimulus, resulting in an increase in its intracellular or extracellular levels.	BP	immunoglobulin production	0.125509	0.857346	-0.93832	-1.2529	1	ITM2A
Influenza vs. Control	GO:0006957	Any process involved in the activation of any of the steps of the alternative pathway of the complement cascade which allows for the direct killing of microbes and the regulation of other immune processes.	BP	complement activation, alternative pathway	0.125537	0.857346	0.66877	1.29229	7	VSIG4, C7, CFB, CFB, CFD, C5
Myocarditis vs. Control	GO:0045596	Any process that stops, prevents, or reduces the frequency, rate or extent of cell differentiation.	BP	negative regulation of cell differentiation	0.125837	0.84065	0.672235	1.30795	5	RBPJ, TGFB1
Myocarditis vs. Control	GO:0070371	An intracellular protein kinase cascade containing at least ERK1 or ERK2 (MAPKs), a MEK (a MAPKK) and a MAP3K. The cascade can also contain two additional tiers: the upstream MAP4K and the downstream MAP Kinase-activated kinase (MAPKAPK). The kinases in each tier phosphorylate and activate the kinases in the downstream tier to transmit a signal within a cell.	BP	ERK1 and ERK2 cascade	0.125952	0.84065	-0.410971	-1.31654	15	AGT, MAPK3, KDR, MAPK1, MAPK1, MAP2K1, CTSH, EGF
Influenza vs. Control	GO:0048813	The process in which the anatomical structures of a dendrite are generated and organized. A dendrite is a freely branching protoplasmic process of a nerve cell.	BP	dendrite morphogenesis	0.126315	0.857346	-0.800849	-1.40018	3	ITGB1, MEF2A
COVID-19 vs. Control	GO:2000107	Any process that stops, prevents, or reduces the frequency, rate or extent of leukocyte apoptotic process.	BP	negative regulation of leukocyte apoptotic process	0.126381	0.813842	0.805263	1.27018	3	CCL21, CXCL12, CCL19
Influenza vs. Control	GO:0032728	Any process that activates or increases the frequency, rate, or extent of interferon-beta production.	BP	positive regulation of interferon-beta production	0.127274	0.857346	0.592417	1.29266	12	IRF7, IRF7, TLR4, TLR2, HMGB2, IRF1, IRF5
Myocarditis vs. Control	GO:0031640	Any process in an organism that results in the killing of cells of another organism, including in some cases the death of the other organism. Killing here refers to the induction of death in one cell by another cell, not cell-autonomous death due to internal or other environmental conditions.	BP	killing of cells of other organism	0.127599	0.84065	0.842764	1.27072	2	DEFA1, CCL13
Myocarditis vs. Control	GO:0009968	Any process that stops, prevents, or reduces the frequency, rate or extent of signal transduction.	BP	negative regulation of signal transduction	0.127642	0.84065	-0.778947	-1.39518	3	ACVR1, ERBB3, RAF1
COVID-19 vs. Control	GO:0060443	The process in which anatomical structures of the mammary gland are generated and organized. Morphogenesis refers to the creation of shape. The mammary gland is a large compound sebaceous gland that in female mammals is modified to secrete milk.	BP	mammary gland morphogenesis	0.127819	0.813842	0.935696	1.24985	1	TGFBR2
Myocarditis vs. Control	GO:0034105	Any process that activates or increases the frequency, rate, or extent of tissue remodeling.	BP	positive regulation of tissue remodeling	0.127819	0.84065	0.935696	1.24985	1	IL18
Influenza vs. Control	GO:0051145	The process in which a relatively unspecialized cell acquires specialized features of a smooth muscle cell; smooth muscle lacks transverse striations in its constituent fibers and are almost always involuntary.	BP	smooth muscle cell differentiation	0.127823	0.857346	-0.79994	-1.3986	3	ACVR1, CTNNB1
Myocarditis vs. Control	GO:0042100	The expansion of a B cell population by cell division. Follows B cell activation.	BP	B cell proliferation	0.128021	0.84065	-0.705339	-1.41458	4	CD40, MEF2C
Myocarditis vs. Control	GO:1903052	Any process that activates or increases the frequency, rate or extent of proteolysis involved in cellular protein catabolic process.	BP	positive regulation of proteolysis involved in cellular protein catabolic process	0.128291	0.84065	-0.937008	-1.25115	1	ATPIF1
Influenza vs. Control	GO:0007411	The chemotaxis process that directs the migration of an axon growth cone to a specific target site in response to a combination of attractive and repulsive cues.	BP	axon guidance	0.12841	0.857346	0.504111	1.27109	27	SHC1, CXCL12, CXCL12, NRP2, PIK3CD, NRP1, CXCR4, PTK2, KRAS, MAPK3, NTRK1, PLCG1, CREB1, NR4A3, SRC
COVID-19 vs. Control	GO:0048469	A developmental process, independent of morphogenetic (shape) change, that is required for a cell to attain its fully functional state.	BP	cell maturation	0.129049	0.813842	0.695708	1.2782	6	CCL21, EPAS1, CCL19, VEGFA
COVID-19 vs. Control	GO:0042472	The process in which the anatomical structures of the inner ear are generated and organized. The inner ear is the structure in vertebrates that contains the organs of balance and hearing. It consists of soft hollow sensory structures (the membranous labyrinth) containing fluid (endolymph) surrounded by fluid (perilymph) and encased in a bony cavity (the bony labyrinth). It consists of two chamber…	BP	inner ear morphogenesis	0.129108	0.813842	-0.786723	-1.40328	3	FGF9
COVID-19 vs. Control	GO:0031334	Any process that activates or increases the frequency, rate or extent of protein complex assembly.	BP	positive regulation of protein complex assembly	0.129188	0.813842	0.757751	1.27143	4	WARS, TGFB1, VEGFA, TAL1
Influenza vs. Control	GO:0042472	The process in which the anatomical structures of the inner ear are generated and organized. The inner ear is the structure in vertebrates that contains the organs of balance and hearing. It consists of soft hollow sensory structures (the membranous labyrinth) containing fluid (endolymph) surrounded by fluid (perilymph) and encased in a bony cavity (the bony labyrinth). It consists of two chamber…	BP	inner ear morphogenesis	0.129331	0.857346	-0.798684	-1.3964	3	FGFR1, ITGA8, FGF9
COVID-19 vs. Control	GO:0044319	The migration of a cell along or through a wound gap that contributes to the reestablishment of a continuous surface.	BP	wound healing, spreading of cells	0.130076	0.813842	0.721763	1.27216	5	CEACAM1, CD44, RHOA, PDCD10
Influenza vs. Control	GO:0046580	Any process that stops, prevents, or reduces the frequency, rate or extent of Ras protein signal transduction.	BP	negative regulation of Ras protein signal transduction	0.130121	0.857346	-0.724783	-1.41216	4	PPP2CB, NF1, TGFB2
Influenza vs. Control	GO:0032722	Any process that activates or increases the frequency, rate, or extent of chemokine production.	BP	positive regulation of chemokine production	0.130387	0.857346	0.628912	1.28806	9	IL6, IL6, TLR4, TLR2, HIF1A, ADAM17, IL6R
COVID-19 vs. Control	GO:0016331	The process in which the anatomical structures of embryonic epithelia are generated and organized.	BP	morphogenesis of embryonic epithelium	0.130697	0.813842	0.863338	1.26301	2	LAMA5, VEGFC
Influenza vs. Control	GO:0050829	Reactions triggered in response to the presence of a Gram-negative bacterium that act to protect the cell or organism.	BP	defense response to Gram-negative bacterium	0.130759	0.857346	0.628703	1.28763	9	IL6, SERPINE1, TLR4, TLR4, HMGB2, PYCARD, NOS2, IL6R
Myocarditis vs. Control	GO:0044344	Any process that results in a change in state or activity of a cell (in terms of movement, secretion, enzyme production, gene expression, etc.) as a result of an fibroblast growth factor stimulus.	BP	cellular response to fibroblast growth factor stimulus	0.130831	0.84065	0.536434	1.32261	11	POSTN, ITGB1BP1, COL1A1, CD44
COVID-19 vs. Control	GO:0033554	Any process that results in a change in state or activity of a cell (in terms of movement, secretion, enzyme production, gene expression, etc.) as a result of a stimulus indicating the organism is under stress. The stress is usually, but not necessarily, exogenous (e.g. temperature, humidity, ionizing radiation).	BP	cellular response to stress	0.130889	0.813842	0.933071	1.24634	1	AQP1
COVID-19 vs. Control	GO:0071241	Any process that results in a change in state or activity of a cell (in terms of movement, secretion, enzyme production, gene expression, etc.) as a result of an inorganic substance stimulus.	BP	cellular response to inorganic substance	0.130889	0.813842	0.933071	1.24634	1	AQP1
Myocarditis vs. Control	GO:0031571	A mitotic cell cycle checkpoint that detects and negatively regulates progression through the G1/S transition of the cell cycle in response to DNA damage.	BP	mitotic G1 DNA damage checkpoint	0.130954	0.84065	-0.935696	-1.24939	1	TP53
Myocarditis vs. Control	GO:0072331	An intracellular signaling process that is induced by the cell cycle regulator phosphoprotein p53 or an equivalent protein.	BP	signal transduction by p53 class mediator	0.130954	0.84065	-0.935696	-1.24939	1	TP53
Myocarditis vs. Control	GO:1902749	Any process that modulates the frequency, rate or extent of cell cycle G2/M phase transition.	BP	regulation of cell cycle G2/M phase transition	0.130954	0.84065	-0.935696	-1.24939	1	TP53
Influenza vs. Control	GO:0032735	Any process that activates or increases the frequency, rate, or extent of interleukin-12 production.	BP	positive regulation of interleukin-12 production	0.130975	0.857346	0.614218	1.28861	10	CCL19, PLCB1, TLR4, TLR2, IRF5
Influenza vs. Control	GO:0010811	Any process that increases the frequency, rate or extent of cell-substrate adhesion. Cell-substrate adhesion is the attachment of a cell to the underlying substrate via adhesion molecules.	BP	positive regulation of cell-substrate adhesion	0.1311	0.857346	-0.48927	-1.32809	10	ITGA6, ITGA3, ABI3BP, ECM2, HSD17B12
COVID-19 vs. Control	GO:0060389	The process of introducing a phosphate group on to a pathway restricted SMAD protein. A pathway restricted SMAD protein is an effector protein that acts directly downstream of the transforming growth factor family receptor.	BP	pathway-restricted SMAD protein phosphorylation	0.131131	0.813842	0.694367	1.27574	6	TGFB1, TGFBR2, SMAD7
COVID-19 vs. Control	GO:0050731	Any process that activates or increases the frequency, rate or extent of the phosphorylation of peptidyl-tyrosine.	BP	positive regulation of peptidyl-tyrosine phosphorylation	0.131607	0.813842	0.521938	1.24677	27	TGFB1, ITGB3, NRP1, CD44, VEGFC, PTK2B, IL6, TDGF1, CSF3, SRC, VEGFA, IL6R, AREG, ICAM1
COVID-19 vs. Control	GO:2000249	Any process that modulates the frequency, rate or extent of actin cytoskeleton reorganization.	BP	regulation of actin cytoskeleton reorganization	0.132089	0.813842	0.720517	1.26997	5	ARHGDIB, TGFB1, PTK2B, F11R
COVID-19 vs. Control	GO:0007259	Any process in which STAT proteins (Signal Transducers and Activators of Transcription) and JAK (Janus Activated Kinase) proteins convey a signal to trigger a change in the activity or state of a cell. The JAK-STAT cascade begins with activation of STAT proteins by members of the JAK family of tyrosine kinases, proceeds through dimerization and subsequent nuclear translocation of STAT proteins, a…	BP	JAK-STAT cascade	0.132102	0.813842	0.7205	1.26994	5	STAT3, CCL2, CCR2
Influenza vs. Control	GO:0000060	A protein transport process that contributes to protein import into the nucleus, and that results in the vectorial transfer of a cargo-carrier protein complex through the nuclear pore complex from the cytoplasmic side to the nucleoplasmic side of the nuclear envelope.	BP	protein import into nucleus, translocation	0.132467	0.857346	0.798685	1.26583	3	BCL6, TGFB1, AKT1
Myocarditis vs. Control	GO:0022617	A process that results in the breakdown of the extracellular matrix.	BP	extracellular matrix disassembly	0.132501	0.84065	0.469301	1.30995	18	MMP9, CD44, ADAM15, HSPG2, CTSK, SPP1, LAMA3, FBN1
COVID-19 vs. Control	GO:0007519	The developmental sequence of events leading to the formation of adult skeletal muscle tissue. The main events are: the fusion of myoblasts to form myotubes that increase in size by further fusion to them of myoblasts, the formation of myofibrils within their cytoplasm and the establishment of functional neuromuscular junctions with motor neurons. At this stage they can be regarded as mature musc…	BP	skeletal muscle tissue development	0.132525	0.813842	-0.532525	-1.33319	7	CAV1, DCN, EP300
COVID-19 vs. Control	GO:0071158	Any process that increases the rate, frequency, or extent of cell cycle arrest, the process in which the cell cycle is halted during one of the normal phases.	BP	positive regulation of cell cycle arrest	0.132781	0.813842	0.671857	1.27622	7	TGFB1, RGCC, FOXO4
Influenza vs. Control	GO:0003203	The process in which the anatomical structure of the endocardial cushion is generated and organized. The endocardial cushion is a specialized region of mesenchymal cells that will give rise to the heart septa and valves.	BP	endocardial cushion morphogenesis	0.132948	0.857346	0.66442	1.28388	7	ACVRL1, NOTCH1, TWIST1
COVID-19 vs. Control	GO:0002040	The extension of new blood vessels from existing capillaries into avascular tissues resulting from the proliferation of blood vessel endothelial cells.	BP	sprouting angiogenesis	0.132957	0.813842	0.601454	1.27457	12	NOTCH1, NRP1, PTK2B, RAMP2, LOXL2, FLT4
Myocarditis vs. Control	GO:0060135	A reproductive process occurring in the mother that allows an embryo or fetus to develop within it.	BP	maternal process involved in female pregnancy	0.133165	0.84065	-0.70058	-1.40503	4	MTOR, ITGA3, CCL2
COVID-19 vs. Control	GO:0050710	Any process that stops, prevents, or reduces the frequency, rate or extent of the regulated release of cytokines from a cell.	BP	negative regulation of cytokine secretion	0.13335	0.813842	0.755083	1.26695	4	SRGN, RGCC, IL6
Myocarditis vs. Control	GO:0045862	Any process that activates or increases the frequency, rate or extent of the hydrolysis of a peptide bond or bonds within a protein.	BP	positive regulation of proteolysis	0.133429	0.84065	0.761842	1.27334	3	BAD, CASP8, FGFR4
COVID-19 vs. Control	GO:0007264	Any series of molecular signals in which a small monomeric GTPase relays one or more of the signals.	BP	small GTPase mediated signal transduction	0.133649	0.813842	0.671381	1.27532	7	CHP1, HMOX1, RAC2
Influenza vs. Control	GO:0060711	The process in which the labyrinthine layer of the placenta progresses, from its formation to its mature state.	BP	labyrinthine layer development	0.133676	0.857346	-0.934383	-1.24764	1	MAP2K1
Myocarditis vs. Control	GO:0006631	The chemical reactions and pathways involving fatty acids, aliphatic monocarboxylic acids liberated from naturally occurring fats and oils by hydrolysis.	BP	fatty acid metabolic process	0.133676	0.84065	-0.934383	-1.24764	1	C3
Myocarditis vs. Control	GO:0002460	An immune response mediated by lymphocytes expressing specific receptors for antigen produced through a somatic diversification process that includes somatic recombination of germline gene segments encoding immunoglobulin superfamily domains. Recombined receptors for antigen encoded by immunoglobulin superfamily domains include T cell receptors and immunoglobulins (antibodies) produced by B cells…	BP	adaptive immune response based on somatic recombination of immune receptors built from immunoglobulin superfamily domains	0.133799	0.84065	0.933071	1.24634	1	TGFB1
Myocarditis vs. Control	GO:0032943	The expansion of a mononuclear cell population by cell division. A mononuclear cell is a leukocyte with a single non-segmented nucleus in the mature form.	BP	mononuclear cell proliferation	0.133799	0.84065	0.933071	1.24634	1	TGFB1
Myocarditis vs. Control	GO:0051101	Any process that modulates the frequency, rate or extent of DNA binding. DNA binding is any process in which a gene product interacts selectively with DNA (deoxyribonucleic acid).	BP	regulation of DNA binding	0.133799	0.84065	0.933071	1.24634	1	TGFB1
Myocarditis vs. Control	GO:0061035	Any process that modulates the rate, frequency, or extent of cartilage development, the process whose specific outcome is the progression of the cartilage over time, from its formation to the mature structure. Cartilage is a connective tissue dominated by extracellular matrix containing collagen type II and large amounts of proteoglycan, particularly chondroitin sulfate.	BP	regulation of cartilage development	0.133799	0.84065	0.933071	1.24634	1	TGFB1
Myocarditis vs. Control	GO:0071677	Any process that increases the rate, frequency or extent of mononuclear cell migration. Mononuclear cell migration is the movement of a mononuclear cell within or between different tissues and organs of the body.	BP	positive regulation of mononuclear cell migration	0.133799	0.84065	0.933071	1.24634	1	TGFB1
Myocarditis vs. Control	GO:0085029	The aggregation, arrangement and bonding together of the extracellular matrix.	BP	extracellular matrix assembly	0.133799	0.84065	0.933071	1.24634	1	TGFB1
Influenza vs. Control	GO:2000147	Any process that activates or increases the frequency, rate or extent of cell motility.	BP	positive regulation of cell motility	0.133981	0.857346	0.68665	1.27926	6	CCL19, CCL21, TWIST1, TWIST1, CLDN7
COVID-19 vs. Control	GO:0009267	Any process that results in a change in state or activity of a cell (in terms of movement, secretion, enzyme production, gene expression, etc.) as a result of deprivation of nourishment.	BP	cellular response to starvation	0.134223	0.813842	-0.53064	-1.32847	7	SFRP1
Influenza vs. Control	GO:0048013	The series of molecular signals generated as a consequence of an ephrin receptor binding to an ephrin.	BP	ephrin receptor signaling pathway	0.134228	0.857346	0.535873	1.27482	19	EPHB4, EPHB4, MMP9, ROCK1, PTK2, PTK2, NTRK1, SRC, ROCK2, RHOA
COVID-19 vs. Control	GO:0021987	The progression of the cerebral cortex over time from its initial formation until its mature state. The cerebral cortex is the outer layered region of the telencephalon.	BP	cerebral cortex development	0.134286	0.813842	-0.498013	-1.3161	8	SLC2A1, HIF1A, PLCB1, KDM1A, CDH2, COL3A1, NF1, BAD
Myocarditis vs. Control	GO:0006094	The formation of glucose from noncarbohydrate precursors, such as pyruvate, amino acids and glycerol.	BP	gluconeogenesis	0.134395	0.84065	-0.583779	-1.36272	6	ALDOA, GPI
Influenza vs. Control	GO:0050708	Any process that modulates the frequency, rate or extent of the controlled release of a protein from a cell.	BP	regulation of protein secretion	0.13463	0.857346	0.859396	1.25984	2	P3H1, LLGL2
Myocarditis vs. Control	GO:0045892	Any process that stops, prevents, or reduces the frequency, rate or extent of cellular DNA-templated transcription.	BP	negative regulation of transcription, DNA-templated	0.135264	0.84065	-0.268473	-1.20298	54	ID2, RB1, RB1, HDAC3, HDAC4, HDAC4, SRC, ZFPM2, SIRT1, SMAD2, TP53, TP53, TP53, WNT5A, SMURF2, PLCB1, SFRP1, SFRP1, CTNNB1
COVID-19 vs. Control	GO:0003179	The process in which the structure of a heart valve is generated and organized.	BP	heart valve morphogenesis	0.135853	0.813842	0.753477	1.26426	4	TGFB1, MTOR, SOX9
Myocarditis vs. Control	GO:0016050	A process that is carried out at the cellular level which results in the assembly, arrangement of constituent parts, or disassembly of a vesicle.	BP	vesicle organization	0.136023	0.84065	0.759978	1.27022	3	CD2AP, CAV1
Myocarditis vs. Control	GO:0071363	Any process that results in a change in state or activity of a cell (in terms of movement, secretion, enzyme production, gene expression, etc.) as a result of a growth factor stimulus.	BP	cellular response to growth factor stimulus	0.136501	0.84065	-0.456071	-1.32275	11	CIB1, RIPK1, RPS6KB1, ERBB2, SFRP1, CTNNB1
Myocarditis vs. Control	GO:0050829	Reactions triggered in response to the presence of a Gram-negative bacterium that act to protect the cell or organism.	BP	defense response to Gram-negative bacterium	0.136544	0.84065	0.564974	1.31561	9	HMGB2, PYCARD, CD4, SERPINE1
Influenza vs. Control	GO:0043280	Any process that activates or increases the activity of a cysteine-type endopeptidase involved in the apoptotic process.	BP	positive regulation of cysteine-type endopeptidase activity involved in apoptotic process	0.136684	0.862588	0.625397	1.28086	9	MYC, NOD1, PYCARD, TNFSF10
Influenza vs. Control	GO:0006259	Any cellular metabolic process involving deoxyribonucleic acid. This is one of the two main types of nucleic acid, consisting of a long, unbranched macromolecule formed from one, or more commonly, two, strands of linked deoxyribonucleotides.	BP	DNA metabolic process	0.136684	0.862588	0.858081	1.25791	2	IGFBP4, NME1
COVID-19 vs. Control	GO:0002828	Any process that modulates the frequency, rate, or extent of a type 2 immune response.	BP	regulation of type 2 immune response	0.136728	0.813842	0.930446	1.24284	1	ECM1
COVID-19 vs. Control	GO:0010466	Any process that stops or reduces the rate of peptidase activity, the hydrolysis of peptide bonds within proteins.	BP	negative regulation of peptidase activity	0.136728	0.813842	0.930446	1.24284	1	ECM1
COVID-19 vs. Control	GO:2000404	Any process that modulates the frequency, rate or extent of T cell migration.	BP	regulation of T cell migration	0.136728	0.813842	0.930446	1.24284	1	ECM1
COVID-19 vs. Control	GO:0045453	The process in which specialized cells known as osteoclasts degrade the organic and inorganic portions of bone, and endocytose and transport the degradation products.	BP	bone resorption	0.137093	0.813842	0.691009	1.26957	6	PTK2B, RAC2, CTSK, SRC
Myocarditis vs. Control	GO:2000107	Any process that stops, prevents, or reduces the frequency, rate or extent of leukocyte apoptotic process.	BP	negative regulation of leukocyte apoptotic process	0.137344	0.84065	0.759211	1.26894	3	CXCL12, CCL21, CCL19
Myocarditis vs. Control	GO:0046849	The continuous turnover of bone matrix and mineral that involves first, an increase in resorption (osteoclastic activity) and later, reactive bone formation (osteoblastic activity). The process of bone remodeling takes place in the adult skeleton at discrete foci. The process ensures the mechanical integrity of the skeleton throughout life and plays an important role in calcium homeostasis. An im…	BP	bone remodeling	0.137408	0.84065	-0.850475	-1.32386	2	EPHA2
COVID-19 vs. Control	GO:0048662	Any process that stops, prevents or reduces the rate or extent of smooth muscle cell proliferation.	BP	negative regulation of smooth muscle cell proliferation	0.137984	0.81568	0.650133	1.27077	8	NPR1, ANG, HMOX1, APOD, TNFAIP3, PTGIR
Myocarditis vs. Control	GO:0051276	A process that is carried out at the cellular level that results in the assembly, arrangement of constituent parts, or disassembly of chromosomes, structures composed of a very long molecule of DNA and associated proteins that carries hereditary information. This term covers covalent modifications at the molecular level as well as spatial relationships among the major components of a chromosome.	BP	chromosome organization	0.138159	0.841568	0.83569	1.26006	2	MYC, PTTG1
Influenza vs. Control	GO:0043620	Modulation of the frequency, rate or extent of transcription from a DNA template as a result of a stimulus indicating the organism is under stress. The stress is usually, but not necessarily, exogenous (e.g. temperature, humidity, ionizing radiation).	BP	regulation of DNA-templated transcription in response to stress	0.138334	0.867105	0.856767	1.25598	2	RELA, DDIT3
Influenza vs. Control	GO:0006352	Any process involved in the assembly of the RNA polymerase preinitiation complex (PIC) at the core promoter region of a DNA template, resulting in the subsequent synthesis of RNA from that promoter. The initiation phase includes PIC assembly and the formation of the first few bonds in the RNA chain, including abortive initiation, which occurs when the first few nucleotides are repeatedly synthesi…	BP	DNA-templated transcription, initiation	0.139257	0.867105	0.930446	1.24284	1	TCF4
Influenza vs. Control	GO:0065004	The aggregation, arrangement and bonding together of proteins and DNA molecules to form a protein-DNA complex.	BP	protein-DNA complex assembly	0.139257	0.867105	0.930446	1.24284	1	TCF4
Myocarditis vs. Control	GO:0001934	Any process that activates or increases the frequency, rate or extent of addition of phosphate groups to amino acids within a protein.	BP	positive regulation of protein phosphorylation	0.139397	0.845432	-0.301472	-1.22718	35	CIB1, HDAC3, MAPK3, RIPK1, TEK, TEK, RAC1, KDR, CD40, HRAS, SIRT1, VEGFA, C3, ERBB2
COVID-19 vs. Control	GO:0008361	Any process that modulates the size of a cell.	BP	regulation of cell size	0.140073	0.824546	-0.614776	-1.34587	5	RAC1, RAC1, VAV2, CREB1, MTOR
COVID-19 vs. Control	GO:0000086	The mitotic cell cycle transition by which a cell in G2 commits to M phase. The process begins when the kinase activity of M cyclin/CDK complex reaches a threshold high enough for the cell cycle to proceed. This is accomplished by activating a positive feedback loop that results in the accumulation of unphosphorylated and active M cyclin/CDK complex.	BP	G2/M transition of mitotic cell cycle	0.141494	0.829424	-0.469988	-1.29654	9	CUL1, UBA52, PPP1R12B
Influenza vs. Control	GO:0032088	Any process that stops, prevents, or reduces the frequency, rate or extent of the activity of the transcription factor NF-kappaB.	BP	negative regulation of NF-kappaB transcription factor activity	0.141596	0.87374	0.639849	1.27551	8	TNFAIP3, PTGIS, CYP1B1, PYCARD, CHP1, ZC3H12A
Myocarditis vs. Control	GO:0051170	The directed movement of substances into the nucleus.	BP	nuclear import	0.141705	0.852284	-0.930446	-1.24239	1	SNRPF
Myocarditis vs. Control	GO:0007517	The process whose specific outcome is the progression of the muscle over time, from its formation to the mature structure. The muscle is an organ consisting of a tissue made up of various elongated cells that are specialized to contract and thus to produce movement and mechanical work.	BP	muscle organ development	0.141743	0.852284	0.487925	1.3024	15	FOXO4, TWIST1, LAMA5, ITGA11, COL6A3, IGF1, ITGA7
Influenza vs. Control	GO:0032760	Any process that activates or increases the frequency, rate, or extent of tumor necrosis factor production.	BP	positive regulation of tumor necrosis factor production	0.142198	0.87374	0.550966	1.27162	16	CCL19, NOD1, TLR4, TLR2, TWIST1, CCL2, LY96, PYCARD
Influenza vs. Control	GO:0003281	The progression of the ventricular septum over time from its formation to the mature structure.	BP	ventricular septum development	0.142532	0.87374	-0.788014	-1.37775	3	HEG1, GATA4
Myocarditis vs. Control	GO:0070849	Any process that results in a change in state or activity of a cell or an organism (in terms of movement, secretion, enzyme production, gene expression, etc.) as a result of an epidermal growth factor stimulus.	BP	response to epidermal growth factor	0.142874	0.855413	-0.847569	-1.31934	2	MAPK3, MAPK1
Influenza vs. Control	GO:0042743	The chemical reactions and pathways involving hydrogen peroxide (H2O2), a potentially harmful byproduct of aerobic cellular respiration which can cause damage to DNA.	BP	hydrogen peroxide metabolic process	0.143819	0.87374	0.853065	1.25056	2	NOX1, EGFR
COVID-19 vs. Control	GO:1901991	Any process that stops, prevents or reduces the frequency, rate or extent of mitotic cell cycle phase transition.	BP	negative regulation of mitotic cell cycle phase transition	0.144996	0.836442	0.927822	1.23933	1	RGCC
COVID-19 vs. Control	GO:0006936	A process in which force is generated within muscle tissue, resulting in a change in muscle geometry. Force generation involves a chemo-mechanical energy conversion step that is carried out by the actin/myosin complex activity, which generates force through ATP hydrolysis.	BP	muscle contraction	0.145118	0.836442	0.646701	1.26406	8	TPM2, TPM2, ITGA1
Influenza vs. Control	GO:0048545	Any process that results in a change in state or activity of a cell or an organism (in terms of movement, secretion, enzyme production, gene expression, etc.) as a result of a steroid hormone stimulus.	BP	response to steroid hormone	0.145201	0.87374	0.744178	1.25771	4	TGFBR2, SPP1, HMGB2
Myocarditis vs. Control	GO:0035987	The process in which a relatively unspecialized cell acquires the specialized features of an endoderm cell, a cell of the inner of the three germ layers of the embryo.	BP	endodermal cell differentiation	0.145356	0.859023	0.505001	1.30139	13	MMP9, COL7A1, LAMA3, COL4A2, ITGA7, ITGB2
COVID-19 vs. Control	GO:0043161	The chemical reactions and pathways resulting in the breakdown of a protein or peptide by hydrolysis of its peptide bonds, initiated by the covalent attachment of ubiquitin, and mediated by the proteasome.	BP	proteasome-mediated ubiquitin-dependent protein catabolic process	0.145487	0.836442	-0.360684	-1.24453	17	RBX1, RBX1, CUL1, BIRC2, UBA52, MTA1
COVID-19 vs. Control	GO:0007409	De novo generation of a long process of a neuron, including the terminal branched region. Refers to the morphogenesis or creation of shape or form of the developing axon, which carries efferent (outgoing) action potentials from the cell body towards target cells.	BP	axonogenesis	0.145534	0.836442	0.793586	1.25176	3	NOTCH1, TNN
COVID-19 vs. Control	GO:2000573	Any process that activates or increases the frequency, rate or extent of DNA biosynthetic process.	BP	positive regulation of DNA biosynthetic process	0.145744	0.836442	0.664896	1.263	7	RGCC, MYC, FGFR4, PTK2B, SRC
Myocarditis vs. Control	GO:0048145	Any process that modulates the frequency, rate or extent of multiplication or reproduction of fibroblast cells.	BP	regulation of fibroblast proliferation	0.1467	0.859023	-0.844941	-1.31525	2	CREB1, CTNNB1
COVID-19 vs. Control	GO:2000116	Any process that modulates the frequency, rate or extent of cysteine-type endopeptidase activity.	BP	regulation of cysteine-type endopeptidase activity	0.146851	0.836442	-0.927822	-1.23888	1	BIRC2
Influenza vs. Control	GO:0048699	The process in which nerve cells are generated. This includes the production of neuroblasts and their differentiation into neurons.	BP	generation of neurons	0.146851	0.87374	-0.927822	-1.23888	1	TGFB2
Influenza vs. Control	GO:0050778	Any process that activates or increases the frequency, rate or extent of the immune response, the immunological reaction of an organism to an immunogenic stimulus.	BP	positive regulation of immune response	0.146851	0.87374	-0.927822	-1.23888	1	TGFB2
COVID-19 vs. Control	GO:0016202	Any process that modulates the frequency, rate or extent of striated muscle development.	BP	regulation of striated muscle tissue development	0.14687	0.836442	0.852809	1.24761	2	TGFB1, SMAD3
Influenza vs. Control	GO:0001654	The process whose specific outcome is the progression of the eye over time, from its formation to the mature structure. The eye is the organ of sight.	BP	eye development	0.147031	0.87374	-0.553464	-1.32407	7	HMGB1, HIPK2, TGFB2, FGF9
COVID-19 vs. Control	GO:0032269	Any process that stops, prevents, or reduces the frequency, rate or extent of the chemical reactions and pathways involving a protein, occurring at the level of an individual cell.	BP	negative regulation of cellular protein metabolic process	0.147504	0.836651	0.792471	1.25	3	EDN1, APOE, NFKB1
Myocarditis vs. Control	GO:0030307	Any process that activates or increases the frequency, rate, extent or direction of cell growth.	BP	positive regulation of cell growth	0.148077	0.859023	-0.449377	-1.30333	11	ERBB2, CDC42, SFRP1
COVID-19 vs. Control	GO:0007155	The attachment of a cell, either to another cell or to an underlying substrate such as the extracellular matrix, via cell adhesion molecules.	BP	cell adhesion	0.148869	0.840698	0.451558	1.16527	74	CTNND1, ITGB3, EPHB4, S1PR1, CEACAM1, ADAM17, CXCL12, EGFL7, TNXB, AGGF1, EMILIN1, LAMC1, LAMA4, ISLR, CYP1B1, F11R, LOXL2, CCL11, COMP, ITGA2, SPP1, TGFBI, NID2, NRP2, CX3CL1, ITGB4, ICAM1, COL6A3
COVID-19 vs. Control	GO:0012501	A process which begins when a cell receives an internal or external signal and activates a series of biochemical events (signaling pathway). The process ends with the death of the cell.	BP	programmed cell death	0.149514	0.840698	-0.926509	-1.23713	1	PKM
Myocarditis vs. Control	GO:0048598	The process in which anatomical structures are generated and organized during the embryonic phase. The embryonic phase begins with zygote formation. The end of the embryonic phase is organism-specific. For example, it would be at birth for mammals, larval hatching for insects and seed dormancy in plants.	BP	embryonic morphogenesis	0.150051	0.859023	-0.843627	-1.31321	2	FGF2, FLT1
Influenza vs. Control	GO:0001570	The differentiation of endothelial cells from progenitor cells during blood vessel development, and the de novo formation of blood vessels and tubes.	BP	vasculogenesis	0.150346	0.87374	0.547117	1.26274	16	TGFBR2, TIE1, TGFB1, AGGF1, EGFL7, PTK2
Influenza vs. Control	GO:0061025	The membrane organization process that joins two lipid bilayers to form a single membrane.	BP	membrane fusion	0.150716	0.87374	0.787619	1.2483	3	MX1, MX2, CHP1
Myocarditis vs. Control	GO:0048015	A series of molecular signals in which a cell uses a phosphatidylinositol-mediated signaling to convert a signal into a response. Phosphatidylinositols include phosphatidylinositol (PtdIns) and its phosphorylated derivatives.	BP	phosphatidylinositol-mediated signaling	0.15074	0.859023	0.540722	1.2969	10	PIK3R1, PIK3CA, NTRK1, PIK3R2, IGF1, RHOA
COVID-19 vs. Control	GO:0051209	The process in which calcium ions sequestered in the endoplasmic reticulum, Golgi apparatus or mitochondria are released into the cytosolic compartment.	BP	release of sequestered calcium ion into cytosol	0.151122	0.840698	0.683804	1.25633	6	CCL21, CCL19, FGF2
Influenza vs. Control	GO:0045862	Any process that activates or increases the frequency, rate or extent of the hydrolysis of a peptide bond or bonds within a protein.	BP	positive regulation of proteolysis	0.151131	0.87374	0.787323	1.24783	3	FGFR4, CASP8
Influenza vs. Control	GO:0046488	The chemical reactions and pathways involving phosphatidylinositol, any glycophospholipid in which a sn-glycerol 3-phosphate residue is esterified to the 1-hydroxyl group of 1D-myo-inositol.	BP	phosphatidylinositol metabolic process	0.152231	0.87374	0.848383	1.24369	2	PLCB1, PDGFRB
Myocarditis vs. Control	GO:0001755	The characteristic movement of cells from the dorsal ridge of the neural tube to a variety of locations in a vertebrate embryo.	BP	neural crest cell migration	0.152338	0.859023	0.655866	1.2761	5	LAMA5, CFL1
Myocarditis vs. Control	GO:0016197	The directed movement of substances into, out of, or mediated by an endosome, a membrane-bounded organelle that carries materials newly ingested by endocytosis. It passes many of the materials to lysosomes for degradation.	BP	endosomal transport	0.152514	0.859023	0.749072	1.25199	3	RPS27A, UBA52
COVID-19 vs. Control	GO:0070848	Any process that results in a change in state or activity of a cell or an organism (in terms of movement, secretion, enzyme production, gene expression, etc.) as a result of a growth factor stimulus.	BP	response to growth factor	0.153027	0.840698	0.789004	1.24454	3	MYC, EPHA2
COVID-19 vs. Control	GO:0060740	The process in which the anatomical structures of epithelia of the prostate gland are generated and organized. An epithelium consists of closely packed cells arranged in one or more layers, that covers the outer surfaces of the body or lines any internal cavity or tube.	BP	prostate gland epithelium morphogenesis	0.153184	0.840698	0.788873	1.24433	3	NOTCH1, TNC
COVID-19 vs. Control	GO:0001935	The multiplication or reproduction of endothelial cells, resulting in the expansion of a cell population. Endothelial cells are thin flattened cells which line the inside surfaces of body cavities, blood vessels, and lymph vessels, making up the endothelium.	BP	endothelial cell proliferation	0.153199	0.840698	-0.484175	-1.27953	8	TEK, DLG1, CD34
Influenza vs. Control	GO:0014823	Any process that results in a change in state or activity of a cell or an organism (in terms of movement, secretion, enzyme production, gene expression, etc.) as a result of an activity stimulus.	BP	response to activity	0.153206	0.87374	0.653763	1.26329	7	ANGPT2, CCL2, NTRK1, HDAC5, EDN1, CREB1
Influenza vs. Control	GO:0044267	The chemical reactions and pathways involving a specific protein, rather than of proteins in general, occurring at the level of an individual cell. Includes cellular protein modification.	BP	cellular protein metabolic process	0.153359	0.87374	0.47003	1.2316	36	IGFBP4, SPP1, APOE, KLK3, IL6, SERPINA1, MMP1, SCG2, ALB, IGFBP7, C4A, IGF1, CSF1, LAMC1, SPARCL1, CSF2RB, TIMP1, TNC, TGFBI, RPS27A
Myocarditis vs. Control	GO:0010758	Any process that modulates the rate, frequency or extent of macrophage chemotaxis. Macrophage chemotaxis is the movement of a macrophage in response to an external stimulus.	BP	regulation of macrophage chemotaxis	0.153524	0.859023	0.923885	1.23407	1	PTK2B
Myocarditis vs. Control	GO:0045638	Any process that stops, prevents, or reduces the frequency, rate or extent of myeloid cell differentiation.	BP	negative regulation of myeloid cell differentiation	0.153524	0.859023	0.923885	1.23407	1	PTK2B
Myocarditis vs. Control	GO:2000058	Any process that modulates the frequency, rate or extent of protein ubiquitination involved in ubiquitin-dependent protein catabolic process.	BP	regulation of protein ubiquitination involved in ubiquitin-dependent protein catabolic process	0.153524	0.859023	0.923885	1.23407	1	PTK2B
COVID-19 vs. Control	GO:1990830	Any process that results in a change in state or activity of a cell (in terms of movement, secretion, enzyme production, gene expression, etc.) as a result of a leukemia inhibitory factor stimulus.	BP	cellular response to leukemia inhibitory factor	0.153612	0.840698	0.613281	1.25552	10	VEGFC, SMAD7, PDCD10, ICAM1, SOX17, PCOLCE
Myocarditis vs. Control	GO:0001894	A homeostatic process involved in the maintenance of an internal steady state within a defined tissue of an organism, including control of cellular proliferation and death and control of metabolic function.	BP	tissue homeostasis	0.154295	0.859023	0.695356	1.26436	4	GNAS
Myocarditis vs. Control	GO:0000122	Any process that stops, prevents, or reduces the frequency, rate or extent of transcription from an RNA polymerase II promoter.	BP	negative regulation of transcription from RNA polymerase II promoter	0.154535	0.859023	0.319734	1.20659	98	FOXC2, RBPJ, RBPJ, SMAD4, SMAD4, TXNIP, TWIST1, FST, TGFB1, MYC, STAT3, TAL1, NFATC2, RPS27A, SNAI1, SNAI1, SNAI1, SNAI3, HDAC5, HDAC5, RELB, BCL6, IRF3, UBA52, DICER1, RBL1
Influenza vs. Control	GO:0040008	Any process that modulates the frequency, rate or extent of the growth of all or part of an organism so that it occurs at its proper speed, either globally or in a specific part of the organism's development.	BP	regulation of growth	0.154868	0.87374	0.846712	1.24124	2	SHC1, PPP2R1A
Myocarditis vs. Control	GO:0010564	Any process that modulates a cellular process that is involved in the progression of biochemical and morphological phases and events that occur in a cell during successive cell replication or nuclear replication events.	BP	regulation of cell cycle process	0.15497	0.859023	-0.840571	-1.30845	2	SFRP1
Influenza vs. Control	GO:0051209	The process in which calcium ions sequestered in the endoplasmic reticulum, Golgi apparatus or mitochondria are released into the cytosolic compartment.	BP	release of sequestered calcium ion into cytosol	0.155257	0.87374	0.675001	1.25756	6	CCL19, CCL21, DDIT3, FGF2
Influenza vs. Control	GO:0030224	The process in which a relatively unspecialized myeloid precursor cell acquires the specialized features of a monocyte.	BP	monocyte differentiation	0.155417	0.87374	-0.630175	-1.33227	5	MED1, JUN
Myocarditis vs. Control	GO:2000406	Any process that activates or increases the frequency, rate or extent of T cell migration.	BP	positive regulation of T cell migration	0.155715	0.859023	0.622193	1.28039	6	CXCL12, PYCARD, CCL21, RHOA, CCL5, CXCL10
Myocarditis vs. Control	GO:0051489	Any process that modulates the frequency, rate or extent of the assembly of a filopodium, a thin, stiff protrusion extended by the leading edge of a motile cell such as a crawling fibroblast or amoeba, or an axonal growth cone.	BP	regulation of filopodium assembly	0.155778	0.859023	-0.83994	-1.30747	2	CDC42
Influenza vs. Control	GO:0035295	The process whose specific outcome is the progression of a tube over time, from its initial formation to a mature structure. Epithelial and endothelial tubes transport gases, liquids and cells from one site to another and form the basic structure of many organs and tissues including lung and trachea, kidney, the mammary gland, the vascular system and the gastrointestinal and urinary-genital tract…	BP	tube development	0.156052	0.87374	0.922572	1.23232	1	ITGB3
Myocarditis vs. Control	GO:0019953	A reproduction process that creates a new organism by combining the genetic material of two organisms. It occurs both in eukaryotes and prokaryotes: in multicellular eukaryotic organisms, an individual is created anew; in prokaryotes, the initial cell has additional or transformed genetic material. In a process called genetic recombination, genetic material (DNA) originating from two different in…	BP	sexual reproduction	0.156052	0.859023	0.922572	1.23232	1	STAT3
COVID-19 vs. Control	GO:0006461	The aggregation, arrangement and bonding together of a set of components to form a protein complex.	BP	protein complex assembly	0.156113	0.840698	0.566589	1.24632	15	MAPK3, WIPF1, CREBBP, LAMC1, PTK2B
COVID-19 vs. Control	GO:0001958	Replacement ossification wherein bone tissue replaces cartilage.	BP	endochondral ossification	0.156399	0.840698	-0.460653	-1.27079	9	GNAS, TEK
COVID-19 vs. Control	GO:0002764	The cascade of processes by which a signal interacts with a receptor, causing a change in the level or activity of a second messenger or other downstream target, and ultimately leading to the activation, perpetuation, or inhibition of an immune response.	BP	immune response-regulating signaling pathway	0.157165	0.840698	-0.922572	-1.23187	1	CTSH
COVID-19 vs. Control	GO:0033619	The proteolytic cleavage of a transmembrane protein leading to the release of its intracellular or ecto-domains.	BP	membrane protein proteolysis	0.157165	0.840698	-0.922572	-1.23187	1	CTSH
COVID-19 vs. Control	GO:0007044	The aggregation, arrangement and bonding together of a set of components to form a junction between a cell and its substrate.	BP	cell-substrate junction assembly	0.157386	0.840698	0.706427	1.24513	5	ITGB3, ITGA6, ITGA5
Myocarditis vs. Control	GO:0007173	A series of molecular signals initiated by binding of a ligand to the tyrosine kinase receptor EGFR (ERBB1) on the surface of a cell. The pathway ends with regulation of a downstream cellular process, e.g. transcription.	BP	epidermal growth factor receptor signaling pathway	0.157619	0.859023	0.439059	1.27144	21	AREG, AREG, PIK3R1, TGFB1, PTK2B, PIK3CA
Myocarditis vs. Control	GO:0030030	A process that is carried out at the cellular level which results in the assembly, arrangement of constituent parts, or disassembly of a prolongation or process extending from a cell, e.g. a flagellum or axon.	BP	cell projection organization	0.157899	0.859023	-0.757169	-1.35617	3	ITGA8, NUBP1
COVID-19 vs. Control	GO:0050771	Any process that stops, prevents, or reduces the frequency, rate or extent of axonogenesis.	BP	negative regulation of axonogenesis	0.158087	0.840698	0.679773	1.24892	6	RHOA, PTK2, THY1, THY1
Myocarditis vs. Control	GO:0048259	Any process that modulates the frequency, rate or extent of receptor mediated endocytosis, the uptake of external materials by cells, utilizing receptors to ensure specificity of transport.	BP	regulation of receptor-mediated endocytosis	0.15854	0.859023	0.92126	1.23057	1	CD2AP
Myocarditis vs. Control	GO:0051058	Any process that stops, prevents, or reduces the frequency, rate or extent of small GTPase mediated signal transduction.	BP	negative regulation of small GTPase mediated signal transduction	0.15854	0.859023	0.92126	1.23057	1	CD2AP
Myocarditis vs. Control	GO:0007507	The process whose specific outcome is the progression of the heart over time, from its formation to the mature structure. The heart is a hollow, muscular organ, which, by contracting rhythmically, keeps up the circulation of the blood.	BP	heart development	0.158574	0.859023	-0.29614	-1.20547	35	NF1, TGFB2, TEK, CXADR, MAP2K1, CALCRL, RAF1, MEF2C, MEF2C, MEF2C, ERBB2, EP300
Myocarditis vs. Control	GO:0030514	Any process that stops, prevents, or reduces the frequency, rate or extent of the BMP signaling pathway.	BP	negative regulation of BMP signaling pathway	0.15866	0.859023	-0.429159	-1.28079	12	WNT5A, SMURF2, SFRP1
Influenza vs. Control	GO:0032727	Any process that activates or increases the frequency, rate, or extent of interferon-alpha production.	BP	positive regulation of interferon-alpha production	0.158803	0.87374	0.61451	1.25856	9	IRF7, IRF7, TLR4
Myocarditis vs. Control	GO:0006661	The chemical reactions and pathways resulting in the formation of phosphatidylinositol, any glycophospholipid in which the sn-glycerol 3-phosphate residue is esterified to the 1-hydroxyl group of 1D-myo-inositol.	BP	phosphatidylinositol biosynthetic process	0.158805	0.859023	0.489099	1.28355	14	PIK3R1, PIK3R5, SH3YL1, PIK3CA, PIK3R2, PTEN, PIK3CD, PIK3R6, PIK3CG, PLCG2
Myocarditis vs. Control	GO:0014065	A series of reactions within the signal-receiving cell, mediated by the intracellular phosphatidylinositol 3-kinase (PI3K). Many cell surface receptor linked signaling pathways signal through PI3K to regulate numerous cellular functions.	BP	phosphatidylinositol 3-kinase signaling	0.159071	0.859023	0.463743	1.27619	17	PIK3R1, PIK3R1, PIK3R5, PIK3R5, PIK3CA, PIK3R2, IGF1
Myocarditis vs. Control	GO:0051606	The series of events in which a stimulus is received by a cell or organism and converted into a molecular signal.	BP	detection of stimulus	0.159248	0.859023	-0.838371	-1.30502	2	CADM1, CADM1
Myocarditis vs. Control	GO:2001240	Any process that stops, prevents or reduces the frequency, rate or extent of extrinsic apoptotic signaling pathway in absence of ligand.	BP	negative regulation of extrinsic apoptotic signaling pathway in absence of ligand	0.159419	0.859023	-0.562961	-1.31412	6	SNAI2, RIPK1, CX3CL1
COVID-19 vs. Control	GO:0042981	Any process that modulates the occurrence or rate of cell death by apoptotic process.	BP	regulation of apoptotic process	0.159439	0.840698	0.509154	1.22053	28	MAP2K2, NDRG1, TGFB1, TNFRSF1A, GDF15, CREBBP
COVID-19 vs. Control	GO:0007599	The stopping of bleeding (loss of body fluid) or the arrest of the circulation to an organ or part.	BP	hemostasis	0.159498	0.840698	0.845531	1.23696	2	FLI1, GPI
Influenza vs. Control	GO:0001934	Any process that activates or increases the frequency, rate or extent of addition of phosphate groups to amino acids within a protein.	BP	positive regulation of protein phosphorylation	0.159814	0.87374	0.469912	1.22687	35	ITGB3, TGFB1, MMP9, IL1B, IL1B, DAXX, ADAM17, ERBB2, PTK2, KRAS, MAPK3, NTRK1, PLAUR
COVID-19 vs. Control	GO:0048167	A process that modulates synaptic plasticity, the ability of synapses to change as circumstances require. They may alter function, such as increasing or decreasing their sensitivity, or they may increase or decrease in actual numbers.	BP	regulation of synaptic plasticity	0.160637	0.840698	-0.843953	-1.30934	2	RAPGEF2
Influenza vs. Control	GO:0043086	Any process that stops or reduces the activity of an enzyme.	BP	negative regulation of catalytic activity	0.160682	0.87374	0.630297	1.25646	8	NOTCH1, ANXA2P2, TXNIP, TIMP1, RNH1
COVID-19 vs. Control	GO:0031100	The regrowth of a lost or destroyed animal organ.	BP	animal organ regeneration	0.160975	0.840698	0.59827	1.24741	11	NOTCH1, TGFBR2, CXCL12, ANGPT2, CDKN1A, PFKFB1, CCL2, HGF
COVID-19 vs. Control	GO:0071902	Any process that increases the rate, frequency, or extent of protein serine/threonine kinase activity.	BP	positive regulation of protein serine/threonine kinase activity	0.161048	0.840698	0.678222	1.24607	6	MAP2K2, RHOA, SRC, PDCD10
COVID-19 vs. Control	GO:0030330	A cascade of processes induced by the cell cycle regulator phosphoprotein p53, or an equivalent protein, in response to the detection of DNA damage.	BP	DNA damage response, signal transduction by p53 class mediator	0.161362	0.840698	0.783958	1.23658	3	NDRG1, TP53, TP53
COVID-19 vs. Control	GO:0070849	Any process that results in a change in state or activity of a cell or an organism (in terms of movement, secretion, enzyme production, gene expression, etc.) as a result of an epidermal growth factor stimulus.	BP	response to epidermal growth factor	0.161397	0.840698	0.844444	1.23537	2	MAPK3, MAPK1
Myocarditis vs. Control	GO:0030509	A series of molecular signals initiated by the binding of a member of the BMP (bone morphogenetic protein) family to a receptor on the surface of a target cell, and ending with regulation of a downstream cellular process, e.g. transcription.	BP	BMP signaling pathway	0.161642	0.862438	0.373266	1.24062	41	FSTL1, SMAD4, SMAD4, SMAD4, TGFB1, GDF15, SMURF1, SMURF1, TMEM100, BMPR1B, BMPR1B, BMPR1B, SMAD1, SMAD1, SMAD1, SMAD1, BMPR1A, BMPR1A, BMPR1A
COVID-19 vs. Control	GO:0045727	Any process that activates or increases the frequency, rate or extent of the chemical reactions and pathways resulting in the formation of proteins by the translation of mRNA or circRNA.	BP	positive regulation of translation	0.161965	0.840698	0.622309	1.24705	9	MAPK3, PTK2B, IL6, ITGA2
Influenza vs. Control	GO:0042531	Any process that activates or increases the frequency, rate or extent of the introduction of a phosphate group to a tyrosine residue of a STAT (Signal Transducer and Activator of Transcription) protein.	BP	positive regulation of tyrosine phosphorylation of STAT protein	0.162155	0.87374	0.61301	1.25549	9	STAT3, IL6, TNFRSF1A, IGF1, IL18, IL6R
COVID-19 vs. Control	GO:0006402	The chemical reactions and pathways resulting in the breakdown of mRNA, messenger RNA, which is responsible for carrying the coded genetic 'message', transcribed from DNA, to sites of protein assembly at the ribosomes.	BP	mRNA catabolic process	0.162172	0.840698	-0.919948	-1.22837	1	RNH1
COVID-19 vs. Control	GO:0003198	A transition where a cardiac epithelial cell loses apical/basolateral polarity, severs intercellular adhesive junctions, degrades basement membrane components and becomes a migratory mesenchymal cell that will contribute to the formation of the endocardial cushion.	BP	epithelial to mesenchymal transition involved in endocardial cushion formation	0.162771	0.840698	0.677271	1.24433	6	NOTCH1, SNAI1, TMEM100
COVID-19 vs. Control	GO:0042308	Any process that stops, prevents, or reduces the frequency, rate or extent of the movement of proteins from the cytoplasm into the nucleus.	BP	negative regulation of protein import into nucleus	0.163032	0.840698	0.782941	1.23497	3	CHP1, APOD
Influenza vs. Control	GO:0007229	A series of molecular signals initiated by the binding of extracellular ligand to an integrin on the surface of a target cell, and ending with regulation of a downstream cellular process, e.g. transcription.	BP	integrin-mediated signaling pathway	0.16313	0.87374	0.466718	1.22292	36	LAMA5, ITGB3, ITGB3, ITGB1BP1, ADAM15, ADAMTS1, CEACAM1, NRP1, ITGA1, PTK2, PTK2, PTK2, ITGB4
COVID-19 vs. Control	GO:0051056	Any process that modulates the frequency, rate or extent of small GTPase mediated signal transduction.	BP	regulation of small GTPase mediated signal transduction	0.163645	0.840698	0.608774	1.24629	10	ARHGDIB, RHOA, RAC2
Influenza vs. Control	GO:0040029	Any process that modulates the frequency, rate or extent of gene expression; the process is mitotically or meiotically heritable, or is stably self-propagated in the cytoplasm of a resting cell, and does not entail a change in DNA sequence.	BP	regulation of gene expression, epigenetic	0.163733	0.87374	0.73403	1.24056	4	MTA1, GPX1, HDAC5
COVID-19 vs. Control	GO:0043687	The process of covalently altering one or more amino acids in a protein after the protein has been completely translated and released from the ribosome.	BP	post-translational protein modification	0.163819	0.840698	0.497559	1.20911	32	VHL, IGFBP4, SPARCL1, SERPINA1, SCG2, EPAS1, APOE, LAMC1, ALB, IL6, C4A, SPP1, C3
Influenza vs. Control	GO:0051604	Any process leading to the attainment of the full functional capacity of a protein.	BP	protein maturation	0.163857	0.87374	0.918635	1.22706	1	SERPINH1
Influenza vs. Control	GO:0071407	Any process that results in a change in state or activity of a cell (in terms of movement, secretion, enzyme production, gene expression, etc.) as a result of an organic cyclic compound stimulus.	BP	cellular response to organic cyclic compound	0.164223	0.87374	0.548948	1.25126	15	STAT3, TGFB1, CYP1B1, IL1B, CCL2, CASP8, IL18, CCL3, CEBPB
Myocarditis vs. Control	GO:0006914	The cellular catabolic process in which cells digest parts of their own cytoplasm; allows for both recycling of macromolecular constituents under conditions of cellular stress and remodeling the intracellular structure for cell differentiation.	BP	autophagy	0.164561	0.862438	-0.600826	-1.31245	5	HMGB1, VPS13A, TP53, TOLLIP
Myocarditis vs. Control	GO:0009612	Any process that results in a change in state or activity of a cell or an organism (in terms of movement, secretion, enzyme production, gene expression, etc.) as a result of a mechanical stimulus.	BP	response to mechanical stimulus	0.164569	0.862438	0.454647	1.26905	18	POSTN, TXNIP, PTK2B, COL3A1
Myocarditis vs. Control	GO:0051048	Any process that stops, prevents, or reduces the frequency, rate or extent of the controlled release of a substance from a cell or a tissue.	BP	negative regulation of secretion	0.164975	0.862438	-0.834776	-1.29943	2	EGF
Myocarditis vs. Control	GO:0006165	The process of introducing a phosphate group into a nucleoside diphosphate to produce a nucleoside triphosphate.	BP	nucleoside diphosphate phosphorylation	0.165118	0.862438	-0.834577	-1.29912	2	NME4
Myocarditis vs. Control	GO:0050890	The operation of the mind by which an organism becomes aware of objects of thought or perception; it includes the mental activities associated with thinking, learning, and memory.	BP	cognition	0.16512	0.862438	0.649353	1.26343	5	GNAS, CHRNA7, CHRNA7
Myocarditis vs. Control	GO:0009617	Any process that results in a change in state or activity of a cell or an organism (in terms of movement, secretion, enzyme production, gene expression, etc.) as a result of a stimulus from a bacterium.	BP	response to bacterium	0.165185	0.862438	-0.7522	-1.34727	3	CCL2
Myocarditis vs. Control	GO:0007281	The process whose specific outcome is the progression of an immature germ cell over time, from its formation to the mature structure (gamete). A germ cell is any reproductive cell in a multicellular organism.	BP	germ cell development	0.16557	0.862438	-0.496309	-1.28745	8	RPS6KB1, SMAD5
Myocarditis vs. Control	GO:0006897	A vesicle-mediated transport process in which cells take up external materials or membrane constituents by the invagination of a small region of the plasma membrane to form a new membrane-bounded vesicle.	BP	endocytosis	0.165593	0.862438	-0.558495	-1.3037	6	HRAS, ZFYVE9
Myocarditis vs. Control	GO:0042092	An immune response which is associated with resistance to extracellular organisms such as helminths and pathological conditions such as allergy, which is orchestrated by the production of particular cytokines, most notably IL-4, IL-5, IL-10, and IL-13, by any of a variety of cell types including T-helper 2 cells, eosinophils, basophils, mast cells, and nuocytes, resulting in enhanced production o…	BP	type 2 immune response	0.166267	0.862741	0.817346	1.2324	2	IL18, BCL6
Influenza vs. Control	GO:0030857	Any process that stops, prevents, or reduces the frequency, rate or extent of epithelial cell differentiation.	BP	negative regulation of epithelial cell differentiation	0.167347	0.87374	-0.848038	-1.30216	2	CAV1
COVID-19 vs. Control	GO:0007005	A process that is carried out at the cellular level which results in the assembly, arrangement of constituent parts, or disassembly of a mitochondrion; includes mitochondrial morphogenesis and distribution, and replication of the mitochondrial genome as well as synthesis of new mitochondrial components.	BP	mitochondrion organization	0.167485	0.847267	0.780263	1.23075	3	EPAS1, NOS3, CXADR
COVID-19 vs. Control	GO:0051924	Any process that modulates the frequency, rate or extent of the directed movement of calcium ions into, out of or within a cell, or between cells, by means of some agent such as a transporter or pore.	BP	regulation of calcium ion transport	0.167513	0.847267	-0.755607	-1.34778	3	CAMK2B, AGT
COVID-19 vs. Control	GO:0007368	The establishment of an organism's body plan or part of an organism with respect to the left and right halves. The pattern can either be symmetric, such that the halves are mirror images, or asymmetric where the pattern deviates from this symmetry.	BP	determination of left/right symmetry	0.167628	0.847267	0.780216	1.23068	3	NOTCH1, ACVR1
COVID-19 vs. Control	GO:0061025	The membrane organization process that joins two lipid bilayers to form a single membrane.	BP	membrane fusion	0.168013	0.847267	0.780014	1.23036	3	CHP1, MX2, MX1
Influenza vs. Control	GO:0032092	Any process that activates or increases the frequency, rate or extent of protein binding.	BP	positive regulation of protein binding	0.168049	0.87374	-0.44959	-1.25759	11	CAV1, HIPK2, EP300, KRIT1
Myocarditis vs. Control	GO:0048667	The process in which the structures of a neuron are generated and organized. This process occurs while the initially relatively unspecialized cell is acquiring the specialized features of a neuron.	BP	cell morphogenesis involved in neuron differentiation	0.16835	0.870326	-0.833114	-1.29684	2	RB1, MEF2C
COVID-19 vs. Control	GO:0006953	An acute inflammatory response that involves non-antibody proteins whose concentrations in the plasma increase in response to infection or injury of homeothermic animals.	BP	acute-phase response	0.168536	0.847267	0.653543	1.24143	7	STAT3, SERPINA1, IL6, IL6R, CD163
Influenza vs. Control	GO:0048469	A developmental process, independent of morphogenetic (shape) change, that is required for a cell to attain its fully functional state.	BP	cell maturation	0.168609	0.87374	0.667704	1.24397	6	CCL19, CCL21
COVID-19 vs. Control	GO:0032091	Any process that stops, prevents, or reduces the frequency, rate or extent of protein binding.	BP	negative regulation of protein binding	0.168728	0.847267	0.635387	1.24195	8	ROCK1, ITGB1BP1, SLPI
COVID-19 vs. Control	GO:0031532	A process that is carried out at the cellular level which results in dynamic structural changes to the arrangement of constituent parts of cytoskeletal structures comprising actin filaments and their associated proteins.	BP	actin cytoskeleton reorganization	0.169587	0.8479	0.673567	1.23752	6	S1PR1, NRP1, RHOA, CXADR
Myocarditis vs. Control	GO:0030336	Any process that stops, prevents, or reduces the frequency, rate or extent of cell migration.	BP	negative regulation of cell migration	0.169632	0.873141	-0.345663	-1.22639	21	SFRP1, CX3CL1
Influenza vs. Control	GO:0001658	The process in which the branching structure of the ureteric bud is generated and organized. The ureteric bud is an epithelial tube that grows out from the metanephric duct. The bud elongates and branches to give rise to the ureter and kidney collecting tubules.	BP	branching involved in ureteric bud morphogenesis	0.169736	0.87374	0.595013	1.24832	10	MYC, LAMA5, FGF2, GREM1
Influenza vs. Control	GO:0001666	Any process that results in a change in state or activity of a cell or an organism (in terms of movement, secretion, enzyme production, gene expression, etc.) as a result of a stimulus indicating lowered oxygen tension. Hypoxia, defined as a decline in O2 levels below normoxic levels of 20.8 - 20.95%, results in metabolic adaptation at both the cellular and organismal level.	BP	response to hypoxia	0.170135	0.87374	0.44107	1.19882	50	LOXL2, ANGPT2, ANGPTL4, PLAU, TGFBR2, EGLN2, ACVRL1, CREBBP, TGFB1, CXCL12, TLR2, VEGFC, CCL2, CD24, HIF1A, HIF1A, ERCC3, ADAM17, CXCR4
Myocarditis vs. Control	GO:0035265	The increase in size or mass of an organ. Organs are commonly observed as visibly distinct structures, but may also exist as loosely associated clusters of cells that function together as to perform a specific function.	BP	organ growth	0.170141	0.873141	-0.91601	-1.22311	1	SMAD2
Influenza vs. Control	GO:0060411	The process in which the anatomical structure of a cardiac septum is generated and organized. A cardiac septum is a partition that separates parts of the heart.	BP	cardiac septum morphogenesis	0.170668	0.87374	0.775767	1.22951	3	NOTCH1, JAG1, BMP5
Influenza vs. Control	GO:0009416	Any process that results in a change in state or activity of a cell or an organism (in terms of movement, secretion, enzyme production, gene expression, etc.) as a result of a light stimulus, electromagnetic radiation of wavelengths classified as infrared, visible or ultraviolet light.	BP	response to light stimulus	0.171142	0.87374	0.837484	1.22772	2	ELK1, FOS
Influenza vs. Control	GO:0030593	The directed movement of a neutrophil cell, the most numerous polymorphonuclear leukocyte found in the blood, in response to an external stimulus, usually an infection or wounding.	BP	neutrophil chemotaxis	0.171232	0.87374	0.531824	1.24125	17	CXCL6, CCL11, CCL13, IL1B, CCL2, PIK3CD, ITGA1, CCL4
Influenza vs. Control	GO:0030326	The process, occurring in the embryo, by which the anatomical structures of the limb are generated and organized. A limb is an appendage of an animal used for locomotion or grasping.	BP	embryonic limb morphogenesis	0.171248	0.87374	-0.536129	-1.2826	7	FRAS1, TGFB2, FGF9
COVID-19 vs. Control	GO:0035909	The process in which the anatomical structures of an aorta are generated and organized. An aorta is an artery that carries blood from the heart to other parts of the body.	BP	aorta morphogenesis	0.171384	0.8479	-0.838359	-1.30067	2	JAG1
Myocarditis vs. Control	GO:0030219	The process in which a myeloid precursor cell acquires specializes features of a megakaryocyte.	BP	megakaryocyte differentiation	0.171402	0.876403	0.914698	1.2218	1	TAL1
COVID-19 vs. Control	GO:1901214	Any process that modulates the frequency, rate or extent of neuron death.	BP	regulation of neuron death	0.171939	0.8479	0.698946	1.23195	5	CHP1, CHRNA7, CCL5
Influenza vs. Control	GO:0050880	Any process that modulates the size of blood vessels.	BP	regulation of blood vessel size	0.171987	0.87374	0.775	1.2283	3	NOS3, ITGB1BP1, FOXC2
Myocarditis vs. Control	GO:0003198	A transition where a cardiac epithelial cell loses apical/basolateral polarity, severs intercellular adhesive junctions, degrades basement membrane components and becomes a migratory mesenchymal cell that will contribute to the formation of the endocardial cushion.	BP	epithelial to mesenchymal transition involved in endocardial cushion formation	0.172188	0.877218	0.61269	1.26084	6	RBPJ, SMAD4, SNAI1, TMEM100, NOTCH1
COVID-19 vs. Control	GO:0030155	Any process that modulates the frequency, rate or extent of attachment of a cell to another cell or to the extracellular matrix.	BP	regulation of cell adhesion	0.172572	0.8479	0.593181	1.2368	11	S1PR1, ROCK1, LAMA5, PTK2B, LAMA4, ROCK2, LAMA3, IL18
Influenza vs. Control	GO:0003209	The process in which the cardiac atrium is generated and organized. A cardiac atrium receives blood from a vein and pumps it to a cardiac ventricle.	BP	cardiac atrium morphogenesis	0.172861	0.87374	0.774551	1.22758	3	NOTCH1, DLL4
COVID-19 vs. Control	GO:0048699	The process in which nerve cells are generated. This includes the production of neuroblasts and their differentiation into neurons.	BP	generation of neurons	0.172963	0.8479	-0.914698	-1.22136	1	TGFB2
COVID-19 vs. Control	GO:0050778	Any process that activates or increases the frequency, rate or extent of the immune response, the immunological reaction of an organism to an immunogenic stimulus.	BP	positive regulation of immune response	0.172963	0.8479	-0.914698	-1.22136	1	TGFB2
Influenza vs. Control	GO:0045685	Any process that modulates the frequency, rate or extent of glia cell differentiation.	BP	regulation of glial cell differentiation	0.172963	0.87374	-0.914698	-1.22136	1	NF1
Myocarditis vs. Control	GO:1901990	Any process that modulates the frequency, rate or extent of mitotic cell cycle phase transition.	BP	regulation of mitotic cell cycle phase transition	0.17389	0.882683	0.913386	1.22005	1	ERCC3
COVID-19 vs. Control	GO:0043523	Any process that modulates the occurrence or rate of cell death by apoptotic process in neurons.	BP	regulation of neuron apoptotic process	0.174026	0.8479	0.732103	1.2284	4	GPX1, EGLN2
Influenza vs. Control	GO:0060055	Blood vessel formation when new vessels emerge from the proliferation of pre-existing blood vessels and contribute to the series of events that restore integrity to a damaged tissue, following an injury.	BP	angiogenesis involved in wound healing	0.174287	0.87374	0.664755	1.23847	6	ITGB3, GPX1, HPSE
Myocarditis vs. Control	GO:0032355	Any process that results in a change in state or activity of a cell or an organism (in terms of movement, secretion, enzyme production, gene expression, etc.) as a result of stimulus by estradiol, a C18 steroid hormone hydroxylated at C3 and C17 that acts as a potent estrogen.	BP	response to estradiol	0.17579	0.88575	0.464186	1.25825	16	POSTN, AREG, TXNIP, COL1A1, TGFB1, STAT3, BAD, CASP8, CD4, PTEN
Influenza vs. Control	GO:0016331	The process in which the anatomical structures of embryonic epithelia are generated and organized.	BP	morphogenesis of embryonic epithelium	0.176271	0.87374	0.834428	1.22324	2	LAMA5, VEGFC
Myocarditis vs. Control	GO:0006952	Reactions, triggered in response to the presence of a foreign body or the occurrence of an injury, which result in restriction of damage to the organism attacked or prevention/recovery from the infection caused by the attack.	BP	defense response	0.176387	0.88575	-0.515661	-1.27753	7	CX3CL1
Myocarditis vs. Control	GO:0048666	The process whose specific outcome is the progression of a neuron over time, from initial commitment of the cell to a specific fate, to the fully functional differentiated cell.	BP	neuron development	0.176391	0.88575	-0.59209	-1.29337	5	TGFB2, MAPK8, MEF2C
COVID-19 vs. Control	GO:0007492	The process whose specific outcome is the progression of the endoderm over time, from its formation to the mature structure. The endoderm is the innermost germ layer that develops into the gastrointestinal tract, the lungs and associated tissues.	BP	endoderm development	0.176784	0.8479	0.649649	1.23404	7	TGFB1, NOTCH1, LAMC1
Influenza vs. Control	GO:0008347	The orderly movement of a glial cell, non-neuronal cells that provide support and nutrition, maintain homeostasis, form myelin, and participate in signal transmission in the nervous system.	BP	glial cell migration	0.176871	0.87374	-0.842313	-1.29337	2	CSPG4, TGFB2
Influenza vs. Control	GO:0050728	Any process that stops, prevents, or reduces the frequency, rate or extent of the inflammatory response.	BP	negative regulation of inflammatory response	0.177028	0.87374	0.559137	1.2397	13	TNFAIP3, PTGIS, APOE, TNFRSF1A, RORA
COVID-19 vs. Control	GO:0019722	Any intracellular signal transduction in which the signal is passed on within the cell via calcium ions.	BP	calcium-mediated signaling	0.177049	0.8479	0.649527	1.23381	7	SELE, EDN1, CXCR4
Influenza vs. Control	GO:0031100	The regrowth of a lost or destroyed animal organ.	BP	animal organ regeneration	0.177585	0.87374	0.579242	1.24155	11	ANGPT2, TGFBR2, NOTCH1, CXCL12, CCL2, NR4A3, CDKN1A, HGF, PFKFB1
Myocarditis vs. Control	GO:0019058	A set of processes which all viruses follow to ensure survival; includes attachment and entry of the virus particle, decoding of genome information, translation of viral mRNA by host ribosomes, genome replication, and assembly and release of viral particles containing the genome.	BP	viral life cycle	0.177879	0.890032	0.810775	1.22249	2	RPS27A, UBA52
COVID-19 vs. Control	GO:0030816	Any process that activates or increases the frequency, rate or extent of the chemical reactions and pathways involving the nucleotide cAMP (cyclic AMP, adenosine 3',5'-cyclophosphate).	BP	positive regulation of cAMP metabolic process	0.178108	0.8479	0.729908	1.22471	4	RAMP2, RAMP1, CXCL10, CXCL9
COVID-19 vs. Control	GO:0006690	The chemical reactions and pathways involving icosanoids, any of a group of C20 polyunsaturated fatty acids.	BP	icosanoid metabolic process	0.178424	0.8479	0.83509	1.22169	2	PTGIS, PLA2G4A
COVID-19 vs. Control	GO:0051048	Any process that stops, prevents, or reduces the frequency, rate or extent of the controlled release of a substance from a cell or a tissue.	BP	negative regulation of secretion	0.178522	0.8479	-0.833471	-1.29308	2	EGF
COVID-19 vs. Control	GO:0001503	The formation of bone or of a bony substance, or the conversion of fibrous tissue or of cartilage into bone or a bony substance.	BP	ossification	0.178679	0.8479	0.551117	1.22512	16	MMP9, CLEC3B, ECM1, TWIST1, COL5A2, SPARC, FOXC2, EGFR
Influenza vs. Control	GO:0031663	A series of molecular signals initiated by the binding of a lipopolysaccharide (LPS) to a receptor on the surface of a target cell, and ending with regulation of a downstream cellular process, e.g. transcription. Lipopolysaccharides are major components of the outer membrane of Gram-negative bacteria, making them prime targets for recognition by the immune system.	BP	lipopolysaccharide-mediated signaling pathway	0.178783	0.87374	0.528968	1.23458	17	NOS3, TGFB1, TLR4, TLR2, IL1B, CCL2, LY96, MAPK3, IL18, CCL3
COVID-19 vs. Control	GO:1901216	Any process that activates or increases the frequency, rate or extent of neuron death.	BP	positive regulation of neuron death	0.178992	0.8479	-0.398136	-1.21908	12	ITGAM, CASP8, ELK1, DAXX, MAP3K5, MAP3K5, FOS, CLU, CLU, CLU, MTOR, BAD
COVID-19 vs. Control	GO:0001938	Any process that activates or increases the rate or extent of endothelial cell proliferation.	BP	positive regulation of endothelial cell proliferation	0.179207	0.8479	0.477341	1.18369	40	ACVRL1, ITGB3, PDCL3, ECM1, ANG, CXCL12, EGFL7, NRP1, SCG2, VEGFC, AGGF1, FGF2, FGF2, CCL11, FLT4, NRP2, VEGFA, VEGFA
COVID-19 vs. Control	GO:0051090	Any process that modulates the frequency, rate or extent of the activity of a transcription factor, any factor involved in the initiation or regulation of transcription.	BP	regulation of DNA binding transcription factor activity	0.1797	0.8479	0.63033	1.23207	8	MAPK3, HMOX1, MAPK14
COVID-19 vs. Control	GO:0060048	Muscle contraction of cardiac muscle tissue.	BP	cardiac muscle contraction	0.180354	0.8479	-0.533686	-1.25233	6	MYL2, MAP2K6, VEGFB, SMAD5, MTOR, PIK3CA
Influenza vs. Control	GO:0061337	Transfer of an organized electrical impulse across the heart to coordinate the contraction of cardiac muscles. The process begins with generation of an action potential (in the sinoatrial node (SA) in humans) and ends with a change in the rate, frequency, or extent of the contraction of the heart muscles.	BP	cardiac conduction	0.180554	0.87374	-0.910761	-1.2161	1	MEF2A
Myocarditis vs. Control	GO:0050680	Any process that stops, prevents or reduces the rate or extent of epithelial cell proliferation.	BP	negative regulation of epithelial cell proliferation	0.180586	0.900361	-0.405033	-1.24024	13	RB1, TGFB2, TGFB2, MEF2C, WNT5A, SFRP1
Influenza vs. Control	GO:0050691	Any host process that modulates the frequency, rate, or extent of the antiviral response of a host cell or organism.	BP	regulation of defense response to virus by host	0.1808	0.87374	0.8318	1.21938	2	TNFAIP3, IL1B
COVID-19 vs. Control	GO:0060412	The developmental process in which a ventricular septum is generated and organized. A ventricular septum is an anatomical structure that separates the lower chambers (ventricles) of the heart from one another.	BP	ventricular septum morphogenesis	0.181386	0.8479	0.601017	1.23041	10	NOTCH1, TGFBR2, SMAD7
Influenza vs. Control	GO:0030279	Any process that stops, prevents, or reduces the frequency, rate or extent of bone formation.	BP	negative regulation of ossification	0.182189	0.87374	-0.499474	-1.25464	8	SMURF1, SFRP1, SFRP1
Myocarditis vs. Control	GO:0098742	The attachment of one cell to another cell via adhesion molecules that are at least partially embedded in the plasma membrane.	BP	cell-cell adhesion via plasma-membrane adhesion molecules	0.182279	0.903472	0.67978	1.23604	4	ITGB2, ITGAM, PECAM1, CEACAM1
COVID-19 vs. Control	GO:0010033	Any process that results in a change in state or activity of a cell or an organism (in terms of movement, secretion, enzyme production, gene expression, etc.) as a result of an organic substance stimulus.	BP	response to organic substance	0.182463	0.8479	-0.575198	-1.25923	5	RELA, WNT5A, CREB1, PPP2R1A, SOD1
Influenza vs. Control	GO:0015909	The directed movement of long-chain fatty acids into, out of or within a cell, or between cells, by means of some agent such as a transporter or pore. A long-chain fatty acid is a fatty acid with a chain length between C13 and C22.	BP	long-chain fatty acid transport	0.182479	0.87374	0.909449	1.21479	1	APOE
Influenza vs. Control	GO:0030516	Any process that modulates the rate, direction or extent of axon extension.	BP	regulation of axon extension	0.182479	0.87374	0.909449	1.21479	1	APOE
Influenza vs. Control	GO:0031102	The regrowth of neuronal processes such as axons or dendrites in response to their loss or damage.	BP	neuron projection regeneration	0.182479	0.87374	0.909449	1.21479	1	APOE
Influenza vs. Control	GO:0046907	The directed movement of substances within a cell.	BP	intracellular transport	0.182479	0.87374	0.909449	1.21479	1	APOE
Influenza vs. Control	GO:0051246	Any process that modulates the frequency, rate or extent of the chemical reactions and pathways involving a protein.	BP	regulation of protein metabolic process	0.182479	0.87374	0.909449	1.21479	1	APOE
Influenza vs. Control	GO:0051651	Any process in which a substance or cellular entity, such as a protein complex or organelle, is maintained in a specific location within, or in the membrane of, a cell, and is prevented from moving elsewhere.	BP	maintenance of location in cell	0.182479	0.87374	0.909449	1.21479	1	APOE
Myocarditis vs. Control	GO:0006413	The process preceding formation of the peptide bond between the first two amino acids of a protein. This includes the formation of a complex of the ribosome, mRNA or circRNA, and an initiation complex that contains the first aminoacyl-tRNA.	BP	translational initiation	0.1825	0.903472	0.679628	1.23576	4	RPS27A, UBA52, EIF4E2
Influenza vs. Control	GO:0043066	Any process that stops, prevents, or reduces the frequency, rate or extent of cell death by apoptotic process.	BP	negative regulation of apoptotic process	0.182502	0.87374	0.4156	1.16753	74	STAT3, MYC, MYD88, ANGPTL4, RELA, RELA, BCL2L1, CFL1, SHC1, MMP9, IL6, CD44, ALB, TWIST1, TWIST2, TP53, CLDN7, VHL, IGF1, PTK2, NTRK1, PLAUR, RPS6KB1, COMP, PDCD10, THBS1, SPHK2, GREM1, TDGF1, CDKN1A, SRC, HSPB1, PTK2B, MTDH, TIMP1, AKT2, RPS27A, SMAD3
Influenza vs. Control	GO:0048662	Any process that stops, prevents or reduces the rate or extent of smooth muscle cell proliferation.	BP	negative regulation of smooth muscle cell proliferation	0.182576	0.87374	0.619922	1.23578	8	HMOX1, PTGIR, TNFAIP3, NPR1, APOD
COVID-19 vs. Control	GO:0010951	Any process that decreases the frequency, rate or extent of endopeptidase activity, the endohydrolysis of peptide bonds within proteins.	BP	negative regulation of endopeptidase activity	0.182595	0.8479	0.538434	1.21855	18	SERPING1, SERPINA1, TIMP4, SERPINH1, SLPI, TFPI2, C4A, TIMP2, C3, SERPINE1, COL6A3, SERPINF1
Influenza vs. Control	GO:0042346	Any process that activates or increases the frequency, rate or extent of transfer of NF-kappaB, a transcription factor for eukaryotic RNA polymerase II promoters, from the cytoplasm into the nucleus, across the nuclear membrane.	BP	positive regulation of NF-kappaB import into nucleus	0.182765	0.87374	0.603427	1.23586	9	CCL19, TLR4, TLR2, IL1B, PTGS2, IL18, GREM1, RHOA
Influenza vs. Control	GO:0010952	Any process that increases the frequency, rate or extent of peptidase activity, the hydrolysis of peptide bonds within proteins.	BP	positive regulation of peptidase activity	0.182985	0.87374	-0.563122	-1.27114	6	FN1, FBLN1, MMP14, CTSH, CAV1
COVID-19 vs. Control	GO:2001243	Any process that stops, prevents or reduces the frequency, rate or extent of intrinsic apoptotic signaling pathway.	BP	negative regulation of intrinsic apoptotic signaling pathway	0.18302	0.8479	0.727273	1.22029	4	BCL2L1, MMP9, PLAUR, SRC
COVID-19 vs. Control	GO:0001947	The tube morphogenesis process in which the primitive heart tube loops asymmetrically. This looping brings the primitive heart chambers into alignment preceding their future integration. Heart looping begins with dextral-looping and ends when the main regional divisions of the mature heart and primordium of the great arterial trunks become established preceeding septation.	BP	heart looping	0.183149	0.8479	0.613315	1.22903	9	NOTCH1, TGFBR2, SOX17
Myocarditis vs. Control	GO:0016239	Any process, such as recognition of nutrient depletion, that activates or increases the rate of macroautophagy to bring cytosolic macromolecules to the vacuole/lysosome for degradation.	BP	positive regulation of macroautophagy	0.183187	0.903479	-0.511201	-1.26648	7	DCN, DCN, KDR, SIRT1, MAP3K7
Influenza vs. Control	GO:0035265	The increase in size or mass of an organ. Organs are commonly observed as visibly distinct structures, but may also exist as loosely associated clusters of cells that function together as to perform a specific function.	BP	organ growth	0.183197	0.87374	-0.908136	-1.2126	1	SMAD2
Influenza vs. Control	GO:0031398	Any process that activates or increases the frequency, rate or extent of the addition of ubiquitin groups to a protein.	BP	positive regulation of protein ubiquitination	0.184159	0.87374	-0.605062	-1.27918	5	CAV1, SMAD7
Influenza vs. Control	GO:0010975	Any process that modulates the rate, frequency or extent of neuron projection development. Neuron projection development is the process whose specific outcome is the progression of a neuron projection over time, from its formation to the mature structure. A neuron projection is any process extending from a neural cell, such as axons or dendrites (collectively called neurites).	BP	regulation of neuron projection development	0.184196	0.87374	-0.75756	-1.3245	3	SFRP1
Influenza vs. Control	GO:0072577	Any apoptotic process in an endothelial cell. An endothelial cell comprises the outermost layer or lining of anatomical structures and can be squamous or cuboidal.	BP	endothelial cell apoptotic process	0.184842	0.87374	-0.756814	-1.3232	3	BMPR2
Myocarditis vs. Control	GO:0034976	Any process that results in a change in state or activity of a cell (in terms of movement, secretion, enzyme production, gene expression, etc.) as a result of a stress acting at the endoplasmic reticulum. ER stress usually results from the accumulation of unfolded or misfolded proteins in the ER lumen.	BP	response to endoplasmic reticulum stress	0.185362	0.903479	0.497579	1.2558	12	PIK3R1, PIK3R1, PIK3R2, TRAF2, THBS4, PPP2CB, THBS1, HSP90B1
Myocarditis vs. Control	GO:0032755	Any process that activates or increases the frequency, rate, or extent of interleukin-6 production.	BP	positive regulation of interleukin-6 production	0.185417	0.903479	0.497556	1.25574	12	TLR2, MYD88, TLR3, PYCARD
Myocarditis vs. Control	GO:0030902	The process whose specific outcome is the progression of the hindbrain over time, from its formation to the mature structure. The hindbrain is the posterior of the three primary divisions of the developing chordate brain, or the corresponding part of the adult brain (in vertebrates, includes the cerebellum, pons, and medulla oblongata and controls the autonomic functions and equilibrium).	BP	hindbrain development	0.18549	0.903479	-0.649593	-1.30278	4	CTNNB1
COVID-19 vs. Control	GO:0006476	The removal of an acetyl group from a protein amino acid. An acetyl group is CH3CO-, derived from acetic [ethanoic] acid.	BP	protein deacetylation	0.185594	0.8479	0.692359	1.22034	5	HDAC5, HDAC4, SIRT1, SIRT1
COVID-19 vs. Control	GO:0010608	Any process that modulates the frequency, rate or extent of gene expression after the production of an RNA transcript.	BP	posttranscriptional regulation of gene expression	0.1858	0.8479	-0.908136	-1.2126	1	CAV1
COVID-19 vs. Control	GO:0019217	Any process that modulates the frequency, rate or extent of the chemical reactions and pathways involving fatty acids.	BP	regulation of fatty acid metabolic process	0.1858	0.8479	-0.908136	-1.2126	1	CAV1
COVID-19 vs. Control	GO:0051480	Any process involved in the maintenance of an internal steady state of calcium ions within the cytosol of a cell or between the cytosol and its surroundings.	BP	regulation of cytosolic calcium ion concentration	0.1858	0.8479	-0.908136	-1.2126	1	CAV1
COVID-19 vs. Control	GO:0052547	Any process that modulates the frequency, rate or extent of peptidase activity, the hydrolysis of peptide bonds within proteins.	BP	regulation of peptidase activity	0.1858	0.8479	-0.908136	-1.2126	1	CAV1
COVID-19 vs. Control	GO:0055074	Any process involved in the maintenance of an internal steady state of calcium ions within an organism or cell.	BP	calcium ion homeostasis	0.1858	0.8479	-0.908136	-1.2126	1	CAV1
Influenza vs. Control	GO:0097190	A series of molecular signals which triggers the apoptotic death of a cell. The pathway starts with reception of a signal, and ends when the execution phase of apoptosis is triggered.	BP	apoptotic signaling pathway	0.186703	0.87374	0.575279	1.23306	11	PTGIS, TLR4, CASP8, CASP8, LY96
Influenza vs. Control	GO:0001701	The process whose specific outcome is the progression of the embryo in the uterus over time, from formation of the zygote in the oviduct, to birth. An example of this process is found in Mus musculus.	BP	in utero embryonic development	0.187037	0.87374	0.468621	1.2092	32	NOS3, TGFBR2, MAFF, BCL2L1, ACVRL1, TIE1, NOTCH1, TWIST1, TGFBR1, EIF4E2, EDN1, C5, PLCG1, TGFB3
Myocarditis vs. Control	GO:0042472	The process in which the anatomical structures of the inner ear are generated and organized. The inner ear is the structure in vertebrates that contains the organs of balance and hearing. It consists of soft hollow sensory structures (the membranous labyrinth) containing fluid (endolymph) surrounded by fluid (perilymph) and encased in a bony cavity (the bony labyrinth). It consists of two chamber…	BP	inner ear morphogenesis	0.187174	0.903479	-0.737309	-1.3206	3	FGFR1, ITGA8
Influenza vs. Control	GO:0006027	The chemical reactions and pathways resulting in the breakdown of glycosaminoglycans, any one of a group of polysaccharides that contain amino sugars.	BP	glycosaminoglycan catabolic process	0.187518	0.87374	0.720549	1.21777	4	HPSE, AGRN, SDC4
Myocarditis vs. Control	GO:0001708	The process involved in the specification of cell identity. Once specification has taken place, a cell will be committed to differentiate down a specific pathway if left in its normal environment.	BP	cell fate specification	0.187652	0.903479	-0.647559	-1.2987	4	CTNNB1
Myocarditis vs. Control	GO:0035196	Cleavage of stem-loop RNA precursors into microRNAs (miRNAs), a class of small RNAs that primarily silence genes by blocking the translation of mRNA transcripts into protein.	BP	production of miRNAs involved in gene silencing by miRNA	0.187749	0.903479	0.805519	1.21457	2	DICER1, DICER1
COVID-19 vs. Control	GO:0007162	Any process that stops, prevents, or reduces the frequency, rate or extent of cell adhesion.	BP	negative regulation of cell adhesion	0.187795	0.850352	0.577034	1.22282	12	ARHGDIB, ACVRL1, CLDN7, TGFBI
Myocarditis vs. Control	GO:0045727	Any process that activates or increases the frequency, rate or extent of the chemical reactions and pathways resulting in the formation of proteins by the translation of mRNA or circRNA.	BP	positive regulation of translation	0.187806	0.903479	-0.46211	-1.24943	9	MAPK3, RPS6KB1, MAPK1, ERBB2
Influenza vs. Control	GO:0006953	An acute inflammatory response that involves non-antibody proteins whose concentrations in the plasma increase in response to infection or injury of homeothermic animals.	BP	acute-phase response	0.187889	0.87374	0.636227	1.22941	7	STAT3, IL6, SERPINA1, CD163, CEBPB, IL6R
COVID-19 vs. Control	GO:0008064	Any process that modulates the frequency, rate or extent of the assembly or disassembly of actin filaments by the addition or removal of actin monomers from a filament.	BP	regulation of actin polymerization or depolymerization	0.187916	0.850352	0.906824	1.21128	1	CXCL12
Influenza vs. Control	GO:0010470	Any process that modulates the rate or extent of gastrulation. Gastrulation is the complex and coordinated series of cellular movements that occurs at the end of cleavage during embryonic development of most animals.	BP	regulation of gastrulation	0.188045	0.87374	-0.906824	-1.21084	1	DAG1
COVID-19 vs. Control	GO:0030449	Any process that modulates the frequency, rate or extent of complement activation.	BP	regulation of complement activation	0.188158	0.850352	0.547559	1.21721	16	SERPING1, C7, C1S, C1R, C2, C4A, C3
Influenza vs. Control	GO:0050766	Any process that activates or increases the frequency, rate or extent of phagocytosis.	BP	positive regulation of phagocytosis	0.188221	0.87374	0.765789	1.2137	3	PTX3, IL1B, PYCARD
Myocarditis vs. Control	GO:0045666	Any process that activates or increases the frequency, rate or extent of neuron differentiation.	BP	positive regulation of neuron differentiation	0.189128	0.903479	0.484642	1.24893	13	TCF4, TCF4, BCL6, RHOA, PTEN, TCF3, TCF3, ADRA2B
Myocarditis vs. Control	GO:0097190	A series of molecular signals which triggers the apoptotic death of a cell. The pathway starts with reception of a signal, and ends when the execution phase of apoptosis is triggered.	BP	apoptotic signaling pathway	0.189585	0.903479	0.508034	1.25259	11	LY96, TLR3, PTGIS, CASP8, CASP8
COVID-19 vs. Control	GO:0001654	The process whose specific outcome is the progression of the eye over time, from its formation to the mature structure. The eye is the organ of sight.	BP	eye development	0.189681	0.854481	-0.490396	-1.22772	7	HIPK2, TGFB2, FGF9
Influenza vs. Control	GO:0060445	The process in which the branching structure of the salivary gland is generated and organized.	BP	branching involved in salivary gland morphogenesis	0.189738	0.87374	0.719426	1.21588	4	LAMA5, IL6
Influenza vs. Control	GO:0000904	The change in form (cell shape and size) that occurs when relatively unspecialized cells, e.g. embryonic or regenerative cells, acquire specialized structural and/or functional features that characterize the cells, tissues, or organs of the mature organism or some other relatively stable phase of the organism's life history.	BP	cell morphogenesis involved in differentiation	0.190132	0.87374	-0.905512	-1.20909	1	CTNNB1
Influenza vs. Control	GO:2001234	Any process that stops, prevents or reduces the frequency, rate or extent of apoptotic signaling pathway.	BP	negative regulation of apoptotic signaling pathway	0.190132	0.87374	-0.905512	-1.20909	1	CTNNB1
Myocarditis vs. Control	GO:0060711	The process in which the labyrinthine layer of the placenta progresses, from its formation to its mature state.	BP	labyrinthine layer development	0.190132	0.903479	-0.905512	-1.20909	1	MAP2K1
Influenza vs. Control	GO:0010332	Any process that results in a change in state or activity of a cell or an organism (in terms of movement, secretion, enzyme production, gene expression, etc.) as a result of a gamma radiation stimulus. Gamma radiation is a form of electromagnetic radiation (EMR) or light emission of a specific frequency produced from sub-atomic particle interaction, such as electron-positron annihilation and radi…	BP	response to gamma radiation	0.190266	0.87374	0.684697	1.22043	5	MYC, GPX1, CCL2, TP53, CXCL10
Influenza vs. Control	GO:0061136	Any process that modulates the rate, frequency, or extent of the chemical reactions and pathways resulting in the breakdown of a protein or peptide by hydrolysis of its peptide bonds that is mediated by the proteasome.	BP	regulation of proteasomal protein catabolic process	0.190425	0.87374	0.905512	1.20953	1	GPX1
Influenza vs. Control	GO:1902905	Any process that activates or increases the frequency, rate or extent of supramolecular fiber organization.	BP	positive regulation of supramolecular fiber organization	0.190425	0.87374	0.905512	1.20953	1	GPX1
Myocarditis vs. Control	GO:0043588	The process whose specific outcome is the progression of the skin over time, from its formation to the mature structure. The skin is the external membranous integument of an animal. In vertebrates the skin generally consists of two layers, an outer nonsensitive and nonvascular epidermis (cuticle or skarfskin) composed of cells which are constantly growing and multiplying in the deeper, and being …	BP	skin development	0.1905	0.903479	0.521808	1.25153	10	COL5A2, COL5A2, COL3A1, PDGFA, ITGB4
Myocarditis vs. Control	GO:0007492	The process whose specific outcome is the progression of the endoderm over time, from its formation to the mature structure. The endoderm is the innermost germ layer that develops into the gastrointestinal tract, the lungs and associated tissues.	BP	endoderm development	0.190885	0.903479	0.578166	1.24664	7	SMAD4, TGFB1, NOTCH1, LAMC1, SMAD3
COVID-19 vs. Control	GO:0046427	Any process that activates or increases the frequency, rate or extent of the JAK-STAT signaling pathway activity.	BP	positive regulation of JAK-STAT cascade	0.19259	0.861071	0.722401	1.21212	4	NOTCH1, IL6, CYP1B1
Influenza vs. Control	GO:0051128	Any process that modulates the frequency, rate or extent of a process involved in the formation, arrangement of constituent parts, or disassembly of cell structures, including the plasma membrane and any external encapsulating structures such as the cell wall and cell envelope.	BP	regulation of cellular component organization	0.192854	0.87374	-0.904199	-1.20734	1	COL5A1
Myocarditis vs. Control	GO:0030947	Any process that modulates the frequency, rate or extent of vascular endothelial growth factor receptor signaling pathway activity.	BP	regulation of vascular endothelial growth factor receptor signaling pathway	0.192854	0.908174	-0.904199	-1.20734	1	VEGFC
Myocarditis vs. Control	GO:0016055	The series of molecular signals initiated by binding of a Wnt protein to a frizzled family receptor on the surface of the target cell and ending with a change in cell state.	BP	Wnt signaling pathway	0.193289	0.908174	-0.349747	-1.20523	19	SKP1, WNT5A, WNT5A, CTNNB1, CTNNB1
Influenza vs. Control	GO:0042306	Any process that modulates the frequency, rate or extent of movement of proteins from the cytoplasm to the nucleus.	BP	regulation of protein import into nucleus	0.194276	0.87374	0.824378	1.2085	2	TGFB1, BMP4
Influenza vs. Control	GO:0098869	Any process carried out at the cellular level that reduces or removes the toxicity superoxide radicals or hydrogen peroxide.	BP	cellular oxidant detoxification	0.194341	0.87374	0.65515	1.22058	6	APOE, GPX1, ALB, PTGS2
COVID-19 vs. Control	GO:0050767	Any process that modulates the frequency, rate or extent of neurogenesis, the origin and formation of neurons.	BP	regulation of neurogenesis	0.194625	0.861071	0.721536	1.21067	4	DLL4, HOXB3, HMGB2
Influenza vs. Control	GO:0038083	The phosphorylation by a protein of one or more of its own tyrosine amino acid residues, or a tyrosine residue on an identical protein.	BP	peptidyl-tyrosine autophosphorylation	0.195024	0.87374	0.5982	1.22516	9	PTK2, MAPK3, NTRK1, SRC, PTK2B, PTK2B
COVID-19 vs. Control	GO:0090023	Any process that increases the frequency, rate, or extent of neutrophil chemotaxis. Neutrophil chemotaxis is the directed movement of a neutrophil cell, the most numerous polymorphonuclear leukocyte found in the blood, in response to an external stimulus, usually an infection or wounding.	BP	positive regulation of neutrophil chemotaxis	0.195193	0.861071	0.59496	1.21801	10	CCL21, EDN1, CXCL6, CCL19, RAC2, CXCL2
COVID-19 vs. Control	GO:0032740	Any process that activates or increases the frequency, rate, or extent of production of any member of the interleukin-17 family of cytokines.	BP	positive regulation of interleukin-17 production	0.195202	0.861071	0.765351	1.20723	3	TGFB1, IL18, MYD88
Influenza vs. Control	GO:0031214	Formation of hard tissues that consist mainly of inorganic compounds, and also contain a small amounts of organic matrices that are believed to play important roles in their formation.	BP	biomineral tissue development	0.195229	0.87374	0.682283	1.21613	5	ITGB1BP1, SPP1, SRGN, ECM1
Influenza vs. Control	GO:0007566	Attachment of the blastocyst to the uterine lining.	BP	embryo implantation	0.195269	0.87374	0.571782	1.22556	11	TGFBR2, PTGIS, SPP1, MMP9, IGFBP7, IL1B, PTGS2
Influenza vs. Control	GO:0034612	Any process that results in a change in state or activity of a cell or an organism (in terms of movement, secretion, enzyme production, gene expression, etc.) as a result of a tumor necrosis factor stimulus.	BP	response to tumor necrosis factor	0.195287	0.87374	0.632724	1.22264	7	CHI3L1, SELE, CASP8, PTGS2, RPS6KB1
Influenza vs. Control	GO:0050806	Any process that activates or increases the frequency, rate or extent of synaptic transmission, the process of communication from a neuron to a target (neuron, muscle, or secretory cell) across a synapse.	BP	positive regulation of synaptic transmission	0.19536	0.87374	0.823916	1.20783	2	KISS1, CCL2
Myocarditis vs. Control	GO:0009306	The controlled release of proteins from a cell.	BP	protein secretion	0.195582	0.908174	0.902887	1.20603	1	SCG2
Myocarditis vs. Control	GO:0022604	Any process that modulates the frequency, rate or extent of cell morphogenesis. Cell morphogenesis is the developmental process in which the shape of a cell is generated and organized.	BP	regulation of cell morphogenesis	0.195842	0.908174	0.800428	1.20689	2	SPARC, CFL1
Myocarditis vs. Control	GO:0003281	The progression of the ventricular septum over time from its formation to the mature structure.	BP	ventricular septum development	0.195881	0.908174	-0.731579	-1.31034	3	HEG1, GATA4, GJA5
COVID-19 vs. Control	GO:0042692	The process in which a relatively unspecialized cell acquires specialized features of a muscle cell.	BP	muscle cell differentiation	0.197171	0.861071	0.764461	1.20582	3	RORA, SYNE1, QKI
Influenza vs. Control	GO:0006461	The aggregation, arrangement and bonding together of a set of components to form a protein complex.	BP	protein complex assembly	0.197472	0.87374	0.535628	1.2209	15	MAX, CREBBP, TRAF2, IL1RAP, TP53, MAPK3, WIPF1, LAMC1, PTK2B, CD2AP
COVID-19 vs. Control	GO:0003281	The progression of the ventricular septum over time from its formation to the mature structure.	BP	ventricular septum development	0.197702	0.861071	-0.731367	-1.30455	3	GATA4
COVID-19 vs. Control	GO:0014066	Any process that modulates the frequency, rate or extent of signal transduction mediated by the phosphatidylinositol 3-kinase cascade.	BP	regulation of phosphatidylinositol 3-kinase signaling	0.197774	0.861071	0.686956	1.21081	5	CEACAM1, MAPK3, EGFR
Influenza vs. Control	GO:0030330	A cascade of processes induced by the cell cycle regulator phosphoprotein p53, or an equivalent protein, in response to the detection of DNA damage.	BP	DNA damage response, signal transduction by p53 class mediator	0.197834	0.87374	0.760526	1.20536	3	NDRG1, TP53, TP53
Influenza vs. Control	GO:0000082	The mitotic cell cycle transition by which a cell in G1 commits to S phase. The process begins with the build up of G1 cyclin-dependent kinase (G1 CDK), resulting in the activation of transcription of G1 cyclins. The process ends with the positive feedback of the G1 cyclins on the G1 CDK which commits the cell to S phase, in which DNA replication is initiated.	BP	G1/S transition of mitotic cell cycle	0.198038	0.87374	0.550342	1.2202	13	MYC, MAX, EIF4EBP1, RPS6KB1, CDKN1A, CDKN1A
Influenza vs. Control	GO:0014031	The process aimed at the progression of a mesenchymal cell over time, from initial commitment of the cell to its specific fate, to the fully functional differentiated cell.	BP	mesenchymal cell development	0.19805	0.87374	0.901575	1.20427	1	NOTCH1
Influenza vs. Control	GO:0055008	The process in which the anatomical structures of cardiac muscle tissue are generated and organized.	BP	cardiac muscle tissue morphogenesis	0.19805	0.87374	0.901575	1.20427	1	NOTCH1
COVID-19 vs. Control	GO:0070098	A series of molecular signals initiated by the binding of a chemokine to a receptor on the surface of a cell, and ending with regulation of a downstream cellular process, e.g. transcription.	BP	chemokine-mediated signaling pathway	0.198073	0.861071	0.528204	1.20443	19	CCL21, CXCL12, CXCL6, PTK2B, CCL19, CXCR4, CCL11, CXCL10, CXCL9, CX3CL1, CXCL2, CCL13, CCL2, CXCL1, CCL3, CCL5, CCL5
COVID-19 vs. Control	GO:0051128	Any process that modulates the frequency, rate or extent of a process involved in the formation, arrangement of constituent parts, or disassembly of cell structures, including the plasma membrane and any external encapsulating structures such as the cell wall and cell envelope.	BP	regulation of cellular component organization	0.1981	0.861071	-0.901575	-1.20383	1	COL5A1
Myocarditis vs. Control	GO:0006809	The chemical reactions and pathways resulting in the formation of nitric oxide, nitrogen monoxide (NO), a colorless gas only slightly soluble in water.	BP	nitric oxide biosynthetic process	0.198319	0.908174	0.631718	1.22912	5	RORA, CYP1B1, AKT1, NOS3
COVID-19 vs. Control	GO:0001570	The differentiation of endothelial cells from progenitor cells during blood vessel development, and the de novo formation of blood vessels and tubes.	BP	vasculogenesis	0.198488	0.861071	0.54351	1.20821	16	TGFB1, TIE1, TGFBR2, EGFL7, AGGF1, RAMP2, VEGFA, TMEM100, SOX17
Myocarditis vs. Control	GO:0007498	The process whose specific outcome is the progression of the mesoderm over time, from its formation to the mature structure. The mesoderm is the middle germ layer that develops into muscle, bone, cartilage, blood and connective tissue.	BP	mesoderm development	0.198541	0.908174	0.67133	1.22067	4	FOXC2, SMAD4, TIE1
COVID-19 vs. Control	GO:0010594	Any process that modulates the rate, frequency, or extent of the orderly movement of an endothelial cell into the extracellular matrix to form an endothelium.	BP	regulation of endothelial cell migration	0.198627	0.861071	0.763583	1.20444	3	CEACAM1, BMPER
Myocarditis vs. Control	GO:0002250	An immune response mediated by cells expressing specific receptors for antigen produced through a somatic diversification process, and allowing for an enhanced secondary response to subsequent exposures to the same antigen (immunological memory).	BP	adaptive immune response	0.198679	0.908174	-0.42311	-1.22715	11	RIPK2, RIPK2, CD46, CTSH, CTSL
Influenza vs. Control	GO:0019730	An immune response against microbes mediated through a body fluid. Examples of this process are seen in the antimicrobial humoral response of Drosophila melanogaster and Mus musculus.	BP	antimicrobial humoral response	0.198856	0.87374	0.759869	1.20431	3	DEFA1, PLA2G2A
COVID-19 vs. Control	GO:0006027	The chemical reactions and pathways resulting in the breakdown of glycosaminoglycans, any one of a group of polysaccharides that contain amino sugars.	BP	glycosaminoglycan catabolic process	0.199002	0.861071	0.71932	1.20695	4	HPSE, AGRN
Influenza vs. Control	GO:0050729	Any process that activates or increases the frequency, rate or extent of the inflammatory response.	BP	positive regulation of inflammatory response	0.199015	0.87374	0.527834	1.21823	16	PLA2G2A, SERPINE1, TLR4, TLR2, TNFRSF1A, IL1RL1, IL18, CCL3, AGT, ITGA2
Myocarditis vs. Control	GO:0043087	Any process that modulates the rate of GTP hydrolysis by a GTPase.	BP	regulation of GTPase activity	0.199079	0.908174	0.503633	1.24174	11	ADAP1, ITGB1BP1, SOD1, BCL6, PLXNC1, EPHB3
Myocarditis vs. Control	GO:0019933	Any intracellular signal transduction in which the signal is passed on within the cell via cyclic AMP (cAMP). Includes production of cAMP, and downstream effectors that further transmit the signal within the cell.	BP	cAMP-mediated signaling	0.199197	0.908174	0.722804	1.20809	3	RAPGEF2, RAPGEF2
Influenza vs. Control	GO:0030574	The proteolytic chemical reactions and pathways resulting in the breakdown of collagen in the extracellular matrix, usually carried out by proteases secreted by nearby cells.	BP	collagen catabolic process	0.199681	0.87374	0.500187	1.21117	21	COL4A1, ADAM15, MMP9, MMP1
COVID-19 vs. Control	GO:0001819	Any process that activates or increases the frequency, rate or extent of production of a cytokine.	BP	positive regulation of cytokine production	0.199826	0.861071	-0.821755	-1.27491	2	AGT
COVID-19 vs. Control	GO:0010656	Any process that decreases the rate or frequency of muscle cell apoptotic process, a form of programmed cell death induced by external or internal signals that trigger the activity of proteolytic caspases whose actions dismantle a muscle cell and result in its death.	BP	negative regulation of muscle cell apoptotic process	0.200183	0.861071	0.762818	1.20323	3	PTK2B, HMOX1, ZC3H12A
COVID-19 vs. Control	GO:0070555	Any process that results in a change in state or activity of a cell or an organism (in terms of movement, secretion, enzyme production, gene expression, etc.) as a result of an interleukin-1 stimulus.	BP	response to interleukin-1	0.200363	0.861071	0.605994	1.21436	9	SELE, CHI3L1, IL1R1, SRC
Myocarditis vs. Control	GO:0045786	Any process that stops, prevents or reduces the rate or extent of progression through the cell cycle.	BP	negative regulation of cell cycle	0.200639	0.908174	0.630582	1.22691	5	TGFB1, PTGS2, NR4A1, INHBA
Myocarditis vs. Control	GO:0036303	The process in which the anatomical structures of lymph vessels are generated and organized. The lymph vessel is the vasculature carrying lymph.	BP	lymph vessel morphogenesis	0.200902	0.908174	-0.900262	-1.20208	1	VEGFA
Influenza vs. Control	GO:0043523	Any process that modulates the occurrence or rate of cell death by apoptotic process in neurons.	BP	regulation of neuron apoptotic process	0.201062	0.87374	0.713959	1.20664	4	EGLN2, GPX1
Influenza vs. Control	GO:0048146	Any process that activates or increases the frequency, rate or extent of multiplication or reproduction of fibroblast cells.	BP	positive regulation of fibroblast proliferation	0.201326	0.87374	0.534125	1.21747	15	MYC, MYC, TGFB1
COVID-19 vs. Control	GO:0010628	Any process that increases the frequency, rate or extent of gene expression. Gene expression is the process in which a gene's coding sequence is converted into a mature gene product or products (proteins or RNA). This includes the production of an RNA transcript as well as any processing to produce a mature RNA product or an mRNA or circRNA (for protein-coding genes) and the translation of that m…	BP	positive regulation of gene expression	0.201466	0.863162	0.440456	1.13589	73	WARS, TGFB1, TGFB1, TGFB1, STAT3, STAT3, DLL4, RGCC, MYC, MYC, FGFR4, TWIST1, ID1, MAPK3
Myocarditis vs. Control	GO:0051091	Any process that activates or increases the frequency, rate or extent of activity of a transcription factor, any factor involved in the initiation or regulation of transcription.	BP	positive regulation of DNA binding transcription factor activity	0.202102	0.908174	-0.346852	-1.19526	19	DDR2, EP300, CTNNB1
Myocarditis vs. Control	GO:0043154	Any process that stops, prevents, or reduces the frequency, rate or extent of a cysteine-type endopeptidase activity involved in the apoptotic process.	BP	negative regulation of cysteine-type endopeptidase activity involved in apoptotic process	0.202216	0.908174	-0.408476	-1.21906	12	SRC, VEGFA, RAF1, HGF, GPI
Myocarditis vs. Control	GO:0045637	Any process that modulates the frequency, rate or extent of myeloid cell differentiation.	BP	regulation of myeloid cell differentiation	0.203209	0.908174	0.796449	1.20089	2	RUNX1, CREBBP
COVID-19 vs. Control	GO:0030029	Any cellular process that depends upon or alters the actin cytoskeleton, that part of the cytoskeleton comprising actin filaments and their associated proteins.	BP	actin filament-based process	0.203528	0.86802	0.89895	1.20077	1	SELE
Myocarditis vs. Control	GO:0010883	Any process that modulates the rate, frequency or extent of lipid storage. Lipid storage is the accumulation and maintenance in cells or tissues of lipids, compounds soluble in organic solvents but insoluble or sparingly soluble in aqueous solvents. Lipid reserves can be accumulated during early developmental stages for mobilization and utilization at later stages of development.	BP	regulation of lipid storage	0.203545	0.908174	-0.89895	-1.20033	1	SIRT1
Myocarditis vs. Control	GO:0018394	The acetylation of peptidyl-lysine.	BP	peptidyl-lysine acetylation	0.203545	0.908174	-0.89895	-1.20033	1	SIRT1
Myocarditis vs. Control	GO:0071900	Any process that modulates the rate, frequency, or extent of protein serine/threonine kinase activity.	BP	regulation of protein serine/threonine kinase activity	0.203545	0.908174	-0.89895	-1.20033	1	SIRT1
Influenza vs. Control	GO:0007187	The series of molecular signals generated as a consequence of a G-protein coupled receptor binding to its physiological ligand, where the pathway proceeds with activation or inhibition of a nucleotide cyclase activity and a subsequent change in the concentration of a cyclic nucleotide.	BP	G-protein coupled receptor signaling pathway, coupled to cyclic nucleotide second messenger	0.20383	0.87374	0.712702	1.20451	4	SSTR2, PTGIR, CCL2
COVID-19 vs. Control	GO:0055117	Any process that modulates the frequency, rate or extent of cardiac muscle contraction.	BP	regulation of cardiac muscle contraction	0.203839	0.86802	0.820899	1.20093	2	SMAD7, GJA5
Influenza vs. Control	GO:0009968	Any process that stops, prevents, or reduces the frequency, rate or extent of signal transduction.	BP	negative regulation of signal transduction	0.205705	0.87374	-0.740915	-1.2954	3	ACVR1, RAF1
Influenza vs. Control	GO:0030217	The process in which a precursor cell type acquires characteristics of a more mature T-cell. A T cell is a type of lymphocyte whose definin characteristic is the expression of a T cell receptor complex.	BP	T cell differentiation	0.205804	0.87374	0.677278	1.20721	5	DLL4, PIK3CD, CD4, PTPRC, PKNOX1
Influenza vs. Control	GO:0048706	The process, occurring during the embryonic phase, whose specific outcome is the progression of the skeleton over time, from its formation to the mature structure.	BP	embryonic skeletal system development	0.205849	0.87374	-0.651185	-1.26877	4	WNT5A, SULF1, FGF9
COVID-19 vs. Control	GO:0002042	The orderly movement of endothelial cells into the extracellular matrix in order to form new blood vessels involved in sprouting angiogenesis.	BP	cell migration involved in sprouting angiogenesis	0.20592	0.868593	0.579604	1.20849	11	EPHB4, NRP1, FGF2, FGF2, TDGF1, VEGFA
COVID-19 vs. Control	GO:0030072	The regulated release of a peptide hormone from a cell.	BP	peptide hormone secretion	0.206036	0.868593	0.897638	1.19901	1	EDN1
COVID-19 vs. Control	GO:0071548	Any process that results in a change in state or activity of a cell or an organism (in terms of movement, secretion, enzyme production, gene expression, etc.) as a result of a dexamethasone stimulus.	BP	response to dexamethasone	0.206036	0.868593	0.897638	1.19901	1	EDN1
Influenza vs. Control	GO:0006633	The chemical reactions and pathways resulting in the formation of a fatty acid, any of the aliphatic monocarboxylic acids that can be liberated by hydrolysis from naturally occurring fats and oils. Fatty acids are predominantly straight-chain acids of 4 to 24 carbon atoms, which may be saturated or unsaturated; branched fatty acids and hydroxy fatty acids also occur, and very long chain acids of …	BP	fatty acid biosynthetic process	0.206049	0.87374	-0.897638	-1.19858	1	HSD17B12
Myocarditis vs. Control	GO:0071346	Any process that results in a change in state or activity of a cell (in terms of movement, secretion, enzyme production, gene expression, etc.) as a result of an interferon-gamma stimulus. Interferon gamma is the only member of the type II interferon found so far.	BP	cellular response to interferon-gamma	0.206187	0.911796	-0.358261	-1.1945	17	CCL2, CCL2, WNT5A, CX3CL1
Myocarditis vs. Control	GO:0007005	A process that is carried out at the cellular level which results in the assembly, arrangement of constituent parts, or disassembly of a mitochondrion; includes mitochondrial morphogenesis and distribution, and replication of the mitochondrial genome as well as synthesis of new mitochondrial components.	BP	mitochondrion organization	0.206294	0.911796	-0.723883	-1.29655	3	EPAS1, CXADR
Influenza vs. Control	GO:0006915	A programmed cell death process which begins when a cell receives an internal (e.g. DNA damage) or external signal (e.g. an extracellular death ligand), and proceeds through a series of biochemical events (signaling pathway phase) which trigger an execution phase. The execution phase is the last step of an apoptotic process, and is typically characterized by rounding-up of the cell, retraction of…	BP	apoptotic process	0.206592	0.87374	0.420895	1.16369	60	CHI3L1, MYD88, MX1, TGFBR2, NOD1, TNFAIP3, ECSCR, TLR2, IL1B, PDCL3, CASP8, CASP8, TGFBR1, DAXX, ERCC3, PYCARD, PRF1, CXCR4, MAPK3, IRF1, RPS6KB1, COMP, GREM1, TRADD
Myocarditis vs. Control	GO:0007049	The progression of biochemical and morphological phases and events that occur in a cell during successive cell replication or nuclear replication events. Canonically, the cell cycle comprises the replication and segregation of genetic material followed by the division of the cell, but in endocycles or syncytial cells nuclear replication or nuclear division may not be followed by cell division.	BP	cell cycle	0.207104	0.911796	0.514045	1.23291	10	TXNIP, LLGL2, TLK2, CD2AP, RBL1
Influenza vs. Control	GO:0050927	Any process that activates or increases the frequency, rate or extent of the directed movement of a motile cell or organism towards a higher concentration in a concentration gradient of a specific chemical.	BP	positive regulation of positive chemotaxis	0.20737	0.87374	-0.511682	-1.22411	7	F3
Myocarditis vs. Control	GO:0002224	Any series of molecular signals generated as a consequence of binding to a toll-like receptor. Toll-like receptors directly bind pattern motifs from a variety of microbial sources to initiate innate immune response.	BP	toll-like receptor signaling pathway	0.207487	0.911796	0.444179	1.22235	17	TLR2, MYD88, LY96, CTSK, TLR3
Influenza vs. Control	GO:0002237	Any process that results in a change in state or activity of an organism (in terms of movement, secretion, enzyme production, gene expression, etc.) as a result of a stimulus by molecules of bacterial origin such as peptides derived from bacterial flagellin.	BP	response to molecule of bacterial origin	0.207611	0.87374	0.755263	1.19702	3	TNFAIP3, CD24, CXCL2
COVID-19 vs. Control	GO:0010952	Any process that increases the frequency, rate or extent of peptidase activity, the hydrolysis of peptide bonds within proteins.	BP	positive regulation of peptidase activity	0.207643	0.868593	-0.515847	-1.21047	6	FBLN1, CAV1, CTSH
Influenza vs. Control	GO:0022409	Any process that activates or increases the rate or extent of cell adhesion to another cell.	BP	positive regulation of cell-cell adhesion	0.207875	0.87374	-0.82523	-1.26714	2	ITGA6, SMAD7
Myocarditis vs. Control	GO:0003158	The process whose specific outcome is the progression of an endothelium over time, from its formation to the mature structure. Endothelium refers to the layer of cells lining blood vessels, lymphatics, the heart, and serous cavities, and is derived from bone marrow or mesoderm. Corneal endothelium is a special case, derived from neural crest cells.	BP	endothelium development	0.208465	0.911796	-0.722368	-1.29384	3	CD34, GJA5, KDR
Influenza vs. Control	GO:0016485	Any protein maturation process achieved by the cleavage of a peptide bond or bonds within a protein. Protein maturation is the process leading to the attainment of the full functional capacity of a protein.	BP	protein processing	0.208693	0.87374	-0.64859	-1.26371	4	F3
Influenza vs. Control	GO:0002009	The process in which the anatomical structures of epithelia are generated and organized. An epithelium consists of closely packed cells arranged in one or more layers, that covers the outer surfaces of the body or lines any internal cavity or tube.	BP	morphogenesis of an epithelium	0.208771	0.87374	-0.896325	-1.19683	1	FRAS1
COVID-19 vs. Control	GO:2001056	Any process that activates or increases the frequency, rate or extent of cysteine-type endopeptidase activity.	BP	positive regulation of cysteine-type endopeptidase activity	0.208885	0.868593	0.895013	1.19551	1	PYCARD
COVID-19 vs. Control	GO:2001242	Any process that modulates the frequency, rate or extent of intrinsic apoptotic signaling pathway.	BP	regulation of intrinsic apoptotic signaling pathway	0.208885	0.868593	0.895013	1.19551	1	PYCARD
Myocarditis vs. Control	GO:0044267	The chemical reactions and pathways involving a specific protein, rather than of proteins in general, occurring at the level of an individual cell. Includes cellular protein modification.	BP	cellular protein metabolic process	0.208898	0.911796	0.369862	1.19972	36	FSTL1, SCG2, RPS27A, HSPG2, SPP1, IGFBP7, UBA52, SERPINA1, IGF1, FBN1, TNC, ALB, SPARCL1, APOE, TGFBI, IGFBP4, HSP90B1, CSF2RB, CHRDL1, LAMC1
Myocarditis vs. Control	GO:0006935	The directed movement of a motile cell or organism, or the directed growth of a cell guided by a specific chemical concentration gradient. Movement may be towards a higher concentration (positive chemotaxis) or towards a lower concentration (negative chemotaxis).	BP	chemotaxis	0.208913	0.911796	-0.300038	-1.16433	29	HRAS, MAPK1, CCL2, MAP2K1, CX3CL1, CX3CL1
Influenza vs. Control	GO:0032680	Any process that modulates the frequency, rate, or extent of tumor necrosis factor production.	BP	regulation of tumor necrosis factor production	0.209241	0.87374	0.816059	1.19631	2	MAPKAPK2, ANGPT1
Influenza vs. Control	GO:0007626	The specific movement from place to place of an organism in response to external or internal stimuli. Locomotion of a whole organism in a manner dependent upon some combination of that organism's internal state and external conditions.	BP	locomotory behavior	0.20963	0.87374	-0.647773	-1.26212	4	SOD1, VPS13A
Influenza vs. Control	GO:0030838	Any process that activates or increases the frequency, rate or extent of actin polymerization.	BP	positive regulation of actin filament polymerization	0.209883	0.87374	0.607509	1.21104	8	CCL11, CCL21, ICAM1, CSF3, PYCARD
Influenza vs. Control	GO:0006956	Any process involved in the activation of any of the steps of the complement cascade, which allows for the direct killing of microbes, the disposal of immune complexes, and the regulation of other immune processes; the initial steps of complement activation involve one of three pathways, the classical pathway, the alternative pathway, and the lectin pathway, all of which lead to the terminal comp…	BP	complement activation	0.209934	0.87374	0.517476	1.20776	17	C7, RGCC, CFB, C1R, C4A, C4A, CFD, C5, C1S, C2, C2
COVID-19 vs. Control	GO:0060411	The process in which the anatomical structure of a cardiac septum is generated and organized. A cardiac septum is a partition that separates parts of the heart.	BP	cardiac septum morphogenesis	0.210387	0.868593	0.757374	1.19464	3	NOTCH1, BMP5
COVID-19 vs. Control	GO:0045807	Any process that activates or increases the frequency, rate or extent of endocytosis.	BP	positive regulation of endocytosis	0.210887	0.868593	0.757096	1.19421	3	APOE, CCL19, WNT5A
Myocarditis vs. Control	GO:0007219	A series of molecular signals initiated by the binding of an extracellular ligand to the receptor Notch on the surface of a target cell, and ending with regulation of a downstream cellular process, e.g. transcription.	BP	Notch signaling pathway	0.211049	0.918259	0.405464	1.20951	24	FOXC2, RBPJ, RBPJ, ITGB1BP1, TGFB1, MYC, RPS27A, UBA52, ADAM17, TIMP4, TGFBR2, TMEM100, NOTCH1, NOTCH1, NOTCH1
COVID-19 vs. Control	GO:0071222	Any process that results in a change in state or activity of a cell (in terms of movement, secretion, enzyme production, gene expression, etc.) as a result of a lipopolysaccharide stimulus; lipopolysaccharide is a major component of the cell wall of gram-negative bacteria.	BP	cellular response to lipopolysaccharide	0.211163	0.868593	0.485471	1.1763	31	PYCARD, RHOA, CXCL6, HDAC5, TBXA2R, IL6, TNFAIP3, MAPK14, CXCL10, CSF3, SRC, SERPINE1, ICAM1, HMGB2
Influenza vs. Control	GO:0050680	Any process that stops, prevents or reduces the rate or extent of epithelial cell proliferation.	BP	negative regulation of epithelial cell proliferation	0.211365	0.87374	-0.402786	-1.18904	13	DLG1, ATF2, TGFB2, TGFB2, SFRP1
COVID-19 vs. Control	GO:0071560	Any process that results in a change in state or activity of a cell (in terms of movement, secretion, enzyme production, gene expression, etc.) as a result of a transforming growth factor beta stimulus.	BP	cellular response to transforming growth factor beta stimulus	0.211405	0.868593	0.528376	1.19579	18	ACVRL1, TGFB1, TGFB1, CLEC3B, EDN1, SMAD7
COVID-19 vs. Control	GO:0061136	Any process that modulates the rate, frequency, or extent of the chemical reactions and pathways resulting in the breakdown of a protein or peptide by hydrolysis of its peptide bonds that is mediated by the proteasome.	BP	regulation of proteasomal protein catabolic process	0.211413	0.868593	0.893701	1.19376	1	GPX1
COVID-19 vs. Control	GO:1902905	Any process that activates or increases the frequency, rate or extent of supramolecular fiber organization.	BP	positive regulation of supramolecular fiber organization	0.211413	0.868593	0.893701	1.19376	1	GPX1
Influenza vs. Control	GO:0002460	An immune response mediated by lymphocytes expressing specific receptors for antigen produced through a somatic diversification process that includes somatic recombination of germline gene segments encoding immunoglobulin superfamily domains. Recombined receptors for antigen encoded by immunoglobulin superfamily domains include T cell receptors and immunoglobulins (antibodies) produced by B cells…	BP	adaptive immune response based on somatic recombination of immune receptors built from immunoglobulin superfamily domains	0.211413	0.87374	0.895013	1.19551	1	TGFB1
Influenza vs. Control	GO:0032943	The expansion of a mononuclear cell population by cell division. A mononuclear cell is a leukocyte with a single non-segmented nucleus in the mature form.	BP	mononuclear cell proliferation	0.211413	0.87374	0.895013	1.19551	1	TGFB1
Influenza vs. Control	GO:0051101	Any process that modulates the frequency, rate or extent of DNA binding. DNA binding is any process in which a gene product interacts selectively with DNA (deoxyribonucleic acid).	BP	regulation of DNA binding	0.211413	0.87374	0.895013	1.19551	1	TGFB1
Influenza vs. Control	GO:0061035	Any process that modulates the rate, frequency, or extent of cartilage development, the process whose specific outcome is the progression of the cartilage over time, from its formation to the mature structure. Cartilage is a connective tissue dominated by extracellular matrix containing collagen type II and large amounts of proteoglycan, particularly chondroitin sulfate.	BP	regulation of cartilage development	0.211413	0.87374	0.895013	1.19551	1	TGFB1
Influenza vs. Control	GO:0071677	Any process that increases the rate, frequency or extent of mononuclear cell migration. Mononuclear cell migration is the movement of a mononuclear cell within or between different tissues and organs of the body.	BP	positive regulation of mononuclear cell migration	0.211413	0.87374	0.895013	1.19551	1	TGFB1
Influenza vs. Control	GO:0085029	The aggregation, arrangement and bonding together of the extracellular matrix.	BP	extracellular matrix assembly	0.211413	0.87374	0.895013	1.19551	1	TGFB1
Influenza vs. Control	GO:0007266	A series of molecular signals within the cell that are mediated by a member of the Rho family of proteins switching to a GTP-bound active state.	BP	Rho protein signal transduction	0.211419	0.87374	0.554907	1.21081	12	CFL1, BCL6, ROCK1, EPS8L1, ROCK2, RHOA, RHOA, RHOA
Myocarditis vs. Control	GO:0048010	Any series of molecular signals initiated by the binding of an extracellular ligand to a vascular endothelial growth factor receptor (VEGFR) located on the surface of the receiving cell, and ending with regulation of a downstream cellular process, e.g. transcription.	BP	vascular endothelial growth factor receptor signaling pathway	0.211904	0.918917	-0.263887	-1.14213	46	SRC, RAC1, KDR, KDR, KDR, CCL2, FLT1, FLT1, FLT1, VEGFA, VEGFA, VEGFC, VEGFC, VEGFC, CDC42
Myocarditis vs. Control	GO:0043406	Any process that activates or increases the frequency, rate or extent of MAP kinase activity.	BP	positive regulation of MAP kinase activity	0.212512	0.918917	-0.312671	-1.16964	25	FGF2, ILK, SRC, PDGFRB, CD40, HRAS, FLT1, VEGFA, PDGFC, ERBB2, EGF
Influenza vs. Control	GO:0008037	The process in which a cell in an organism interprets its surroundings.	BP	cell recognition	0.212864	0.874472	0.674071	1.20149	5	PECAM1, LAMA5
Influenza vs. Control	GO:0002446	Any process involved in the carrying out of an immune response by a neutrophil.	BP	neutrophil mediated immunity	0.212958	0.874472	0.752632	1.19284	3	CXCL6, IL6, ADAM17
Myocarditis vs. Control	GO:0032963	The chemical reactions and pathways involving collagen, any of a group of fibrous proteins of very high tensile strength that form the main component of connective tissue in animals. Collagen is highly enriched in glycine (some regions are 33% glycine) and proline, occurring predominantly as 3-hydroxyproline (about 20%).	BP	collagen metabolic process	0.213836	0.919563	0.624364	1.21481	5	TNXB, P3H1, P3H1
Myocarditis vs. Control	GO:0035023	Any process that modulates the frequency, rate or extent of Rho protein signal transduction.	BP	regulation of Rho protein signal transduction	0.213974	0.919563	0.624297	1.21468	5	ARHGDIB, ARHGDIB, EPS8L1
Influenza vs. Control	GO:0048639	Any process that activates, maintains or increases the rate of developmental growth.	BP	positive regulation of developmental growth	0.214042	0.874472	0.893701	1.19376	1	PLCB1
Influenza vs. Control	GO:0048675	Long distance growth of a single axon process involved in cellular development.	BP	axon extension	0.214276	0.874472	-0.893701	-1.19332	1	ITGB1
COVID-19 vs. Control	GO:0006811	The directed movement of charged atoms or small charged molecules into, out of or within a cell, or between cells, by means of some agent such as a transporter or pore.	BP	ion transport	0.214584	0.872523	-0.550408	-1.20496	5	TMC6, SLC12A6, SLC12A6, CYBB
COVID-19 vs. Control	GO:0030819	Any process that activates or increases the frequency, rate or extent of the chemical reactions and pathways resulting in the formation of the nucleotide cAMP (cyclic AMP, adenosine 3',5'-cyclophosphate).	BP	positive regulation of cAMP biosynthetic process	0.215047	0.872523	0.632131	1.20076	7	RAMP2, RAMP1, RAMP1, CALCRL, CALCRL, PTGIR
COVID-19 vs. Control	GO:0010975	Any process that modulates the rate, frequency or extent of neuron projection development. Neuron projection development is the process whose specific outcome is the progression of a neuron projection over time, from its formation to the mature structure. A neuron projection is any process extending from a neural cell, such as axons or dendrites (collectively called neurites).	BP	regulation of neuron projection development	0.215602	0.872523	-0.717028	-1.27897	3	SFRP1
Myocarditis vs. Control	GO:0007420	The process whose specific outcome is the progression of the brain over time, from its formation to the mature structure. Brain development begins with patterning events in the neural tube and ends with the mature structure that is the center of thought and emotion. The brain is responsible for the coordination and control of bodily activities and the interpretation of information from the senses…	BP	brain development	0.216363	0.924105	0.473407	1.21998	13	COL4A1, SPHK2, HSPG2, CTNND1, S1PR1, TGFBR2
COVID-19 vs. Control	GO:0016358	The process whose specific outcome is the progression of the dendrite over time, from its formation to the mature structure. A dendrite is a freely branching protoplasmic process of a nerve cell.	BP	dendrite development	0.216771	0.872523	0.892388	1.192	1	NRP1
COVID-19 vs. Control	GO:0060627	Any process that modulates the rate, frequency, or extent of vesicle-mediated transport, the directed movement of substances, either within a vesicle or in the vesicle membrane, into, out of or within a cell.	BP	regulation of vesicle-mediated transport	0.216771	0.872523	0.892388	1.192	1	NRP1
Myocarditis vs. Control	GO:0030513	Any process that activates or increases the frequency, rate or extent of BMP signaling pathway activity.	BP	positive regulation of BMP signaling pathway	0.216998	0.924105	0.509937	1.22306	10	RBPJ, SMAD4
Influenza vs. Control	GO:0048010	Any series of molecular signals initiated by the binding of an extracellular ligand to a vascular endothelial growth factor receptor (VEGFR) located on the surface of the receiving cell, and ending with regulation of a downstream cellular process, e.g. transcription.	BP	vascular endothelial growth factor receptor signaling pathway	0.217086	0.874472	0.433601	1.16842	46	ITGB3, NRP2, VEGFC, VEGFC, VEGFC, MAPKAPK2, MAPKAPK2, CCL2, ROCK1, NRP1, NRP1, FOXC2, PTK2, FLT1, FLT1, FLT1, SRC, ROCK2, PIK3R2, RHOA, HSPB1, PTK2B, PTK2B, FLT4, FLT4, FLT4, FLT4, VEGFA, VEGFA, MAPK14, MAPK14
Myocarditis vs. Control	GO:0019079	Any process involved directly in viral genome replication, including viral nucleotide metabolism.	BP	viral genome replication	0.217117	0.924105	-0.892388	-1.19157	1	CCL2
COVID-19 vs. Control	GO:0030522	Any series of molecular signals initiated by a ligand binding to an receptor located within a cell.	BP	intracellular receptor signaling pathway	0.217767	0.872523	0.710629	1.19237	4	STAT3, RORA, NR4A1
Myocarditis vs. Control	GO:0006476	The removal of an acetyl group from a protein amino acid. An acetyl group is CH3CO-, derived from acetic [ethanoic] acid.	BP	protein deacetylation	0.218327	0.924105	-0.562106	-1.22787	5	HDAC3, HDAC4, SIRT1, SIRT1
Influenza vs. Control	GO:0006959	An immune response mediated through a body fluid.	BP	humoral immune response	0.218719	0.874472	0.643841	1.19951	6	NOTCH1, IL6, CCL2, RBPJ
Influenza vs. Control	GO:0031669	Any process that results in a change in state or activity of a cell (in terms of movement, secretion, enzyme production, gene expression, etc.) as a result of a stimulus reflecting the presence, absence, or concentration of nutrients.	BP	cellular response to nutrient levels	0.21875	0.874472	0.749557	1.18797	3	IL6, ICAM1
COVID-19 vs. Control	GO:0007613	The activities involved in the mental information processing system that receives (registers), modifies, stores, and retrieves informational stimuli. The main stages involved in the formation and retrieval of memory are encoding (processing of received information by acquisition), storage (building a permanent record of received information as a result of consolidation) and retrieval (calling bac…	BP	memory	0.218969	0.872523	-0.410359	-1.17701	10	PTGS2, CHRNA7, CHRNA7, ITGA5, ITGA8, CREB1, CEBPB, PLCB1, PTEN, ITGA3
Influenza vs. Control	GO:0006029	The chemical reactions and pathways involving proteoglycans, any glycoprotein in which the carbohydrate units are glycosaminoglycans.	BP	proteoglycan metabolic process	0.218978	0.874472	0.891076	1.19025	1	HPSE
Myocarditis vs. Control	GO:0072091	Any process that modulates the frequency, rate or extent of stem cell proliferation. A stem cell is a cell that retains the ability to divide and proliferate throughout life to provide progenitor cells that can differentiate into specialized cells.	BP	regulation of stem cell proliferation	0.219587	0.924105	0.712437	1.19076	3	HMGB2, NF2, SOX17
Influenza vs. Control	GO:0032740	Any process that activates or increases the frequency, rate, or extent of production of any member of the interleukin-17 family of cytokines.	BP	positive regulation of interleukin-17 production	0.219594	0.874472	0.749036	1.18715	3	MYD88, TGFB1, IL18
Influenza vs. Control	GO:0008593	Any process that modulates the frequency, rate or extent of the Notch signaling pathway.	BP	regulation of Notch signaling pathway	0.219623	0.874472	-0.81866	-1.25705	2	CD46, POSTN
Myocarditis vs. Control	GO:0038127	A series of molecular signals initiated by binding of a ligand to a member of the ERBB family of receptor tyrosine kinases on the surface of a cell, and ending with regulation of a downstream cellular process, e.g. transcription.	BP	ERBB signaling pathway	0.220019	0.924105	-0.891076	-1.18982	1	MAPK1
Influenza vs. Control	GO:0001938	Any process that activates or increases the rate or extent of endothelial cell proliferation.	BP	positive regulation of endothelial cell proliferation	0.220147	0.874472	0.44167	1.17219	40	ACVRL1, CCL11, ITGB3, CXCL12, AGGF1, SCG2, NRP2, EGFL7, VEGFC, CCL2, PDCL3, TGFBR1, HMGB2, HIF1A, NRP1
Myocarditis vs. Control	GO:0007044	The aggregation, arrangement and bonding together of a set of components to form a junction between a cell and its substrate.	BP	cell-substrate junction assembly	0.220561	0.924105	-0.560686	-1.22477	5	ITGA6, ITGB3, FN1, TNS1, ITGA5
COVID-19 vs. Control	GO:0048565	The process whose specific outcome is the progression of the digestive tract over time, from its formation to the mature structure. The digestive tract is the anatomical structure through which food passes and is processed.	BP	digestive tract development	0.221557	0.872523	0.612268	1.19676	8	TGFB1, TGFBR2, ITGB4, ITGA6
COVID-19 vs. Control	GO:1901653	Any process that results in a change in state or activity of a cell (in terms of movement, secretion, enzyme production, gene expression, etc.) as a result of a peptide stimulus.	BP	cellular response to peptide	0.221627	0.872523	0.889764	1.1885	1	ID1
Myocarditis vs. Control	GO:0008154	Assembly or disassembly of actin filaments by the addition or removal of actin monomers from a filament.	BP	actin polymerization or depolymerization	0.221627	0.924105	0.889764	1.1885	1	WIPF1
Myocarditis vs. Control	GO:0030048	Movement of organelles or other particles along actin filaments, or sliding of actin filaments past each other, mediated by motor proteins.	BP	actin filament-based movement	0.221627	0.924105	0.889764	1.1885	1	WIPF1
Myocarditis vs. Control	GO:0051707	Any process that results in a change in state or activity of a cell or an organism (in terms of movement, secretion, enzyme production, gene expression, etc.) as a result of a stimulus from another living organism.	BP	response to other organism	0.221627	0.924105	0.889764	1.1885	1	WIPF1
COVID-19 vs. Control	GO:0006968	A defense response that is mediated by cells.	BP	cellular defense response	0.221896	0.872523	0.597309	1.19696	9	PRF1, PTK2B, LY96, CXCL9
Influenza vs. Control	GO:0008380	The process of removing sections of the primary RNA transcript to remove sequences not present in the mature form of the RNA and joining the remaining sections to form the mature form of the RNA.	BP	RNA splicing	0.222227	0.874472	-0.502491	-1.20213	7	DHX16, USP39
COVID-19 vs. Control	GO:0070374	Any process that activates or increases the frequency, rate or extent of signal transduction mediated by the ERK1 and ERK2 cascade.	BP	positive regulation of ERK1 and ERK2 cascade	0.222996	0.872523	0.444679	1.13498	60	MAP2K2, TGFB1, NOTCH1, CCL21, PLA2G2A, FGFR4, PYCARD, NRP1, MAPK3, CD44, CHI3L1, PTK2B, IL6, CCL19, CCL19, BMPER, FGF2, FGF2, CCL11, FLT4, SRC, CX3CL1, CYSLTR2, NTRK1, ICAM1, BMP4, EGFR, EGFR, HMGB1, CCL13, SHC1
Myocarditis vs. Control	GO:0030203	The chemical reactions and pathways involving glycosaminoglycans, any one of a group of polysaccharides that contain amino sugars. Formerly known as mucopolysaccharides, they include hyaluronic acid and chondroitin, which provide lubrication in joints and form part of the matrix of cartilage. The three-dimensional structure of these molecules enables them to trap water, which forms a gel and give…	BP	glycosaminoglycan metabolic process	0.223201	0.925946	0.563651	1.21535	7	BGN, AGRN, HSPG2
COVID-19 vs. Control	GO:0002456	Any process involved in the carrying out of an immune response by a T cell.	BP	T cell mediated immunity	0.223682	0.872523	-0.809461	-1.25583	2	CD46, JAG1
Influenza vs. Control	GO:0042246	The regrowth of lost or destroyed tissues.	BP	tissue regeneration	0.22371	0.874472	0.702981	1.18808	4	ADAM15, NOTCH1, APOD
Influenza vs. Control	GO:0001657	The process whose specific outcome is the progression of the ureteric bud over time, from its formation to the mature structure.	BP	ureteric bud development	0.223904	0.874472	-0.397975	-1.17484	13	SMAD2, SMAD5, SMAD7, SFRP1
Influenza vs. Control	GO:0007224	A series of molecular signals generated as a consequence of activation of the transmembrane protein Smoothened.	BP	smoothened signaling pathway	0.224103	0.874472	0.702765	1.18772	4	TGFBR2, HIPK1
Influenza vs. Control	GO:0030509	A series of molecular signals initiated by the binding of a member of the BMP (bone morphogenetic protein) family to a receptor on the surface of a target cell, and ending with regulation of a downstream cellular process, e.g. transcription.	BP	BMP signaling pathway	0.224165	0.874472	-0.278543	-1.11831	41	BMPR2, BMPR2, BMPR2, BMPR2, TGFB2, SMAD5, SMAD5, SMAD7, SMURF1, SMURF1
Myocarditis vs. Control	GO:0001892	The embryonically driven process whose specific outcome is the progression of the placenta over time, from its formation to the mature structure. The placenta is an organ of metabolic interchange between fetus and mother, partly of embryonic origin and partly of maternal origin.	BP	embryonic placenta development	0.224829	0.925946	-0.558047	-1.219	5	EGFR, CEBPB, MED1, HIF1A, EPAS1
COVID-19 vs. Control	GO:1901888	Any process that modulates the frequency, rate or extent of cell junction assembly.	BP	regulation of cell junction assembly	0.225106	0.872523	-0.888451	-1.18631	1	RAPGEF2
Myocarditis vs. Control	GO:0034341	Any process that results in a change in state or activity of a cell or an organism (in terms of movement, secretion, enzyme production, gene expression, etc.) as a result of an interferon-gamma stimulus. Interferon-gamma is also known as type II interferon.	BP	response to interferon-gamma	0.225106	0.925946	-0.888451	-1.18631	1	CD40
Myocarditis vs. Control	GO:1901652	Any process that results in a change in state or activity of a cell or an organism (in terms of movement, secretion, enzyme production, gene expression, etc.) as a result of a peptide stimulus.	BP	response to peptide	0.225106	0.925946	-0.888451	-1.18631	1	CD40
COVID-19 vs. Control	GO:0034599	Any process that results in a change in state or activity of a cell (in terms of movement, secretion, enzyme production, gene expression, etc.) as a result of oxidative stress, a state often resulting from exposure to high levels of reactive oxygen species, e.g. superoxide anions, hydrogen peroxide (H2O2), and hydroxyl radicals.	BP	cellular response to oxidative stress	0.225418	0.872523	0.627799	1.19253	7	GPX1, GPX1
Myocarditis vs. Control	GO:0048546	The process in which the anatomical structures of the digestive tract are generated and organized. The digestive tract is the anatomical structure through which food passes and is processed.	BP	digestive tract morphogenesis	0.225883	0.925946	-0.614599	-1.2326	4	SFRP1
COVID-19 vs. Control	GO:0050777	Any process that stops, prevents, or reduces the frequency, rate or extent of the immune response, the immunological reaction of an organism to an immunogenic stimulus.	BP	negative regulation of immune response	0.225907	0.872523	-0.808147	-1.25379	2	COL3A1, TGFB2
Myocarditis vs. Control	GO:0010812	Any process that decreases the frequency, rate or extent of cell-substrate adhesion. Cell-substrate adhesion is the attachment of a cell to the underlying substrate via adhesion molecules.	BP	negative regulation of cell-substrate adhesion	0.226034	0.925946	0.618686	1.20377	5	COL1A1, RHOA, NOTCH1
Influenza vs. Control	GO:0042119	The change in morphology and behavior of a neutrophil resulting from exposure to a cytokine, chemokine, cellular ligand, or soluble factor.	BP	neutrophil activation	0.226319	0.874472	0.745907	1.18219	3	CXCL6, IL18
Influenza vs. Control	GO:0006725	The chemical reactions and pathways involving aromatic compounds, any organic compound characterized by one or more planar rings, each of which contains conjugated double bonds and delocalized pi electrons, as carried out by individual cells.	BP	cellular aromatic compound metabolic process	0.226423	0.874472	0.887139	1.18499	1	CYP1B1
Influenza vs. Control	GO:0008202	The chemical reactions and pathways involving steroids, compounds with a 1,2,cyclopentanoperhydrophenanthrene nucleus.	BP	steroid metabolic process	0.226423	0.874472	0.887139	1.18499	1	CYP1B1
Influenza vs. Control	GO:0060048	Muscle contraction of cardiac muscle tissue.	BP	cardiac muscle contraction	0.227278	0.874472	-0.53205	-1.201	6	VEGFB, MTOR, PIK3CA, SMAD5
Influenza vs. Control	GO:0060041	The process whose specific outcome is the progression of the retina over time, from its formation to the mature structure. The retina is the innermost layer or coating at the back of the eyeball, which is sensitive to light and in which the optic nerve terminates.	BP	retina development in camera-type eye	0.227314	0.874472	0.639788	1.19196	6	MAX, BMPR1B, ACHE, SERPINF1
COVID-19 vs. Control	GO:0048568	Development, taking place during the embryonic phase, of a tissue or tissues that work together to perform a specific function or functions. Development pertains to the process whose specific outcome is the progression of a structure over time, from its formation to the mature structure. Organs are commonly observed as visibly distinct structures, but may also exist as loosely associated clusters…	BP	embryonic organ development	0.227792	0.872523	-0.706213	-1.25968	3	ZFPM2, BMPR1A
COVID-19 vs. Control	GO:1902895	Any process that activates or increases the frequency, rate or extent of pri-miRNA transcription from RNA polymerase II promoter.	BP	positive regulation of pri-miRNA transcription from RNA polymerase II promoter	0.227906	0.872523	0.561577	1.19006	12	TGFB1, STAT3
Myocarditis vs. Control	GO:0006367	Any process involved in the assembly of the RNA polymerase II preinitiation complex (PIC) at an RNA polymerase II promoter region of a DNA template, resulting in the subsequent synthesis of RNA from that promoter. The initiation phase includes PIC assembly and the formation of the first few bonds in the RNA chain, including abortive initiation, which occurs when the first few nucleotides are repe…	BP	transcription initiation from RNA polymerase II promoter	0.228078	0.927134	0.444227	1.20415	16	RORA, RBPJ, ERCC3, TCF4
COVID-19 vs. Control	GO:0003158	The process whose specific outcome is the progression of an endothelium over time, from its formation to the mature structure. Endothelium refers to the layer of cells lining blood vessels, lymphatics, the heart, and serous cavities, and is derived from bone marrow or mesoderm. Corneal endothelium is a special case, derived from neural crest cells.	BP	endothelium development	0.228226	0.872523	-0.705758	-1.25887	3	CD34
COVID-19 vs. Control	GO:0071383	Any process that results in a change in state or activity of a cell (in terms of movement, secretion, enzyme production, gene expression, etc.) as a result of a steroid hormone stimulus.	BP	cellular response to steroid hormone stimulus	0.228268	0.872523	-0.806833	-1.25176	2	MED1, NR3C1
Myocarditis vs. Control	GO:0045444	The process in which a relatively unspecialized cell acquires specialized features of an adipocyte, an animal connective tissue cell specialized for the synthesis and storage of fat.	BP	fat cell differentiation	0.228754	0.927134	-0.423621	-1.18943	10	PLCB1, EP300
COVID-19 vs. Control	GO:0042130	Any process that stops, prevents or reduces the rate or extent of T cell proliferation.	BP	negative regulation of T cell proliferation	0.228944	0.872523	0.672571	1.18546	5	TGFB1, VSIG4
Influenza vs. Control	GO:0045637	Any process that modulates the frequency, rate or extent of myeloid cell differentiation.	BP	regulation of myeloid cell differentiation	0.228945	0.874472	0.806833	1.18278	2	CREBBP, RUNX1
Myocarditis vs. Control	GO:0030183	The process in which a precursor cell type acquires the specialized features of a B cell. A B cell is a lymphocyte of B lineage with the phenotype CD19-positive and capable of B cell mediated immunity.	BP	B cell differentiation	0.22895	0.927134	0.479244	1.20953	12	RBPJ, PIK3R1, NTRK1, HDAC5, BCL6, ADAM17
Myocarditis vs. Control	GO:0038061	The process in which a signal is passed on to downstream components within the cell through the NIK-dependent processing and activation of NF-KappaB. Begins with activation of the NF-KappaB-inducing kinase (NIK), which in turn phosphorylates and activates IkappaB kinase alpha (IKKalpha). IKKalpha phosphorylates the NF-Kappa B2 protein (p100) leading to p100 processing and release of an active NF-…	BP	NIK/NF-kappaB signaling	0.228971	0.927134	0.520442	1.21191	9	RPS27A, CUL1, RELB, RELB, UBA52
COVID-19 vs. Control	GO:0071901	Any process that decreases the rate, frequency, or extent of protein serine/threonine kinase activity.	BP	negative regulation of protein serine/threonine kinase activity	0.229512	0.872523	0.74793	1.17975	3	PYCARD, HSPB1
COVID-19 vs. Control	GO:0045672	Any process that activates or increases the frequency, rate or extent of osteoclast differentiation.	BP	positive regulation of osteoclast differentiation	0.229963	0.872523	-0.601724	-1.20369	4	GNAS
COVID-19 vs. Control	GO:0048546	The process in which the anatomical structures of the digestive tract are generated and organized. The digestive tract is the anatomical structure through which food passes and is processed.	BP	digestive tract morphogenesis	0.230042	0.872523	-0.601476	-1.2032	4	SFRP1
Myocarditis vs. Control	GO:0006006	The chemical reactions and pathways involving glucose, the aldohexose gluco-hexose. D-glucose is dextrorotatory and is sometimes known as dextrose; it is an important source of energy for living organisms and is found free as well as combined in homo- and hetero-oligosaccharides and polysaccharides.	BP	glucose metabolic process	0.230166	0.929289	-0.460661	-1.19497	8	SORD, PDK1
COVID-19 vs. Control	GO:0030857	Any process that stops, prevents, or reduces the frequency, rate or extent of epithelial cell differentiation.	BP	negative regulation of epithelial cell differentiation	0.230304	0.872523	-0.805519	-1.24972	2	SOX9, CAV1
COVID-19 vs. Control	GO:0010470	Any process that modulates the rate or extent of gastrulation. Gastrulation is the complex and coordinated series of cellular movements that occurs at the end of cleavage during embryonic development of most animals.	BP	regulation of gastrulation	0.230312	0.872523	-0.885827	-1.18281	1	DAG1
COVID-19 vs. Control	GO:0042246	The regrowth of lost or destroyed tissues.	BP	tissue regeneration	0.230362	0.872523	0.704895	1.18274	4	NOTCH1, ADAM15, APOD
COVID-19 vs. Control	GO:0002690	Any process that activates or increases the frequency, rate, or extent of leukocyte chemotaxis.	BP	positive regulation of leukocyte chemotaxis	0.230482	0.872523	0.704875	1.18271	4	ADAM17, IL6, CXCL9, IL6R
Influenza vs. Control	GO:0034340	Any process that results in a change in state or activity of a cell or an organism (in terms of movement, secretion, enzyme production, gene expression, etc.) as a result of a type I interferon stimulus. Type I interferons include the interferon-alpha, beta, delta, episilon, zeta, kappa, tau, and omega gene families.	BP	response to type I interferon	0.230514	0.874472	0.805599	1.18097	2	MX1, SETD2
COVID-19 vs. Control	GO:0009314	Any process that results in a change in state or activity of a cell or an organism (in terms of movement, secretion, enzyme production, gene expression, etc.) as a result of an electromagnetic radiation stimulus. Electromagnetic radiation is a propagating wave in space with electric and magnetic components. These components oscillate at right angles to each other and to the direction of propagati…	BP	response to radiation	0.230748	0.872523	0.62544	1.18805	7	CXCL12, ANGPT2, F11R, CCL11, NTRK1
COVID-19 vs. Control	GO:0008631	A series of molecular signals in which an intracellular signal is conveyed to trigger the apoptotic death of a cell. The pathway is induced in response to oxidative stress, a state often resulting from exposure to high levels of reactive oxygen species, and ends when the execution phase of apoptosis is triggered.	BP	intrinsic apoptotic signaling pathway in response to oxidative stress	0.231606	0.872523	0.704314	1.18177	4	GPX1, CYP1B1
Influenza vs. Control	GO:0048754	The process in which the anatomical structures of branches in an epithelial tube are generated and organized. A tube is a long hollow cylinder.	BP	branching morphogenesis of an epithelial tube	0.232359	0.874472	-0.496198	-1.18707	7	MET, EGF
COVID-19 vs. Control	GO:0001952	Any process that modulates the frequency, rate or extent of attachment of a cell to the extracellular matrix.	BP	regulation of cell-matrix adhesion	0.232529	0.872523	-0.803875	-1.24717	2	NF1
Myocarditis vs. Control	GO:0007264	Any series of molecular signals in which a small monomeric GTPase relays one or more of the signals.	BP	small GTPase mediated signal transduction	0.23267	0.930268	0.559335	1.20604	7	RAC2, HMOX1, RAPGEF2, CHP1
COVID-19 vs. Control	GO:0032502	A biological process whose specific outcome is the progression of an integrated living unit: an anatomical structure (which may be a subcellular structure, cell, tissue, or organ), or organism over time from an initial condition to a later condition.	BP	developmental process	0.232717	0.872523	-0.884514	-1.18105	1	PNPLA6
COVID-19 vs. Control	GO:0046470	The chemical reactions and pathways involving phosphatidylcholines, any of a class of glycerophospholipids in which the phosphatidyl group is esterified to the hydroxyl group of choline. They are important constituents of cell membranes.	BP	phosphatidylcholine metabolic process	0.232717	0.872523	-0.884514	-1.18105	1	PNPLA6
Myocarditis vs. Control	GO:0007569	An aging process that has as participant a cell after a cell has stopped dividing. Cell aging may occur when a cell has temporarily stopped dividing through cell cycle arrest (GO:0007050) or when a cell has permanently stopped dividing, in which case it is undergoing cellular senescence (GO:0090398). May precede cell death (GO:0008219) and succeed cell maturation (GO:0048469).	BP	cell aging	0.232718	0.930268	-0.482996	-1.1966	7	ILK, SIRT1, TP53
Myocarditis vs. Control	GO:0006509	The proteolytic cleavage of transmembrane proteins and release of their ectodomain (extracellular domain).	BP	membrane protein ectodomain proteolysis	0.232855	0.930268	0.615459	1.19749	5	ADAM17, ADAM17, ADAM9, ADAM9
Influenza vs. Control	GO:0007565	The set of physiological processes that allow an embryo or foetus to develop within the body of a female animal. It covers the time from fertilization of a female ovum by a male spermatozoon until birth.	BP	female pregnancy	0.232884	0.874472	0.556614	1.19305	11	TGFB1, CLDN4, KRAS, SPHK2, TGFB3, AGT, ITGA2
Myocarditis vs. Control	GO:0034765	Any process that modulates the frequency, rate or extent of the directed movement of ions from one side of a membrane to the other.	BP	regulation of ion transmembrane transport	0.233065	0.930268	0.654782	1.19059	4	CYBB, KCNJ8, NOX1
COVID-19 vs. Control	GO:0001885	The progression of an endothelial cell over time, from its formation to the mature structure.	BP	endothelial cell development	0.233542	0.872523	0.806618	1.18003	2	GPX1, VEZF1
COVID-19 vs. Control	GO:0031647	Any process that affects the structure and integrity of a protein, altering the likelihood of its degradation or aggregation.	BP	regulation of protein stability	0.233545	0.872523	0.607306	1.18706	8	PYCARD, KRAS, TF, CDC42
Influenza vs. Control	GO:0006091	The chemical reactions and pathways resulting in the formation of precursor metabolites, substances from which energy is derived, and any process involved in the liberation of energy from these substances.	BP	generation of precursor metabolites and energy	0.2337	0.874472	-0.81087	-1.24509	2	ATPIF1
COVID-19 vs. Control	GO:0072593	The chemical reactions and pathways involving a reactive oxygen species, any molecules or ions formed by the incomplete one-electron reduction of oxygen. They contribute to the microbicidal activity of phagocytes, regulation of signal transduction and gene expression, and the oxidative damage to biopolymers.	BP	reactive oxygen species metabolic process	0.234483	0.873699	-0.802891	-1.24564	2	SOD1, ATPIF1
Influenza vs. Control	GO:0008217	Any process that modulates the force with which blood travels through the circulatory system. The process is controlled by a balance of processes that increase pressure and decrease pressure.	BP	regulation of blood pressure	0.234658	0.874472	0.536636	1.18981	13	HMOX1, NOS3, ACVRL1, NOX1, NPR1, PTGS2
Influenza vs. Control	GO:0023014	A process in which the transfer of one or more phosphate groups to a substrate transmits a signal to the phosphorylated substrate.	BP	signal transduction by protein phosphorylation	0.234662	0.874472	0.555919	1.19156	11	TGFBR2, ACVRL1, TGFBR1, BMPR1B
Influenza vs. Control	GO:0001958	Replacement ossification wherein bone tissue replaces cartilage.	BP	endochondral ossification	0.234791	0.874472	-0.449602	-1.1775	9	GNAS, FGF18, COL1A1, MEF2C, FGFR3, TEK, BMP4, MMP14, MEF2D
Influenza vs. Control	GO:2000249	Any process that modulates the frequency, rate or extent of actin cytoskeleton reorganization.	BP	regulation of actin cytoskeleton reorganization	0.235273	0.874472	0.663686	1.18298	5	ARHGDIB, TGFB1, PTK2B, CD2AP
Influenza vs. Control	GO:0002369	Any process that contributes to cytokine production by a T cell.	BP	T cell cytokine production	0.23528	0.874472	-0.883202	-1.1793	1	DLG1
Influenza vs. Control	GO:0048608	The reproductive developmental process whose specific outcome is the progression of structures that will be used in the process of creating new individuals from one or more parents, from their formation to the mature structures.	BP	reproductive structure development	0.23528	0.874472	-0.883202	-1.1793	1	DLG1
COVID-19 vs. Control	GO:1990138	Long distance growth of a single neuron projection involved in cellular development. A neuron projection is a prolongation or process extending from a nerve cell, e.g. an axon or dendrite.	BP	neuron projection extension	0.23554	0.875308	-0.698684	-1.24625	3	POSTN, CTNNB1, PRKCZ
Myocarditis vs. Control	GO:0030031	Formation of a prolongation or process extending from a cell, e.g. a flagellum or axon.	BP	cell projection assembly	0.235786	0.938457	0.779238	1.17494	2	RAC2, PDGFA
Influenza vs. Control	GO:0010951	Any process that decreases the frequency, rate or extent of endopeptidase activity, the endohydrolysis of peptide bonds within proteins.	BP	negative regulation of endopeptidase activity	0.235798	0.874472	0.502822	1.18552	18	SERPINH1, SERPINE1, SERPINA1, TFPI2, C4A, SERPING1, SLPI, C5, AGT, TIMP1, COL6A3
Influenza vs. Control	GO:0007584	Any process that results in a change in state or activity of a cell or an organism (in terms of movement, secretion, enzyme production, gene expression, etc.) as a result of a nutrient stimulus.	BP	response to nutrient	0.23627	0.874472	0.545291	1.18983	12	TGFBR2, SSTR2, RPS6KB1, C2
COVID-19 vs. Control	GO:0030308	Any process that stops, prevents, or reduces the frequency, rate, extent or direction of cell growth.	BP	negative regulation of cell growth	0.236316	0.875871	0.499774	1.17026	23	ACVRL1, TGFB1, ADAM15, NPR1
COVID-19 vs. Control	GO:0051276	A process that is carried out at the cellular level that results in the assembly, arrangement of constituent parts, or disassembly of chromosomes, structures composed of a very long molecule of DNA and associated proteins that carries hereditary information. This term covers covalent modifications at the molecular level as well as spatial relationships among the major components of a chromosome.	BP	chromosome organization	0.237119	0.876526	0.804314	1.17666	2	MYC, PTTG1
COVID-19 vs. Control	GO:0019538	The chemical reactions and pathways involving a protein. Includes protein modification.	BP	protein metabolic process	0.238022	0.877379	-0.88189	-1.17755	1	BAG2
Influenza vs. Control	GO:0044257	The chemical reactions and pathways resulting in the breakdown of a protein by individual cells.	BP	cellular protein catabolic process	0.238022	0.874472	-0.88189	-1.17755	1	RIPK1
Myocarditis vs. Control	GO:0019882	The process in which an antigen-presenting cell expresses antigen (peptide or lipid) on its cell surface in association with an MHC protein complex.	BP	antigen processing and presentation	0.238308	0.943822	-0.699143	-1.25224	3	CTSH, CTSL
COVID-19 vs. Control	GO:0010469	Any process that modulates the frequency, rate or extent of receptor activity. Receptor activity is when a molecule combines with an extracellular or intracellular messenger to initiate a change in cell activity.	BP	regulation of receptor activity	0.238602	0.877379	0.442827	1.128	58	PLAU, TGFB1, CCL21, CXCL12, EDN1, SCG2, GDF15, TNFSF10, VEGFC, CXCL6, IL6, CCL19, LTB, FGF2, CCL11, TDGF1, CXCL10, SPP1, CSF3, CXCL9, VEGFA, CX3CL1, TYMP, CXCL2, SERPINE1, AREG, IL1B, FBN1, BMP4, HMGB1, CCL13, TNFSF13, IGF1, IL18, CCL2, CXCL1, HGF, CCL3, TIMP1
Myocarditis vs. Control	GO:0010634	Any process that activates or increases the frequency, rate or extent of epithelial cell migration.	BP	positive regulation of epithelial cell migration	0.239164	0.943822	-0.36349	-1.16443	15	SOX9, JUN, ITGA3, TGFB2, SRC, RTN4, CTSH
Influenza vs. Control	GO:0007044	The aggregation, arrangement and bonding together of a set of components to form a junction between a cell and its substrate.	BP	cell-substrate junction assembly	0.239722	0.874472	0.661836	1.17969	5	ITGB3, ITGA5
COVID-19 vs. Control	GO:0035148	Creation of the central hole of a tube in an anatomical structure through which gases and/or liquids flow.	BP	tube formation	0.239917	0.879904	0.743431	1.17265	3	NOTCH1, ITGB1BP1, VEGFA
Myocarditis vs. Control	GO:0055025	Any process that activates, maintains or increases the frequency, rate or extent of cardiac muscle tissue development.	BP	positive regulation of cardiac muscle tissue development	0.240738	0.943822	-0.795007	-1.23752	2	ERBB3, CREB1
COVID-19 vs. Control	GO:0006879	Any process involved in the maintenance of an internal steady state of iron ions at the level of a cell.	BP	cellular iron ion homeostasis	0.241021	0.881645	0.556846	1.18003	12	RPS27A, MYC, HMOX1, HMOX1
COVID-19 vs. Control	GO:0009306	The controlled release of proteins from a cell.	BP	protein secretion	0.241934	0.882679	0.879265	1.17447	1	SCG2
Myocarditis vs. Control	GO:1903076	Any process that modulates the frequency, rate or extent of protein localization to plasma membrane.	BP	regulation of protein localization to plasma membrane	0.241934	0.943822	0.879265	1.17447	1	VAMP8
Myocarditis vs. Control	GO:1903531	Any process that stops, prevents or reduces the frequency, rate or extent of secretion by cell.	BP	negative regulation of secretion by cell	0.241934	0.943822	0.879265	1.17447	1	VAMP8
COVID-19 vs. Control	GO:0007584	Any process that results in a change in state or activity of a cell or an organism (in terms of movement, secretion, enzyme production, gene expression, etc.) as a result of a nutrient stimulus.	BP	response to nutrient	0.24299	0.883819	0.556178	1.17862	12	SSTR2, TGFBR2, TBXA2R, C2
Myocarditis vs. Control	GO:0072006	The process whose specific outcome is the progression of the nephron over time, from its formation to the mature structure. A nephron is the functional unit of the kidney.	BP	nephron development	0.243043	0.943822	-0.793693	-1.23548	2	ITGA3, JAG1
Influenza vs. Control	GO:0051716	Any process that results in a change in state or activity of a cell (in terms of movement, secretion, enzyme production, gene expression, etc.) as a result of a stimulus. The process begins with detection of the stimulus by a cell and ends with a change in state or activity or the cell.	BP	cellular response to stimulus	0.243129	0.874472	-0.879265	-1.17405	1	EIF2B4
Influenza vs. Control	GO:2001237	Any process that stops, prevents or reduces the frequency, rate or extent of extrinsic apoptotic signaling pathway.	BP	negative regulation of extrinsic apoptotic signaling pathway	0.243413	0.874472	0.542612	1.18399	12	RELA, SCG2, TGFBR1, NRP1, IGF1, RPS6KB1, THBS1, SRC
COVID-19 vs. Control	GO:0007517	The process whose specific outcome is the progression of the muscle over time, from its formation to the mature structure. The muscle is an organ consisting of a tissue made up of various elongated cells that are specialized to contract and thus to produce movement and mechanical work.	BP	muscle organ development	0.243508	0.883819	0.534428	1.17558	15	LAMA5, FOXO4, TWIST1, CXCL10, COL6A3
Influenza vs. Control	GO:0001558	Any process that modulates the frequency, rate, extent or direction of cell growth.	BP	regulation of cell growth	0.24354	0.874472	0.55245	1.18412	11	EGLN2, IGFBP4, IGFBP7, CEACAM1, CAMK2D, AGT
Myocarditis vs. Control	GO:0045321	A change in morphology and behavior of a leukocyte resulting from exposure to a specific antigen, mitogen, cytokine, cellular ligand, or soluble factor.	BP	leukocyte activation	0.243637	0.943822	-0.793115	-1.23458	2	TOLLIP
Influenza vs. Control	GO:0045995	Any process that modulates the frequency, rate or extent of embryonic development.	BP	regulation of embryonic development	0.243901	0.874472	0.659995	1.1764	5	LAMA5, LAMA4, LAMA3
Myocarditis vs. Control	GO:0001774	The change in morphology and behavior of a microglial cell resulting from exposure to a cytokine, chemokine, cellular ligand, or soluble factor.	BP	microglial cell activation	0.244039	0.943822	0.610463	1.18777	5	TLR2, ITGAM
Influenza vs. Control	GO:0032355	Any process that results in a change in state or activity of a cell or an organism (in terms of movement, secretion, enzyme production, gene expression, etc.) as a result of stimulus by estradiol, a C18 steroid hormone hydroxylated at C3 and C17 that acts as a potent estrogen.	BP	response to estradiol	0.244185	0.874472	0.511849	1.18134	16	STAT3, TGFB1, TXNIP, CASP8, AREG, PTGS2
Influenza vs. Control	GO:0031529	A process that is carried out at the cellular level which results in the assembly, arrangement of constituent parts, or disassembly of a ruffle, a projection at the leading edge of a crawling cell.	BP	ruffle organization	0.245037	0.874472	0.693154	1.17148	4	CCL21, RAC1, RAC1
Myocarditis vs. Control	GO:0042325	Any process that modulates the frequency, rate or extent of addition of phosphate groups into a molecule.	BP	regulation of phosphorylation	0.245449	0.943822	0.773982	1.16701	2	SRPX2, CD24
COVID-19 vs. Control	GO:0030510	Any process that modulates the frequency, rate or extent of the activity of any BMP receptor signaling pathway.	BP	regulation of BMP signaling pathway	0.245872	0.887248	-0.877953	-1.17229	1	ITGA3
COVID-19 vs. Control	GO:0031345	Any process that stops, prevents, or reduces the frequency, rate or extent of a process involved in the formation, arrangement of constituent parts, or disassembly of cell projections.	BP	negative regulation of cell projection organization	0.245872	0.887248	-0.877953	-1.17229	1	ITGA3
Influenza vs. Control	GO:0050716	Any process that activates or increases the frequency, rate or extent of the regulated release of interleukin-1 from a cell.	BP	positive regulation of interleukin-1 secretion	0.245872	0.874472	-0.877953	-1.17229	1	HMGB1
Myocarditis vs. Control	GO:2000116	Any process that modulates the frequency, rate or extent of cysteine-type endopeptidase activity.	BP	regulation of cysteine-type endopeptidase activity	0.245872	0.943822	-0.877953	-1.17229	1	BIRC2
Myocarditis vs. Control	GO:0051017	The assembly of actin filament bundles; actin filaments are on the same axis but may be oriented with the same or opposite polarities and may be packed with different levels of tightness.	BP	actin filament bundle assembly	0.246134	0.943822	-0.598755	-1.20082	4	ADD1, CDC42
Influenza vs. Control	GO:0007254	An intracellular protein kinase cascade containing at least a JNK (a MAPK), a JNKK (a MAPKK) and a JUN3K (a MAP3K). The cascade can also contain two additional tiers: the upstream MAP4K and the downstream MAP Kinase-activated kinase (MAPKAPK). The kinases in each tier phosphorylate and activate the kinases in the downstream tier to transmit a signal within a cell.	BP	JNK cascade	0.246603	0.874472	0.551378	1.18183	11	NOD1, RPS27A, RIPK2
Myocarditis vs. Control	GO:0010575	Any process that increases or activates the frequency, rate, or extent of production of vascular endothelial growth factor.	BP	positive regulation of vascular endothelial growth factor production	0.246616	0.943822	0.423654	1.18254	18	RORA, TGFB1, C3AR1, HPSE
Myocarditis vs. Control	GO:0007155	The attachment of a cell, either to another cell or to an underlying substrate such as the extracellular matrix, via cell adhesion molecules.	BP	cell adhesion	0.246709	0.943822	0.313493	1.14314	74	POSTN, DSC2, AGGF1, COMP, COL7A1, TNXB, ITGA11, LOXL2, EPHB4, NID2, COL6A3, DPT, SPP1, LAMA3, CXCL12, EGFL7, IGFBP7, ISLR, EMILIN1, ADAM17, TNC, CTNND1, ITGB2, S1PR1, STAB1, CD4, ITGAM, ITGB4, PLXNC1, CDH11, F11R
Myocarditis vs. Control	GO:0048545	Any process that results in a change in state or activity of a cell or an organism (in terms of movement, secretion, enzyme production, gene expression, etc.) as a result of a steroid hormone stimulus.	BP	response to steroid hormone	0.246837	0.943822	0.648287	1.17877	4	HMGB2, SPP1, TGFBR2
COVID-19 vs. Control	GO:0071277	Any process that results in a change in state or activity of a cell (in terms of movement, secretion, enzyme production, gene expression, etc.) as a result of a calcium ion stimulus.	BP	cellular response to calcium ion	0.247398	0.887248	0.587702	1.17771	9	EDN1, WNT5A, MEF2A
COVID-19 vs. Control	GO:0006940	Any process that modulates the frequency, rate or extent of smooth muscle contraction.	BP	regulation of smooth muscle contraction	0.247564	0.887248	-0.795007	-1.23341	2	CNN1, CAV1
Influenza vs. Control	GO:0007184	The directed movement of a SMAD proteins from the cytoplasm into the nucleus. Pathway-restricted SMAD proteins and common-partner SMAD proteins are involved in the transforming growth factor beta receptor signaling pathways.	BP	SMAD protein import into nucleus	0.247927	0.874472	-0.615023	-1.19831	4	TGFB2, JUN, ZFYVE9
Myocarditis vs. Control	GO:0045595	Any process that modulates the frequency, rate or extent of cell differentiation, the process in which relatively unspecialized cells acquire specialized structural and functional features.	BP	regulation of cell differentiation	0.247973	0.943822	-0.543453	-1.18713	5	BIRC2, RAF1
Myocarditis vs. Control	GO:0032880	Any process that modulates the frequency, rate or extent of any process in which a protein is transported to, or maintained in, a specific location.	BP	regulation of protein localization	0.248455	0.943822	-0.87664	-1.17054	1	MAPK8
Myocarditis vs. Control	GO:0007611	The acquisition and processing of information and/or the storage and retrieval of this information over time.	BP	learning or memory	0.248587	0.943822	-0.475204	-1.1773	7	MAPK1, MEF2C, GPI
COVID-19 vs. Control	GO:0007281	The process whose specific outcome is the progression of an immature germ cell over time, from its formation to the mature structure (gamete). A germ cell is any reproductive cell in a multicellular organism.	BP	germ cell development	0.248804	0.887248	0.601417	1.17555	8	BCL2L1, ANGPT2, BMP4, AKT1
Influenza vs. Control	GO:0048709	The process in which a relatively unspecialized cell acquires the specialized features of an oligodendrocyte. An oligodendrocyte is a type of glial cell involved in myelinating the axons of neurons in the central nervous system.	BP	oligodendrocyte differentiation	0.24913	0.874472	0.735108	1.16507	3	NOTCH1, ERBB2
COVID-19 vs. Control	GO:1902042	Any process that stops, prevents or reduces the frequency, rate or extent of extrinsic apoptotic signaling pathway via death domain receptors.	BP	negative regulation of extrinsic apoptotic signaling pathway via death domain receptors	0.249437	0.887248	0.52639	1.17015	16	BCL2L1, GPX1, TNFSF10, HMOX1, NOS3, TNFAIP3, SERPINE1, ICAM1, HMGB2
Influenza vs. Control	GO:0050710	Any process that stops, prevents, or reduces the frequency, rate or extent of the regulated release of cytokines from a cell.	BP	negative regulation of cytokine secretion	0.249687	0.874472	0.69117	1.16812	4	IL6, RGCC, SRGN
COVID-19 vs. Control	GO:0006605	The process of targeting specific proteins to particular regions of the cell, typically membrane-bounded subcellular organelles. Usually requires an organelle specific protein sequence motif.	BP	protein targeting	0.249937	0.887248	0.79789	1.16727	2	AP1M2, AKAP12
Influenza vs. Control	GO:0007267	Any process that mediates the transfer of information from one cell to another. This process includes signal transduction in the receiving cell and, where applicable, release of a ligand and any processes that actively facilitate its transport and presentation to the receiving cell. Examples include signaling via soluble ligands, via cell adhesion molecules and via gap junctions.	BP	cell-cell signaling	0.250013	0.874472	0.439017	1.15428	37	CXCL6, SSTR2, PTGIR, GDF15, CEACAM6, CCL21, CCL13, IL1B, NRP1, AREG, CCL4, EDN1, IL18, GREM1, CXCL10, CCL3, TNFSF10, AGT, ANPEP
Influenza vs. Control	GO:0071260	Any process that results in a change in state or activity of a cell (in terms of movement, secretion, enzyme production, gene expression, etc.) as a result of a mechanical stimulus.	BP	cellular response to mechanical stimulus	0.250183	0.874472	0.456913	1.16367	29	MYD88, TGFB1, TLR4, IL1B, TNFRSF1A, CASP8, PTGS2, MAPK3, IRF1
COVID-19 vs. Control	GO:0048514	The process in which the anatomical structures of blood vessels are generated and organized. The blood vessel is the vasculature carrying blood.	BP	blood vessel morphogenesis	0.250283	0.887248	0.617466	1.1729	7	COL4A1, ID1, CYP1B1, FLT4, FLT1
COVID-19 vs. Control	GO:0060445	The process in which the branching structure of the salivary gland is generated and organized.	BP	branching involved in salivary gland morphogenesis	0.250679	0.887248	0.69558	1.16711	4	LAMA5, IL6
Influenza vs. Control	GO:0010608	Any process that modulates the frequency, rate or extent of gene expression after the production of an RNA transcript.	BP	posttranscriptional regulation of gene expression	0.251376	0.874472	-0.875328	-1.16879	1	CAV1
Influenza vs. Control	GO:0019217	Any process that modulates the frequency, rate or extent of the chemical reactions and pathways involving fatty acids.	BP	regulation of fatty acid metabolic process	0.251376	0.874472	-0.875328	-1.16879	1	CAV1
Influenza vs. Control	GO:0051480	Any process involved in the maintenance of an internal steady state of calcium ions within the cytosol of a cell or between the cytosol and its surroundings.	BP	regulation of cytosolic calcium ion concentration	0.251376	0.874472	-0.875328	-1.16879	1	CAV1
Influenza vs. Control	GO:0052547	Any process that modulates the frequency, rate or extent of peptidase activity, the hydrolysis of peptide bonds within proteins.	BP	regulation of peptidase activity	0.251376	0.874472	-0.875328	-1.16879	1	CAV1
Influenza vs. Control	GO:0055074	Any process involved in the maintenance of an internal steady state of calcium ions within an organism or cell.	BP	calcium ion homeostasis	0.251376	0.874472	-0.875328	-1.16879	1	CAV1
Myocarditis vs. Control	GO:0010712	Any process that modulates the frequency, rate or extent of the chemical reactions and pathways resulting in the metabolism of collagen, any of a group of fibrous proteins of very high tensile strength that form the main component of connective tissue in animals.	BP	regulation of collagen metabolic process	0.251376	0.944067	-0.875328	-1.16879	1	MFAP4
Myocarditis vs. Control	GO:0030838	Any process that activates or increases the frequency, rate or extent of actin polymerization.	BP	positive regulation of actin filament polymerization	0.251399	0.944067	0.529856	1.19048	8	PTK2B, PYCARD, CCL21
COVID-19 vs. Control	GO:0045321	A change in morphology and behavior of a leukocyte resulting from exposure to a specific antigen, mitogen, cytokine, cellular ligand, or soluble factor.	BP	leukocyte activation	0.251582	0.887248	0.797236	1.16631	2	EDN1, TOLLIP
COVID-19 vs. Control	GO:0006796	The chemical reactions and pathways involving the phosphate group, the anion or salt of any phosphoric acid.	BP	phosphate-containing compound metabolic process	0.251834	0.887248	0.737768	1.16372	3	TGFB1, ENPP2
Influenza vs. Control	GO:0042594	Any process that results in a change in state or activity of a cell or an organism (in terms of movement, secretion, enzyme production, gene expression, etc.) as a result of a starvation stimulus, deprivation of nourishment.	BP	response to starvation	0.251977	0.874472	0.690096	1.16631	4	SSTR2, DDIT3, PFKFB1
COVID-19 vs. Control	GO:0038083	The phosphorylation by a protein of one or more of its own tyrosine amino acid residues, or a tyrosine residue on an identical protein.	BP	peptidyl-tyrosine autophosphorylation	0.252052	0.887248	0.585984	1.17426	9	MAPK3, PTK2B, PTK2B, SRC, NTRK1, EGFR, EGFR, KDR
COVID-19 vs. Control	GO:0048844	The process in which the anatomical structures of arterial blood vessels are generated and organized. Arteries are blood vessels that transport blood from the heart to the body and its organs.	BP	artery morphogenesis	0.252749	0.887472	0.5998	1.17239	8	NRP1, APOE, SMAD7, VEGFA, FOXC2
Influenza vs. Control	GO:0031294	The process of providing, via surface-bound receptor-ligand pairs, a second, antigen-independent, signal in addition to that provided by the B- or T cell receptor to augment B- or T cell activation.	BP	lymphocyte costimulation	0.25297	0.874472	0.874016	1.16746	1	IL6
Influenza vs. Control	GO:0050871	Any process that activates or increases the frequency, rate or extent of B cell activation.	BP	positive regulation of B cell activation	0.25297	0.874472	0.874016	1.16746	1	IL6
Influenza vs. Control	GO:0051893	Any process that modulates the frequency, rate or extent of focal adhesion formation, the establishment and maturation of focal adhesions.	BP	regulation of focal adhesion assembly	0.253203	0.874472	0.628798	1.17148	6	ROCK1, PTK2, PTK2, GREM1, ROCK2, RHOA
Myocarditis vs. Control	GO:0048260	Any process that activates or increases the frequency, rate or extent of receptor mediated endocytosis, the uptake of external materials by cells, utilizing receptors to ensure specificity of transport.	BP	positive regulation of receptor-mediated endocytosis	0.253211	0.944067	0.606269	1.17961	5	CCL21, CCL19, SERPINE1
Myocarditis vs. Control	GO:0048247	The directed movement of a lymphocyte in response to an external stimulus.	BP	lymphocyte chemotaxis	0.253245	0.944067	-0.472933	-1.17167	7	CCL2, CX3CL1
Influenza vs. Control	GO:0060395	The cascade of processes by which a signal interacts with a receptor, causing a change in the activity of a SMAD protein, and ultimately effecting a change in the functioning of the cell.	BP	SMAD protein signal transduction	0.253337	0.874472	-0.336366	-1.12868	20	SMAD2, HIPK2, TGFB2, SMAD5, SMAD5, JUN
Influenza vs. Control	GO:0006260	The cellular metabolic process in which a cell duplicates one or more molecules of DNA. DNA replication begins when specific sequences, known as origins of replication, are recognized and bound by initiation proteins, and ends when the original DNA molecule has been completely duplicated and the copies topologically separated. The unit of replication usually corresponds to the genome of the cell,…	BP	DNA replication	0.253694	0.874472	-0.554317	-1.1719	5	EGF
Influenza vs. Control	GO:0003208	The process in which the cardiac ventricle is generated and organized. A cardiac ventricle receives blood from a cardiac atrium and pumps it out of the heart.	BP	cardiac ventricle morphogenesis	0.253762	0.874472	0.689237	1.16486	4	NOTCH1, DLL4, HIF1A
COVID-19 vs. Control	GO:0033993	Any process that results in a change in state or activity of a cell or an organism (in terms of movement, secretion, enzyme production, gene expression, etc.) as a result of a lipid stimulus.	BP	response to lipid	0.25388	0.888275	-0.874016	-1.16704	1	CD36
Influenza vs. Control	GO:0030518	A series of molecular signals generated as a consequence of a intracellular steroid hormone receptor binding to one of its physiological ligands.	BP	intracellular steroid hormone receptor signaling pathway	0.25388	0.874472	-0.874016	-1.16704	1	MED1
Influenza vs. Control	GO:2001141	Any process that modulates the frequency, rate or extent of RNA biosynthetic process.	BP	regulation of RNA biosynthetic process	0.25388	0.874472	-0.874016	-1.16704	1	MED1
Myocarditis vs. Control	GO:0001961	Any process that activates or increases the frequency, rate or extent of a cytokine mediated signaling pathway.	BP	positive regulation of cytokine-mediated signaling pathway	0.25388	0.944067	-0.874016	-1.16704	1	RIPK2
Myocarditis vs. Control	GO:0070671	Any process that results in a change in state or activity of a cell or an organism (in terms of movement, secretion, enzyme production, gene expression, etc.) as a result of an interleukin-12 stimulus.	BP	response to interleukin-12	0.25388	0.944067	-0.874016	-1.16704	1	RIPK2
Myocarditis vs. Control	GO:0001954	Any process that activates or increases the rate or extent of cell adhesion to an extracellular matrix.	BP	positive regulation of cell-matrix adhesion	0.25482	0.944067	-0.399036	-1.15733	11	CIB1, PRKCZ, ILK, VEGFC, SFRP1
Myocarditis vs. Control	GO:0045639	Any process that activates or increases the frequency, rate or extent of myeloid cell differentiation.	BP	positive regulation of myeloid cell differentiation	0.255284	0.944067	-0.685956	-1.22862	3	JAG1
Influenza vs. Control	GO:0019216	Any process that modulates the frequency, rate or extent of the chemical reactions and pathways involving lipids.	BP	regulation of lipid metabolic process	0.255432	0.874472	0.589117	1.17437	8	ANGPTL4, CREBBP, FGFR4
Influenza vs. Control	GO:0050999	Any process that modulates the activity of the enzyme nitric-oxide synthase.	BP	regulation of nitric-oxide synthase activity	0.255653	0.874472	0.654888	1.1673	5	NOS3, IL1B
Influenza vs. Control	GO:0010803	Any process that modulates the rate or extent of the tumor necrosis factor-mediated signaling pathway. The tumor necrosis factor-mediated signaling pathway is the series of molecular signals generated as a consequence of tumor necrosis factor binding to a cell surface receptor.	BP	regulation of tumor necrosis factor-mediated signaling pathway	0.255758	0.874472	0.548153	1.17491	11	TNFAIP3, TRAF2, TNFRSF1A, CASP8, PYCARD, TRADD
Influenza vs. Control	GO:0045944	Any process that activates or increases the frequency, rate or extent of transcription from an RNA polymerase II promoter.	BP	positive regulation of transcription from RNA polymerase II promoter	0.255894	0.874472	0.370183	1.08595	196	STAT3, STAT3, STAT3, ELF3, IRF7, MYC, MYC, MYC, MAFF, RELA, RELA, ACVRL1, ACVRL1, TCF4, TCF4, ITGB1BP1, CREBBP, NOTCH1, NOTCH1, TGFB1, IL6, IL6, SERPINE1, DDIT3, DDIT3, TLR4, ELK1, ELK1, TLR2, TWIST1, TWIST1, RGCC, IL1B, TNFRSF1A, TNFRSF1A, TAL1, RORA, CSF3, RUNX1, RUNX1, HMGB2, HIF1A, HIF1A, ELK3, HOXB3, ERCC3, FOXC2, WWTR1, BMPR1B, TP53, TP53, TP53, AGRN, SPDEF, IGF1, MAPK3, IRF1, IRF5, HDAC5, …
COVID-19 vs. Control	GO:0033209	A series of molecular signals initiated by the binding of a tumor necrosis factor to a receptor on the surface of a cell, and ending with regulation of a downstream cellular process, e.g. transcription.	BP	tumor necrosis factor-mediated signaling pathway	0.255963	0.888275	0.501295	1.15971	21	RPS27A, ADAM17, TNFRSF1A, TNFRSF1A, PYCARD, PTK2B, LTB, TNFRSF12A
Myocarditis vs. Control	GO:0030218	The process in which a myeloid precursor cell acquires specializes features of an erythrocyte.	BP	erythrocyte differentiation	0.256566	0.944067	-0.41132	-1.15489	10	EPAS1, ATPIF1, ADD1, SMAD5
Myocarditis vs. Control	GO:0031281	Any process that activates or increases the activity of a cyclase.	BP	positive regulation of cyclase activity	0.256653	0.944067	-0.684638	-1.22626	3	MAPK3, MAPK8
Influenza vs. Control	GO:0031960	Any process that results in a change in state or activity of a cell or an organism (in terms of movement, secretion, enzyme production, gene expression, etc.) as a result of a corticosteroid hormone stimulus. A corticosteroid is a steroid hormone that is produced in the adrenal cortex. Corticosteroids are involved in a wide range of physiologic systems such as stress response, immune response and…	BP	response to corticosteroid	0.256948	0.874472	0.792294	1.16147	2	NOTCH1, COL1A1
Myocarditis vs. Control	GO:0042490	The process in which a relatively unspecialized cell acquires specialized features of a mechanoreceptor, a cell specialized to transduce mechanical stimuli and relay that information centrally in the nervous system.	BP	mechanoreceptor differentiation	0.257685	0.944067	0.871391	1.16396	1	NTRK1
COVID-19 vs. Control	GO:0043433	Any process that stops, prevents, or reduces the frequency, rate or extent of the activity of a transcription factor, any factor involved in the initiation or regulation of transcription.	BP	negative regulation of DNA binding transcription factor activity	0.257735	0.888275	0.536578	1.16594	14	TWIST1, ID1, SMAD7, HMOX1
Influenza vs. Control	GO:0043623	The aggregation, arrangement and bonding together of a set of components to form a protein complex, occurring at the level of an individual cell.	BP	cellular protein complex assembly	0.258178	0.874472	0.791283	1.15999	2	TRAF2, CCL5
COVID-19 vs. Control	GO:0030177	Any process that activates or increases the frequency, rate or extent of Wnt signal transduction.	BP	positive regulation of Wnt signaling pathway	0.258432	0.888275	-0.581215	-1.16267	4	SFRP1
Influenza vs. Control	GO:0010574	Any process that modulates the frequency, rate, or extent of production of vascular endothelial growth factor.	BP	regulation of vascular endothelial growth factor production	0.258684	0.874472	0.730459	1.1577	3	IL6, CCL2, CCR2
COVID-19 vs. Control	GO:0031397	Any process that stops, prevents, or reduces the frequency, rate or extent of the addition of ubiquitin groups to a protein.	BP	negative regulation of protein ubiquitination	0.258921	0.888275	0.659997	1.1633	5	CHP1, SMAD7, TNFAIP3
COVID-19 vs. Control	GO:0006941	A process in which force is generated within striated muscle tissue, resulting in the shortening of the muscle. Force generation involves a chemo-mechanical energy conversion step that is carried out by the actin/myosin complex activity, which generates force through ATP hydrolysis. Striated muscle is a type of muscle in which the repeating units (sarcomeres) of the contractile myofibrils are arr…	BP	striated muscle contraction	0.258987	0.888275	-0.871391	-1.16353	1	ALDOA
Influenza vs. Control	GO:0060021	The biological process whose specific outcome is the progression of the palate from an initial condition to its mature state. This process begins with the formation of the structure and ends with the mature structure. The palate is the partition that separates the nasal and oral cavities.	BP	palate development	0.25916	0.874472	0.500915	1.16911	17	SNAI1, TGFBR2, TWIST1, TGFBR1
Myocarditis vs. Control	GO:2000145	Any process that modulates the frequency, rate or extent of cell motility.	BP	regulation of cell motility	0.259229	0.944067	-0.427526	-1.15592	9	RAF1, ERBB2, EGF
Influenza vs. Control	GO:0003158	The process whose specific outcome is the progression of an endothelium over time, from its formation to the mature structure. Endothelium refers to the layer of cells lining blood vessels, lymphatics, the heart, and serous cavities, and is derived from bone marrow or mesoderm. Corneal endothelium is a special case, derived from neural crest cells.	BP	endothelium development	0.260047	0.874472	-0.698112	-1.22056	3	CD34
Influenza vs. Control	GO:0045471	Any process that results in a change in state or activity of a cell or an organism (in terms of movement, secretion, enzyme production, gene expression, etc.) as a result of an ethanol stimulus.	BP	response to ethanol	0.26012	0.874472	0.494927	1.1669	18	STAT3, EIF4EBP1, ICAM1, CCL2, CSF3, CASP8, CLDN7, NTRK1, RPS6KB1, PTK2B, TNC, SPARC
Influenza vs. Control	GO:0010038	Any process that results in a change in state or activity of a cell or an organism (in terms of movement, secretion, enzyme production, gene expression, etc.) as a result of a metal ion stimulus.	BP	response to metal ion	0.260193	0.874472	0.870079	1.1622	1	NDRG1
Influenza vs. Control	GO:0045576	The change in morphology and behavior of a mast cell resulting from exposure to a cytokine, chemokine, soluble factor, or to (at least in mammals) an antigen which the mast cell has specifically bound via IgE bound to Fc-epsilonRI receptors.	BP	mast cell activation	0.260193	0.874472	0.870079	1.1622	1	NDRG1
COVID-19 vs. Control	GO:0035196	Cleavage of stem-loop RNA precursors into microRNAs (miRNAs), a class of small RNAs that primarily silence genes by blocking the translation of mRNA transcripts into protein.	BP	production of miRNAs involved in gene silencing by miRNA	0.260781	0.888275	-0.787122	-1.22117	2	DICER1, DICER1
Myocarditis vs. Control	GO:0060071	The series of molecular signals initiated by binding of a Wnt protein to a receptor on the surface of the target cell where activated receptors signal via downstream effectors including C-Jun N-terminal kinase (JNK) to modulate cytoskeletal elements and control cell polarity.	BP	Wnt signaling pathway, planar cell polarity pathway	0.260937	0.944067	-0.409499	-1.14978	10	RAC1, RAC1, WNT5A, SMURF2, CDC42
Influenza vs. Control	GO:0060317	A transition where a cardiac epithelial cell loses apical/basolateral polarity, severs intercellular adhesive junctions, degrades basement membrane components and becomes a migratory mesenchymal cell.	BP	cardiac epithelial to mesenchymal transition	0.261035	0.874472	0.652693	1.16339	5	ADAM15, NOTCH1, TGFBR1
Myocarditis vs. Control	GO:0022408	Any process that stops, prevents or reduces the rate or extent of cell adhesion to another cell.	BP	negative regulation of cell-cell adhesion	0.261051	0.944067	0.692452	1.15736	3	TGFB1, NF2
Influenza vs. Control	GO:0033280	Any process that results in a change in state or activity of a cell or an organism (in terms of movement, secretion, enzyme production, gene expression, etc.) as a result of a vitamin D stimulus.	BP	response to vitamin D	0.261089	0.874472	0.652676	1.16336	5	SPP1, TGFB1, PTGS2, CXCL10
COVID-19 vs. Control	GO:0050732	Any process that stops, prevents, or reduces the frequency, rate or extent of the phosphorylation of peptidyl-tyrosine.	BP	negative regulation of peptidyl-tyrosine phosphorylation	0.261388	0.888275	-0.674785	-1.20362	3	SFRP1
Myocarditis vs. Control	GO:0002223	Any series of molecular signals generated as a consequence of binding to a C-type lectin receptor capable of cellular activation.	BP	stimulatory C-type lectin receptor signaling pathway	0.26153	0.944067	-0.348029	-1.13973	16	SRC, HRAS, SKP1, RAF1, MAP3K7, EP300
Myocarditis vs. Control	GO:0006941	A process in which force is generated within striated muscle tissue, resulting in the shortening of the muscle. Force generation involves a chemo-mechanical energy conversion step that is carried out by the actin/myosin complex activity, which generates force through ATP hydrolysis. Striated muscle is a type of muscle in which the repeating units (sarcomeres) of the contractile myofibrils are arr…	BP	striated muscle contraction	0.26159	0.944067	-0.870079	-1.16178	1	ALDOA
COVID-19 vs. Control	GO:0006412	The cellular metabolic process in which a protein is formed, using the sequence of a mature mRNA or circRNA molecule to specify the sequence of amino acids in a polypeptide chain. Translation is mediated by the ribosome, and begins with the formation of a ternary complex between aminoacylated initiator methionine tRNA, GTP, and initiation factor 2, which subsequently associates with the small sub…	BP	translation	0.261904	0.888275	0.63208	1.1613	6	WARS, RPS27A, EGFR, AKT1
Influenza vs. Control	GO:0045931	Any process that activates or increases the rate or extent of progression through the mitotic cell cycle.	BP	positive regulation of mitotic cell cycle	0.262117	0.874472	0.652396	1.16286	5	EIF4EBP1, TAL1, RPS6KB1
Influenza vs. Control	GO:0070542	Any process that results in a change in state or activity of a cell or an organism (in terms of movement, secretion, enzyme production, gene expression, etc.) as a result of a fatty acid stimulus.	BP	response to fatty acid	0.262135	0.874472	0.728833	1.15513	3	TLR2, PTGS2
COVID-19 vs. Control	GO:0016241	Any process that modulates the frequency, rate or extent of macroautophagy.	BP	regulation of macroautophagy	0.262274	0.888275	-0.785808	-1.21914	2	MTOR, MAPK8
COVID-19 vs. Control	GO:0043297	The formation of an apical junction, a functional unit located near the cell apex at the points of contact between epithelial cells composed of the tight junction, the zonula adherens junction and the desmosomes, by the aggregation, arrangement and bonding together of its constituents.	BP	apical junction assembly	0.262361	0.888275	0.868766	1.16045	1	RHOA
COVID-19 vs. Control	GO:0061383	The process of shaping a trabecula in an organ. A trabecula is a small, often microscopic, tissue element in the form of a small beam, strut or rod, which generally has a mechanical function. Trabecula are usually but not necessarily, composed of dense collagenous tissue.	BP	trabecula morphogenesis	0.262361	0.888275	0.868766	1.16045	1	RHOA
Influenza vs. Control	GO:0016032	A multi-organism process in which a virus is a participant. The other participant is the host. Includes infection of a host cell, replication of the viral genome, and assembly of progeny virus particles. In some cases the viral genetic material may integrate into the host genome and only subsequently, under particular circumstances, 'complete' its life cycle.	BP	viral process	0.262808	0.874472	0.430652	1.14295	40	STAT3, STAT2, RELA, CREBBP, SHC1, MMP1, TNFRSF1A, PDCL3, DAXX, ERCC3, TP53, MAPK3, KRT19, PLCG1, CREB1, RBL1, SRC, VIM, RHOA
Myocarditis vs. Control	GO:0051098	Any process that modulates the frequency, rate or extent of binding, the selective interaction of a molecule with one or more specific sites on another molecule.	BP	regulation of binding	0.263855	0.944067	0.640794	1.16515	4	SMAD4, TGFB1
Myocarditis vs. Control	GO:1902533	Any process that activates or increases the frequency, rate or extent of intracellular signal transduction.	BP	positive regulation of intracellular signal transduction	0.264432	0.944067	-0.868766	-1.16003	1	TEK
Myocarditis vs. Control	GO:2000351	Any process that modulates the frequency, rate or extent of endothelial cell apoptotic process.	BP	regulation of endothelial cell apoptotic process	0.264432	0.944067	-0.868766	-1.16003	1	TEK
COVID-19 vs. Control	GO:0006644	The chemical reactions and pathways involving phospholipids, any lipid containing phosphoric acid as a mono- or diester.	BP	phospholipid metabolic process	0.264606	0.888275	0.790642	1.15666	2	PLA2G2A, PLA2G4A
Influenza vs. Control	GO:0003143	The process in which the anatomical structures of the embryonic heart tube are generated and organized. The embryonic heart tube is an epithelial tube that will give rise to the mature heart.	BP	embryonic heart tube morphogenesis	0.264757	0.874472	-0.792062	-1.21621	2	ACVR1
Influenza vs. Control	GO:0030193	Any process that modulates the frequency, rate or extent of blood coagulation.	BP	regulation of blood coagulation	0.264783	0.874472	-0.792031	-1.21616	2	CAV1
Influenza vs. Control	GO:0006464	The covalent alteration of one or more amino acids occurring in proteins, peptides and nascent polypeptides (co-translational, post-translational modifications) occurring at the level of an individual cell. Includes the modification of charged tRNAs that are destined to occur in a protein (pre-translation modification).	BP	cellular protein modification process	0.264863	0.874472	0.651278	1.16087	5	LOXL2, AKT2, AKT1
Influenza vs. Control	GO:0006171	The chemical reactions and pathways resulting in the formation of the nucleotide cAMP (cyclic AMP, adenosine 3',5'-cyclophosphate).	BP	cAMP biosynthetic process	0.265123	0.874472	-0.791584	-1.21548	2	CALCRL
COVID-19 vs. Control	GO:0045671	Any process that stops, prevents, or reduces the frequency, rate or extent of osteoclast differentiation.	BP	negative regulation of osteoclast differentiation	0.265375	0.888275	-0.427422	-1.12955	8	SFRP1
Influenza vs. Control	GO:0060135	A reproductive process occurring in the mother that allows an embryo or fetus to develop within it.	BP	maternal process involved in female pregnancy	0.265507	0.874472	0.683955	1.15593	4	ANGPT2, CCL2
Influenza vs. Control	GO:0046847	The assembly of a filopodium, a thin, stiff protrusion extended by the leading edge of a motile cell such as a crawling fibroblast or amoeba, or an axonal growth cone.	BP	filopodium assembly	0.265515	0.874472	-0.791214	-1.21491	2	ITGA6
Myocarditis vs. Control	GO:0071347	Any process that results in a change in state or activity of a cell (in terms of movement, secretion, enzyme production, gene expression, etc.) as a result of an interleukin-1 stimulus.	BP	cellular response to interleukin-1	0.265749	0.944067	-0.296247	-1.11864	26	CD40, CCL2, CCL2, SFRP1, CX3CL1
COVID-19 vs. Control	GO:0010862	Any process that increases the rate, frequency or extent of pathway-restricted SMAD protein phosphorylation. Pathway-restricted SMAD proteins and common-partner SMAD proteins are involved in the transforming growth factor beta receptor signaling pathways.	BP	positive regulation of pathway-restricted SMAD protein phosphorylation	0.266047	0.888275	0.521168	1.15854	16	ACVRL1, TGFB1, GDF15
Influenza vs. Control	GO:0006809	The chemical reactions and pathways resulting in the formation of nitric oxide, nitrogen monoxide (NO), a colorless gas only slightly soluble in water.	BP	nitric oxide biosynthetic process	0.266093	0.874472	0.65077	1.15996	5	NOS3, CYP1B1, RORA, NOS2
Myocarditis vs. Control	GO:0001974	The reorganization or renovation of existing blood vessels.	BP	blood vessel remodeling	0.266268	0.944067	0.465052	1.17371	12	FOXC2, RBPJ, BGN
Myocarditis vs. Control	GO:0045600	Any process that activates or increases the frequency, rate or extent of adipocyte differentiation.	BP	positive regulation of fat cell differentiation	0.266785	0.944067	-0.46612	-1.15479	7	SNAI2, CREB1, SFRP1
Influenza vs. Control	GO:0031396	Any process that modulates the frequency, rate or extent of the addition of ubiquitin groups to a protein.	BP	regulation of protein ubiquitination	0.267092	0.874472	0.787122	1.15389	2	TGFBR1, DAXX
COVID-19 vs. Control	GO:0010761	Cell migration that is accomplished by extension and retraction of a fibroblast pseudopodium. A fibroblast is a connective tissue cell which secretes an extracellular matrix rich in collagen and other macromolecules.	BP	fibroblast migration	0.267132	0.888275	-0.78318	-1.21506	2	TNS1, ILK
Myocarditis vs. Control	GO:0048477	The complete process of formation and maturation of an ovum or female gamete from a primordial female germ cell. Examples of this process are found in Mus musculus and Drosophila melanogaster.	BP	oogenesis	0.267194	0.944067	-0.867454	-1.15827	1	SRC
Myocarditis vs. Control	GO:0051057	Any process that activates or increases the frequency, rate or extent of small GTPase mediated signal transduction.	BP	positive regulation of small GTPase mediated signal transduction	0.267194	0.944067	-0.867454	-1.15827	1	SRC
Influenza vs. Control	GO:0009314	Any process that results in a change in state or activity of a cell or an organism (in terms of movement, secretion, enzyme production, gene expression, etc.) as a result of an electromagnetic radiation stimulus. Electromagnetic radiation is a propagating wave in space with electric and magnetic components. These components oscillate at right angles to each other and to the direction of propagati…	BP	response to radiation	0.267203	0.874472	0.602462	1.16416	7	ANGPT2, CCL11, CXCL12, NTRK1
Myocarditis vs. Control	GO:0032635	The appearance of interleukin-6 due to biosynthesis or secretion following a cellular stimulus, resulting in an increase in its intracellular or extracellular levels.	BP	interleukin-6 production	0.267242	0.944067	0.762914	1.15032	2	IL18, IL1B
COVID-19 vs. Control	GO:0034446	The morphogenetic process that results in flattening of a cell as a consequence of its adhesion to a substrate.	BP	substrate adhesion-dependent cell spreading	0.267716	0.888275	0.539732	1.15944	13	ITGB3, LAMA5, NRP1, LAMC1, SRC
COVID-19 vs. Control	GO:0030856	Any process that modulates the frequency, rate or extent of epithelial cell differentiation.	BP	regulation of epithelial cell differentiation	0.267939	0.888275	0.866142	1.15694	1	CD24
Influenza vs. Control	GO:0043547	Any process that activates or increases the activity of a GTPase.	BP	positive regulation of GTPase activity	0.268236	0.874472	0.434308	1.1419	37	GNAQ, CCL19, CCL19, CCL11, ARHGDIB, PLCB1, CCL13, LLGL2, ICAM1, CCL2, NRP1, AGRN, CCL4, ERBB2, NTRK1
COVID-19 vs. Control	GO:0051893	Any process that modulates the frequency, rate or extent of focal adhesion formation, the establishment and maturation of focal adhesions.	BP	regulation of focal adhesion assembly	0.269228	0.888275	0.629292	1.15618	6	ROCK1, RHOA, ROCK2
COVID-19 vs. Control	GO:0016569	The alteration of DNA or protein in chromatin by the covalent addition or removal of chemical groups.	BP	covalent chromatin modification	0.269501	0.888275	-0.451151	-1.12947	7	RBL2, NR3C1, RBL1
COVID-19 vs. Control	GO:0010712	Any process that modulates the frequency, rate or extent of the chemical reactions and pathways resulting in the metabolism of collagen, any of a group of fibrous proteins of very high tensile strength that form the main component of connective tissue in animals.	BP	regulation of collagen metabolic process	0.269737	0.888275	-0.866142	-1.15652	1	MFAP4
Influenza vs. Control	GO:0043542	The orderly movement of an endothelial cell into the extracellular matrix to form an endothelium.	BP	endothelial cell migration	0.270109	0.874472	0.503278	1.16156	16	LOXL2, NOS3, CYP1B1, SCG2, TGFBR1, NRP1, PTK2, PLXND1, PLXND1, RHOA
Myocarditis vs. Control	GO:0001816	The appearance of a cytokine due to biosynthesis or secretion following a cellular stimulus, resulting in an increase in its intracellular or extracellular levels.	BP	cytokine production	0.270136	0.944067	0.568021	1.16891	6	NFATC2, CD4, MAF, PIK3CD, PIK3CG
Influenza vs. Control	GO:0019835	The rupture of cell membranes and the loss of cytoplasm.	BP	cytolysis	0.270256	0.874472	0.681921	1.15249	4	C7, PRF1, C5
Myocarditis vs. Control	GO:0030168	A series of progressive, overlapping events triggered by exposure of the platelets to subendothelial tissue. These events include shape change, adhesiveness, aggregation, and release reactions. When carried through to completion, these events lead to the formation of a stable hemostatic plug.	BP	platelet activation	0.270259	0.944067	0.373761	1.15283	28	PIK3R1, PIK3R5, COL1A1, COL1A2, COL3A1, PIK3CA, RAC2, GNAQ
[truncated: 2,956 more rows]
